# Supplementary material for: Anti-PD-1 therapy achieves favorable outcomes in HBV-positive non-liver cancer
Source: Oncogenesis. 2023 Apr 20;12(1):22. doi: 10.1038/s41389-023-00468-0 (PMC10119302; doi:10.1038/s41389-023-00468-0)
Supplement: Supplementary file 2 — Table S1 [file 41389_2023_468_MOESM2_ESM.xlsx]

## Sheet: Table S1
Table S1. Clinical information of HBV+ non-liver cancer patients
Case	Gender	Age	Major Cancer types	Cancer types	Metastasis site	Previous treatment	Line of treatment	Immunotherapy type	anti-PD-1 types	chemotherapy regimens	Response	irAEs (grade)	OS (month)	State	HBV	IgM	HBsAg	HBsAb	HBeAg	HBeAb	HBcAb	HBV DNA (IU/ml)	Genetic and immune status
P01	Male	74	Digestive system carcinoma	Gastric cardia adenocarcinoma (adenocarcinoma)	Lung	chemotherapy	>1	combination therapy	Sintilimab	Tegafur	SD	<3	36	Alive	positive	(+)	(+)	(-)	(+)	(-)	(+)	1870	None
P02	Female	65	Melanoma	Mucosal melanoma	None	None	1	monotherapy	Toripalimab	\	PR	<3	unknown	unknown	positive	(-)	(+)	(-)	(-)	(+)	(+)	602	None
P03	Male	40	Digestive system carcinoma	Colon carcinoma (adenocarcinoma)	Liver, Peritoneum, Lymph node	chemotherapy	>1	combination therapy	Toripalimab	Regorafenib	PR	<3	40	Alive	positive	(+)	(+)	(-)	(+)	(-)	(+)	4230	All wild type
P04	Female	49	Nasopharyngeal carcinoma	Nasopharyngeal carcinoma (squamous carcinoma)	unknown	None	1	combination therapy	Toripalimab	Paclitaxel and Platinum	PR	<3	39	Alive	positive	(+)	(+)	(-)	(-)	(+)	(+)	279.8	None
P05	Male	63	Digestive system carcinoma	Esophageal squamous carcinoma	Esophagus	Radiotherapy, chemotherapy	>1	combination therapy	Toripalimab	Apatinib	PD	<3	2	Dead	positive	(-)	(+)	(-)	(-)	(+)	(+)	3750	None
P06	Female	47	Nasopharyngeal carcinoma	Nasopharyngeal carcinoma (squamous carcinoma)	Liver	chemotherapy	>1	combination therapy	Sintilimab	Apatinib	PR	<3	35	Alive	positive	(+)	(+)	(-)	(-)	(+)	(+)	851	None
P07	Male	50	Lung carcinoma	Lung squamous cell carcinoma	None	None	1	combination therapy	Pembrolizumab	Paclitaxel liposome	SD	<3	unknown	unknown	positive	(-)	(+)	(-)	(-)	(+)	(+)	51600	None
P08	Male	57	Lung carcinoma	Large cell lung cancer	Bone	None	1	combination therapy	Sintilimab	Paclitaxel and Platinum	SD	<3	9	Dead	positive	(+)	(+)	(-)	(-)	(+)	(+)	500	None
P09	Male	60	Lung carcinoma	Lung adenocarcinoma	Brain	chemotherapy	>1	combination therapy	Sintilimab	Bevacizumab	PR	<3	14	Dead	positive	(+)	(+)	(-)	(-)	(+)	(+)	7931	EGFR and ALK both wild type
P10	Female	49	Urogenital neoplasms	Ovarian cancer (Mucinous cystadenocarcinoma)	Peritoneum	chemotherapy	>1	combination therapy	Camrelizumab	Tegafur	PD	<3	unknown	unknown	positive	(-)	(+)	(-)	(-)	(+)	(+)	803	None
P11	Male	50	Lung carcinoma	Lung squamous cell carcinoma	Liver	None	1	combination therapy	Sintilimab	Paclitaxel and Platinum	PR	<3	unknown	unknown	positive	(-)	(+)	(-)	(-)	(+)	(+)	24300	None
P12	Male	66	Lung carcinoma	Lung squamous cell carcinoma	Lymph node, Bone	None	1	combination therapy	Sintilimab	Paclitaxel and Platinum	PR	<3	unknown	unknown	positive	(-)	(+)	(-)	(-)	(+)	(+)	375	None
P13	Male	55	Lung carcinoma	Lung adenocarcinoma	Lung	None	1	combination therapy	Toripalimab	Paclitaxel and Platinum	PD	<3	unknown	unknown	positive	(+)	(+)	(-)	(-)	(+)	(+)	41100	EGFR and ALK both wild type
P14	Male	50	Lung carcinoma	Lung squamous cell carcinoma	Lymph node	None	1	combination therapy	Tislelizumab	Paclitaxel and Platinum	SD	<3	unknown	unknown	positive	(-)	(+)	(-)	(+)	(+)	(+)	20910	None
P15	Male	71	Lung carcinoma	Lung adenocarcinoma	Brain, Lung	Surgery, chemotherapy, Radiotherapy	>1	combination therapy	Sintilimab	Anlotinib	SD	>= 3	unknown	unknown	positive	(-)	(+)	(-)	(-)	(-)	(+)	<500	EGFR and ALK both wild type
P16	Male	66	Digestive system carcinoma	Gastric adenocarcinoma	Liver	Radiotherapy, chemotherapy	>1	monotherapy	Toripalimab	\	PD	<3	unknown	unknown	positive	unknown	(+)	(-)	(-)	(-)	(+)	4070	None
P17	Male	47	Digestive system carcinoma	Esophageal squamous carcinoma	unknown	Radiotherapy	1	combination therapy	Toripalimab	Paclitaxel and Platinum	SD	<3	unknown	unknown	positive	unknown	(+)	(-)	(-)	(-)	(+)	1260	None
P18	Male	62	Lung carcinoma	Lung adenocarcinoma	Bone, Lung, Lymph node	Radiotherapy, chemotherapy	>1	combination therapy	Pembrolizumab	Endostar	PD	<3	unknown	unknown	positive	unknown	(+)	(-)	(-)	(-)	(+)	971	EGFR, ALK both wild type; KRAS mutation
P19	Male	56	Lung carcinoma	small cell lung cancer	Lymph node	None	1	combination therapy	Pembrolizumab	Etoposide and Platinum	PR	<3	unknown	unknown	positive	unknown	(+)	(-)	(-)	(-)	(+)	5530	None
P20	Male	51	Urogenital neoplasms	Bladder cancer (urothelium carcinoma)	Lymph node, Bone	Surgery, chemotherapy, Radiotherapy	>1	combination therapy	Pembrolizumab	Gemcitabine and Platinum	SD	<3	unknown	unknown	positive	unknown	(+)	(-)	(-)	(-)	(+)	3310	None
P21	Male	38	Lung carcinoma	Lung adenocarcinoma	Lung, Bone, Liver	Surgery, chemotherapy	>1	combination therapy	Toripalimab	Gemcitabine and Platinum	SD	<3	unknown	unknown	positive	unknown	(+)	(-)	(-)	(-)	(+)	62100	None
P22	Male	55	Lung carcinoma	Lung adenocarcinoma	Brain, Lymph node	Surgery	1	combination therapy	Camrelizumab	Pemetrexed and Platinum	PR	<3	unknown	unknown	positive	unknown	(+)	(-)	(-)	(-)	(+)	5980	EGFR and ALK both wild type
P23	Female	54	Urogenital neoplasms	Breast cancer	Brain, Lung	Surgery, chemotherapy, Radiotherapy	>1	combination therapy	Toripalimab	Bevacizumab	SD	<3	unknown	unknown	positive	unknown	(+)	(-)	(-)	(-)	(+)	173	None
P24	Male	36	Nasopharyngeal carcinoma	Nasopharyngeal carcinoma (squamous carcinoma)	Lung	Radiotherapy, chemotherapy	>1	combination therapy	Toripalimab	Paclitaxel	SD	<3	unknown	unknown	positive	unknown	(+)	(-)	(-)	(-)	(+)	147	None
P25	Male	55	Digestive system carcinoma	Esophageal squamous carcinoma	Lymph node, Bone	Radiotherapy	1	monotherapy	Toripalimab	\	PR	<3	unknown	unknown	positive	unknown	(+)	(-)	(-)	(-)	(+)	22700	None
P26	Male	64	Lung carcinoma	Lung squamous cell carcinoma	Lung, Bone, Soft tissue	Surgery, chemotherapy, Radiotherapy	>1	monotherapy	Toripalimab	\	SD	<3	unknown	unknown	positive	unknown	(+)	(-)	(-)	(-)	(+)	4740	None
P27	Male	71	Lung carcinoma	Lung adenocarcinoma	Lymph node, Lung, Liver, Adrenal, Colon, Peritoneum, Bone	chemotherapy	>1	monotherapy	Toripalimab	\	PR	<3	7	Dead	positive	unknown	(+)	(-)	(-)	(-)	(+)	<100	KRAS mutation
P28	Female	52	Digestive system carcinoma	Cholangiocarcinoma (adenocarcinoma)	Retina, Liver, Lymph node	Surgery	1	combination therapy	Toripalimab	Albumin-Bound Paclitaxel and Tegafur	PR	<3	unknown	unknown	positive	unknown	(+)	(-)	(-)	(-)	(+)	28700	None
P29	Male	54	Digestive system carcinoma	Esophageal squamous carcinoma	None	Surgery, chemotherapy	>1	monotherapy	Toripalimab	\	SD	<3	unknown	unknown	positive	unknown	(+)	(-)	(-)	(-)	(+)	64100	None
P30	Female	33	Melanoma	Mucosal melanoma	Lung	Surgery	1	monotherapy	Toripalimab	\	PR	<3	unknown	unknown	positive	unknown	(+)	(-)	(-)	(-)	(-)	<100	None
P31	Female	51	Digestive system carcinoma	Cholangiocarcinoma (adenocarcinoma)	Liver, Lung	None	1	combination therapy	Toripalimab	Albumin-Bound Paclitaxel	PD	<3	7	Dead	positive	unknown	(+)	(-)	(-)	(-)	(+)	1920	None
P32	Male	56	Digestive system carcinoma	Ileocecal cancer (adenocarcinoma)	Liver, Lung	Surgery, chemotherapy	>1	combination therapy	Sintilimab	Bevacizumab, Irinotecan and Capecitabine	SD	<3	unknown	unknown	positive	unknown	(+)	(-)	(-)	(-)	(+)	<100	None
P33	Male	58	Lung carcinoma	Lung squamous cell carcinoma	Lung	Surgery, chemotherapy	>1	monotherapy	Sintilimab	\	PR	<3	unknown	unknown	positive	unknown	(+)	(-)	(-)	(-)	(+)	<100	None
P34	Male	64	Lung carcinoma	Lung adenocarcinoma	Pleura, Pericardium, Lymph node , Esophagus	Surgery, chemotherapy	>1	monotherapy	Sintilimab	\	SD	<3	unknown	unknown	positive	unknown	(+)	(-)	(-)	(-)	(-)	36700	None
P35	Male	72	Digestive system carcinoma	Rectal adenocarcinoma	Lung	Surgery, chemotherapy	>1	combination therapy	Sintilimab	Regorafenib	PR	<3	unknown	unknown	positive	(-)	(+)	(-)	(-)	(+)	(+)	8656	BRAF, NRAS, KRAS all wild type; TMB 6.4 mutations/Mb，MSS
