# Supplementary material for: Anti-PD-1 therapy achieves favorable outcomes in HBV-positive non-liver cancer
Source: Oncogenesis. 2023 Apr 20;12(1):22. doi: 10.1038/s41389-023-00468-0 (PMC10119302; doi:10.1038/s41389-023-00468-0)
Supplement: Supplementary file 3 — Table S2 [file 41389_2023_468_MOESM3_ESM.xlsx]

## Sheet: Table S2
Table S2. Clinical information of HBV- non-liver cancer patients
Case	Gender	Age	Major cancer types	Cancer types	Metastasis site	Previous treatment	Line of treatment	Immunotherapy	anti-PD-1 types	chemotherapy regimens	Response	irAEs (grade)	OS (month)	State	HBV	IgM	HBsAg	HBsAb	HBeAg	HBeAb	HBcAb	HBV DNA (IU/ml)	Genetic and immune status
N01	Male	56	Digestive system carcinoma	Gastric cardia adenocarcinoma (adenocarcinoma)	Liver, Lymph node	Radiotherapy, Chemotherapy	>1	monotherapy	Toripalimab	\	PD	<3	unknown	unknown	neagtive	(-)	(-)	(-)	(-)	(-)	(-)	0	None
N02	Female	71	Melanoma	Mucosal melanoma	Liver	Surgery	1	combination therapy	Toripalimab	Paclitaxel	SD	<3	unknown	unknown	neagtive	(-)	(-)	(-)	(-)	(-)	(-)	0	None
N03	Female	53	Digestive system carcinoma	Colon carcinoma (adenocarcinoma)	Liver, Lymph node	Surgery, Chemotherapy	>1	combination therapy	Toripalimab	Regorafenib	PD	<3	unknown	unknown	neagtive	(-)	(-)	(-)	(-)	(-)	(-)	0	BRAF, NRAS, KRAS all wild type
N04	Male	46	Nasopharyngeal carcinoma	Nasopharyngeal carcinoma (squamous carcinoma)	Liver	Radiotherapy, Chemotherapy	>1	combination therapy	Toripalimab	Cetuximab and Tegafur	PD	<3	unknown	unknown	neagtive	(-)	(-)	(-)	(-)	(-)	(-)	0	None
N05	Male	65	Digestive system carcinoma	Esophageal squamous carcinoma	Liver	Radiotherapy, Chemotherapy	>1	combination therapy	Nivolumab	Oxaliplatin and Tegafur	SD	<3	unknown	unknown	neagtive	(-)	(-)	(-)	(-)	(-)	(-)	0	None
N06	Male	46	Nasopharyngeal carcinoma	Nasopharyngeal carcinoma (squamous carcinoma)	Liver	Radiotherapy, Chemotherapy	>1	combination therapy	Toripalimab	Gemcitabine and Platinum	PR	<3	unknown	unknown	neagtive	(-)	(-)	(-)	(-)	(-)	(-)	0	None
N07	Male	57	Lung carcinoma	Lung squamous cell carcinoma	Lymph node	None	1	combination therapy	Pembrolizumab	Paclitaxel and Platinum	SD	<3	unknown	unknown	neagtive	(-)	(-)	(-)	(-)	(-)	(-)	0	None
N08	Male	57	Lung carcinoma	Small cell lung cancer	Bone, Liver	Radiotherapy	1	combination therapy	Toripalimab	Irinotecan and Platinum	PD	<3	unknown	unknown	neagtive	(-)	(-)	(-)	(-)	(-)	(-)	0	None
N09	Male	49	Lung carcinoma	Lung adenocarcinoma	Lymph node, Brain	None	1	combination therapy	Sintilimab	Pemetrexed	PR	<3	unknown	unknown	neagtive	(-)	(-)	(-)	(-)	(-)	(-)	0	EGFR mutation (20 ins)
N10	Female	55	Urogenital neoplasms	Ovarian cancer (Mucinous cystadenocarcinoma)	Liver, Lymph node	Surgery, Chemotherapy	>1	combination therapy	Sintilimab	Paclitaxel and Platinum	SD	<3	unknown	unknown	neagtive	(-)	(-)	(-)	(-)	(-)	(-)	0	None
N11	Male	56	Lung carcinoma	Lung squamous cell carcinoma	Lymph node, Bone	None	1	combination therapy	Toripalimab	Paclitaxel and Platinum	PD	<3	unknown	unknown	neagtive	(-)	(-)	(-)	(-)	(-)	(-)	0	None
N12	Male	69	Lung carcinoma	Lung squamous cell carcinoma	Bone	None	1	combination therapy	Toripalimab	Paclitaxel and Platinum	SD	<3	unknown	unknown	neagtive	(-)	(-)	(-)	(-)	(-)	(-)	0	None
N13	Male	73	Lung carcinoma	Lung adenocarcinoma	Lung, Liver	None	1	combination therapy	Toripalimab	Paclitaxel and Platinum	PR	<3	unknown	unknown	neagtive	(-)	(-)	(-)	(-)	(-)	(-)	0	EGFR, ALK both wild type
N14	Male	40	Digestive system carcinoma	Gastric adenocarcinoma	Liver, Lymph node	Surgery, Chemotherapy	>1	combination therapy	Toripalimab	Paclitaxel	PR	<3	unknown	unknown	neagtive	(-)	(-)	(-)	(-)	(-)	(-)	0	None
N15	Male	47	Digestive system carcinoma	Esophageal squamous carcinoma	unknown	None	1	combination therapy	Toripalimab	Paclitaxel and Platinum	SD	<3	unknown	unknown	neagtive	(-)	(-)	(-)	(-)	(-)	(-)	0	None
N16	Male	57	Lung carcinoma	Lung squamous cell carcinoma	Lymph node	Chemotherapy	>1	monotherapy	Toripalimab	\	PD	<3	1	Dead	neagtive	(-)	(-)	(-)	(-)	(-)	(-)	0	None
N17	Female	50	Lung carcinoma	Lung adenocarcinoma	Liver, Bone, Lymph node	Chemotherapy	>1	combination therapy	Toripalimab	Paclitaxel and Platinum	PD	<3	unknown	unknown	neagtive	(-)	(-)	(-)	(-)	(-)	(-)	0	EGFR mutation (20 ins)
N18	Female	52	Lung carcinoma	Small cell lung cancer	Brain, Lymph node	Radiotherapy, Chemotherapy	>1	combination therapy	Toripalimab	Docetaxel	PD	<3	unknown	unknown	neagtive	(-)	(-)	(-)	(-)	(-)	(-)	0	None
N19	Female	54	Urogenital neoplasms	Bladder cancer (urothelium carcinoma)	Bone	Surgery, Chemotherapy	>1	monotherapy	Toripalimab	\	SD	<3	unknown	unknown	neagtive	(-)	(-)	(-)	(-)	(-)	(-)	0	None
N20	Male	53	Lung carcinoma	Lung squamous cell carcinoma	Lymph node	Chemotherapy	>1	combination therapy	Sintilimab	Tegafur	PD	<3	unknown	unknown	neagtive	(-)	(-)	(-)	(-)	(-)	(-)	0	None
N21	Female	56	Urogenital neoplasms	Breast cancer	Lymph node, Bone	Surgery, Chemotherapy, Radiotherapy	>1	combination therapy	Toripalimab	Trastuzumab	PD	<3	2	Dead	neagtive	(-)	(-)	(-)	(-)	(-)	(-)	0	Her-2 (+++)
N22	Male	50	Nasopharyngeal carcinoma	Nasopharyngeal carcinoma (squamous carcinoma)	Lymph node, Bone	Radiotherapy, Chemotherapy	>1	combination therapy	Camrelizumab	Paclitaxel	PD	<3	unknown	unknown	neagtive	(-)	(-)	(-)	(-)	(-)	(-)	0	None
N23	Male	55	Digestive system carcinoma	Esophageal squamous carcinoma	Lung	Radiotherapy, Chemotherapy	>1	monotherapy	Toripalimab	\	PD	<3	unknown	unknown	neagtive	(-)	(-)	(-)	(-)	(-)	(-)	0	None
N24	Male	51	Lung carcinoma	Lung squamous cell carcinoma	Brain	Radiotherapy, Chemotherapy	>1	monotherapy	Sintilimab	\	SD	<3	5	Dead	neagtive	(-)	(-)	(-)	(-)	(-)	(-)	0	EGFR, ALK both wild type
N25	Male	58	Lung carcinoma	Lung adenocarcinoma	Brain	Chemotherapy	>1	monotherapy	Toripalimab	\	PD	<3	unknown	unknown	neagtive	(-)	(-)	(-)	(-)	(-)	(-)	0	None
N26	Female	48	Digestive system carcinoma	Cholangiocarcinoma	Liver, Peritoneum	Chemotherapy	>1	combination therapy	Toripalimab	Paclitaxel	PD	<3	unknown	unknown	neagtive	(-)	(-)	(-)	(-)	(-)	(-)	0	None
N27	Male	56	Digestive system carcinoma	Esophageal squamous carcinoma	Trachea, Lymph node	Chemotherapy	>1	combination therapy	Toripalimab	Paclitaxel	SD	>= 3	7	Dead	neagtive	(-)	(-)	(-)	(-)	(-)	(-)	0	None
N28	Female	53	Melanoma	Acral melanoma	Lymph node, Lung	Surgery	1	monotherapy	Toripalimab	\	PD	<3	unknown	unknown	neagtive	(-)	(-)	(-)	(-)	(-)	(-)	0	None
N29	Female	47	Digestive system carcinoma	Cholangiocarcinoma (adenocarcinoma)	Lymph node	Chemotherapy	>1	combination therapy	Toripalimab	Paclitaxel and Capecitabine	PD	<3	unknown	unknown	neagtive	(-)	(-)	(-)	(-)	(-)	(-)	0	TMB 1.28 mutations/Mb
N30	Male	40	Digestive system carcinoma	Colon carcinoma (adenocarcinoma)	Lymph node, Liver	Surgery, Chemotherapy	>1	combination therapy	Toripalimab	Regorafenib	SD	<3	41	Alive	neagtive	(-)	(-)	(-)	(-)	(-)	(-)	0	None
N31	Male	53	Lung carcinoma	Lung squamous cell carcinoma	Lymph node	None	1	monotherapy	Pembrolizumab	\	PR	<3	53	Alive	neagtive	(-)	(-)	(-)	(-)	(-)	(-)	0	PD-L1 (-)，TMB 2.42 mutations/Mb
N32	Male	56	Lung carcinoma	Lung adenocarcinoma	Brain	Radiotherapy, Chemotherapy	>1	monotherapy	Nivolumab	\	PD	<3	unknown	unknown	neagtive	(-)	(-)	(-)	(-)	(-)	(-)	0	KRAS mutation
N33	Male	56	Lung carcinoma	Lung adenocarcinoma	Bone, Brain	Surgery, Chemotherapy, Radiotherapy	>1	combination therapy	Sintilimab	Anlotinib	SD	<3	21	Dead	neagtive	(-)	(-)	(-)	(-)	(-)	(-)	0	None
N34	Male	79	Digestive system carcinoma	Rectal adenocarcinoma	Lung	Chemotherapy	>1	combination therapy	Sintilimab	Anlotinib	PR	>= 3	unknown	unknown	neagtive	(-)	(-)	(-)	(-)	(-)	(-)	0	BRAF, NRAS, KRAS all wild type
N35	Male	56	Lung carcinoma	Lung adenocarcinoma	Bone, Lymph node	None	1	combination therapy	Sintilimab	Pemetrexed and Platinum	SD	<3	unknown	unknown	neagtive	(-)	(-)	(-)	(-)	(-)	(-)	0	EGFR, ALK both wild type; KRAS mutation; TMB 13.5 mutations/Mb, MSS
N36	Female	63	Digestive system carcinoma	Gastric cardia adenocarcinoma (adenocarcinoma)	Lymph node, Adrenal, Liver	Chemotherapy	>1	combination therapy	Sintilimab	Irinotecan and Platinum	PD	<3	unknown	unknown	neagtive	(-)	(-)	(-)	(-)	(-)	(-)	0	None
N37	Female	65	Melanoma	skin melanoma	None	None	1	monotherapy	Sintilimab	\	SD	<3	unknown	unknown	neagtive	(-)	(-)	(-)	(-)	(-)	(-)	0	None
N38	Male	37	Digestive system carcinoma	Colon carcinoma (adenocarcinoma)	Liver	Surgery, Chemotherapy	>1	combination therapy	Sintilimab	Regorafenib	SD	<3	unknown	unknown	neagtive	(-)	(-)	(-)	(-)	(-)	(-)	0	BRAF, NRAS, KRAS all wild type
N39	Male	65	Digestive system carcinoma	Esophageal squamous carcinoma	Lung	Chemotherapy	>1	combination therapy	Camrelizumab	Oxaliplatin and Tegafur	SD	<3	unknown	unknown	neagtive	(-)	(-)	(-)	(-)	(-)	(-)	0	None
N40	Male	49	Lung carcinoma	Lung squamous cell carcinoma	Lymph node, Lung	None	1	combination therapy	Sintilimab	Paclitaxel and Platinum	SD	<3	unknown	unknown	neagtive	(-)	(-)	(-)	(-)	(-)	(-)	0	None
N41	Male	64	Lung carcinoma	Small cell lung cancer	Lymph node	None	1	combination therapy	Sintilimab	Irinotecan and Platinum	PD	<3	unknown	unknown	neagtive	(-)	(-)	(-)	(-)	(-)	(-)	0	None
N42	Male	54	Lung carcinoma	Lung adenocarcinoma	Brain	Surgery	1	combination therapy	Sintilimab	Paclitaxel and Platinum	SD	<3	unknown	unknown	neagtive	(-)	(-)	(-)	(-)	(-)	(-)	0	EGFR, ALK wild type
N43	Male	47	Lung carcinoma	Lung adenocarcinoma	Bone, Liver, Lymph node	None	1	combination therapy	Sintilimab	Pemetrexed and Platinum	PD	<3	unknown	unknown	neagtive	(-)	(-)	(-)	(-)	(-)	(-)	0	None
N44	Female	61	Lung carcinoma	Lung adenocarcinoma	Lung	None	1	combination therapy	Toripalimab	Paclitaxel and Platinum	SD	<3	unknown	unknown	neagtive	(-)	(-)	(-)	(-)	(-)	(-)	0	EGFR, ALK wild type
N45	Female	59	Nasopharyngeal carcinoma	Nasopharyngeal carcinoma (squamous carcinoma)	Liver	Radiotherapy, Chemotherapy	>1	combination therapy	Sintilimab	Paclitaxel and Platinum	SD	<3	unknown	unknown	neagtive	(-)	(-)	(-)	(-)	(-)	(-)	0	None
N46	Male	66	Lung carcinoma	Lung squamous cell carcinoma	Lymph node	Surgery, Chemotherapy	>1	combination therapy	Sintilimab	Paclitaxel and Platinum	SD	<3	unknown	unknown	neagtive	(-)	(-)	(-)	(-)	(-)	(-)	0	None
N47	Male	44	Digestive system carcinoma	Cholangiocarcinoma (adenocarcinoma)	Liver	Surgery, Chemotherapy	>1	combination therapy	Sintilimab	Capecitabine	PR	<3	unknown	unknown	neagtive	(-)	(-)	(-)	(-)	(-)	(-)	0	None
N48	Female	51	Digestive system carcinoma	Colon carcinoma (adenocarcinoma)	Liver, Lung	Chemotherapy	>1	combination therapy	Pembrolizumab	Capecitabine and Bevacizumab	PD	<3	unknown	unknown	neagtive	(-)	(-)	(-)	(-)	(-)	(-)	0	KRAS mutation
N49	Male	66	Digestive system carcinoma	Rectal adenocarcinoma	Liver	Chemotherapy	>1	combination therapy	Sintilimab	Regorafenib	PD	<3	unknown	unknown	neagtive	(-)	(-)	(-)	(-)	(-)	(-)	0	None
