# Supplementary material for: Anti-PD-1 therapy achieves favorable outcomes in HBV-positive non-liver cancer
Source: Oncogenesis. 2023 Apr 20;12(1):22. doi: 10.1038/s41389-023-00468-0 (PMC10119302; doi:10.1038/s41389-023-00468-0)
Supplement: Supplementary file 4 — Table S3 [file 41389_2023_468_MOESM4_ESM.xlsx]

## Sheet: Table S3
Table S3. Statistical information between HBV+ and HBV- non-liver cancer patients
	Variable	HBV+	HBV-	p-value (Fisher's exact test)
Gender				0.468
	Male	27	34
	Female	8	15
Age				1
	>=65	7	9
	<65	28	40
Cancer				0.9933
	Urogenital neoplasms	3	3
	Digestive system carcinoma	11	17
	Lung carcinoma	16	22
	Melanoma	2	3
	nasopharyngeal carcinoma	3	4
Immunotherapy				0.6046
	monotherapy	9	10
	combination therapy	26	39
Metastasis				0.2786
	Yes	30	47
	No	3	1
	unknown	2	1
Line of treatment				0.499
	1	15	17
	>1	20	32
anti-PD-1 types				0.6735
	Toripalimab	17	24
	Sintilimab	11	18
	Pembrolizumab	4	3
	Camrelizumab	2	2
	Nivolumab	0	2
	Tislelizumab	1	0
irAEs (grade)				1
	<3	34	47
	>= 3	1	2
Response				0.004115
	PR	15	7
	SD	14	20
	PD	6	22
Total		35	49
