# Supplementary material for: Anti-PD-1 therapy achieves favorable outcomes in HBV-positive non-liver cancer
Source: Oncogenesis. 2023 Apr 20;12(1):22. doi: 10.1038/s41389-023-00468-0 (PMC10119302; doi:10.1038/s41389-023-00468-0)
Supplement: Supplementary file 5 — Table S4 [file 41389_2023_468_MOESM5_ESM.xlsx]

## Sheet: Table S4
Table S4. Clinical information of the 3 ESCC patients for scRNA-seq
Case	HBV-#1	HBV+#1	HBV+#2
Gender	Female	Male	Female
Age	68	72	72
Cancer types	Esophageal carcinoma	Esophageal carcinoma	Esophageal carcinoma
Metastasis site	None	Lymph node	None
Previous treatment	None	None	None
Line of treatment	1	1	1
Immunotherapy type	combination therapy	combination therapy	combination therapy
anti-PD-1 types	Sintilimab	Sintilimab	Sintilimab
Immunotherapy	Sintilimab plus chemotherapy	Sintilimab plus chemotherapy	Sintilimab plus chemotherapy
Response	SD	SD	PR
irAEs (grade)	<3	<3	<3
HBV	negative	positive	positive
IgM	unknown	unknown	unknown
HBsAg	(-)	(+)	(+)
HBsAb	(-)	(-)	(-)
HBeAg	(-)	(-)	(-)
HBeAb	(-)	(-)	(-)
HBcAb	(-)	(+)	(+)
HBV DNA (IU/ml)	0	1910	48600
White blood cell count(WBC)	4.71x109/L	6.57x109/L	6.13x109/L
Red blood cell(RBC)	3.92x1012/L	3.70x1012/L	4.19x1012/L
Hemoglobin(HGB)	124 g/L	114 g/L	129g/L
platelet count(PLT)	164x109/L	114x109/L	240x109/L
Neutrophil count(Neu#)	2.73x109/L	5.31x109/L	3.38x109/L
Lymphocyte count(Lymph#)	1.69x109/L	0.84x109/L	2.16x109/L
Monocyte count(Mon#)	0.26x109/L	0.32x109/L	0.38x109/L
Eosinophil count(Eos#)	0	0.08x109/L	0.16x109/L
Basophil count(Bas#)	0.03x109/L	0.02x109/L	0.05x109/L
Neutrophil ratio(Neu%)	0.58	0.808	0.551
Lymphocyte ratio(Lymph%)	0.359	0.128	0.351
Monocyte ratio(Mon%)	0.055	0.048	0.062
Eosimophil ratio(Eos%)	0	0.012	0.027
Basophil ratio(Bas%)	0.006	0.004	0.009
ALT(U/L) (pre-treatment)	9	7.6	12.3
AST(U/L) (pre-treatment)	21.8	13.4	18.2
ALT(U/L) (post-treatment)	10.3	16	16.4
AST(U/L) (post-treatment)	20.7	21.4	23.1
