# Supplementary material for: Anti-PD-1 therapy achieves favorable outcomes in HBV-positive non-liver cancer
Source: Oncogenesis. 2023 Apr 20;12(1):22. doi: 10.1038/s41389-023-00468-0 (PMC10119302; doi:10.1038/s41389-023-00468-0)
Supplement: Supplementary file 6 — Table S5 [file 41389_2023_468_MOESM6_ESM.xlsx]

## Sheet: Table S5
Table S5. DEGs of 6 T subtypes between pre- and post-anti-PD-1 therapy
gene	p_val	avg_logFC	pct.1	pct.2	p_val_adj	celltype	ident1	ident2	sample
FOS	0	2.49717	0.966	0.062	0	CD4+ TN	post	pre	HBV-#1
JUN	0	2.442	0.947	0.149	0	CD4+ TN	post	pre	HBV-#1
DUSP1	0	1.77447	0.897	0.081	0	CD4+ TN	post	pre	HBV-#1
JUND	0	1.42613	0.992	0.795	0	CD4+ TN	post	pre	HBV-#1
RPS17	0	1.3793	1	0.901	0	CD4+ TN	post	pre	HBV-#1
RPS20	0	1.15548	1	0.988	0	CD4+ TN	post	pre	HBV-#1
RPL27A	0	1.05788	1	0.997	0	CD4+ TN	post	pre	HBV-#1
RPL23	0	1.03945	1	0.992	0	CD4+ TN	post	pre	HBV-#1
RPL13A	0	0.859433	1	0.999	0	CD4+ TN	post	pre	HBV-#1
RPS11	0	0.831437	1	0.997	0	CD4+ TN	post	pre	HBV-#1
RPL7	0	0.819655	1	0.997	0	CD4+ TN	post	pre	HBV-#1
RPL31	0	0.780894	1	0.996	0	CD4+ TN	post	pre	HBV-#1
RPL38	0	0.59134	1	1	0	CD4+ TN	post	pre	HBV-#1
RPS29	0	0.485594	1	1	0	CD4+ TN	post	pre	HBV-#1
RPS10	0	-1.44141	0.992	1	0	CD4+ TN	post	pre	HBV-#1
FOSB	8.24e-307	1.4433	0.773	0.009	1.66e-302	CD4+ TN	post	pre	HBV-#1
MT-ND4	4.68e-303	-0.651755	0.997	1	9.41e-299	CD4+ TN	post	pre	HBV-#1
EIF1	2.2e-297	0.659376	1	0.998	4.43e-293	CD4+ TN	post	pre	HBV-#1
MT-ND3	1.31e-280	-0.543186	0.997	1	2.65e-276	CD4+ TN	post	pre	HBV-#1
PPP1R15A	2.68e-278	1.38168	0.765	0.063	5.39e-274	CD4+ TN	post	pre	HBV-#1
RPL37A	2.88e-260	0.356012	1	1	5.79e-256	CD4+ TN	post	pre	HBV-#1
MT-CO1	3.44e-257	-0.509544	0.998	1	6.93e-253	CD4+ TN	post	pre	HBV-#1
RPLP2	4.57e-250	0.337626	1	1	9.2e-246	CD4+ TN	post	pre	HBV-#1
YPEL5	1.46e-248	1.24705	0.807	0.224	2.95e-244	CD4+ TN	post	pre	HBV-#1
MT-CO3	1.03e-247	-0.470037	0.997	0.999	2.07e-243	CD4+ TN	post	pre	HBV-#1
JUNB	2.42e-243	1.30955	0.951	0.676	4.87e-239	CD4+ TN	post	pre	HBV-#1
TNFAIP3	1.01e-239	1.39264	0.728	0.103	2.02e-235	CD4+ TN	post	pre	HBV-#1
TUBA1A	5.65e-236	1.2131	0.831	0.309	1.14e-231	CD4+ TN	post	pre	HBV-#1
CD69	4.99e-234	1.24531	0.819	0.272	1e-229	CD4+ TN	post	pre	HBV-#1
MT-CYB	2.74e-233	-0.526777	0.997	1	5.52e-229	CD4+ TN	post	pre	HBV-#1
CXCR4	3.16e-231	1.13369	0.875	0.421	6.36e-227	CD4+ TN	post	pre	HBV-#1
NFKBIA	8.25e-230	1.2595	0.821	0.295	1.66e-225	CD4+ TN	post	pre	HBV-#1
MT-CO2	2.91e-217	-0.421574	0.999	1	5.86e-213	CD4+ TN	post	pre	HBV-#1
GIMAP7	2.75e-215	-0.821831	0.699	0.966	5.54e-211	CD4+ TN	post	pre	HBV-#1
MT-ATP6	1.55e-210	-0.448019	0.997	1	3.11e-206	CD4+ TN	post	pre	HBV-#1
TSC22D3	1.29e-203	0.962405	0.923	0.667	2.59e-199	CD4+ TN	post	pre	HBV-#1
DDX5	2.66e-200	0.621224	0.995	0.965	5.35e-196	CD4+ TN	post	pre	HBV-#1
H3F3B	8.18e-187	0.717054	0.997	0.957	1.65e-182	CD4+ TN	post	pre	HBV-#1
RPL21	2.15e-164	0.225321	1	1	4.33e-160	CD4+ TN	post	pre	HBV-#1
RPL27	1.17e-157	0.363997	1	0.997	2.36e-153	CD4+ TN	post	pre	HBV-#1
KLF6	1.25e-145	0.963461	0.746	0.331	2.51e-141	CD4+ TN	post	pre	HBV-#1
IFITM1	6.53e-144	0.834224	0.622	0.152	1.31e-139	CD4+ TN	post	pre	HBV-#1
GIMAP4	2.62e-138	-0.722484	0.476	0.825	5.27e-134	CD4+ TN	post	pre	HBV-#1
NAP1L1	3.09e-137	0.634666	0.933	0.71	6.22e-133	CD4+ TN	post	pre	HBV-#1
DNAJB1	3.6e-137	0.827269	0.721	0.306	7.24e-133	CD4+ TN	post	pre	HBV-#1
RPS16	2.46e-129	0.248366	1	1	4.94e-125	CD4+ TN	post	pre	HBV-#1
TMSB4X	3.12e-129	0.280822	1	1	6.28e-125	CD4+ TN	post	pre	HBV-#1
C1orf56	1.42e-126	-0.633833	0.115	0.497	2.86e-122	CD4+ TN	post	pre	HBV-#1
RPL29	2e-124	-0.246268	1	1	4.02e-120	CD4+ TN	post	pre	HBV-#1
RPL23A	3.35e-124	0.230602	1	1	6.73e-120	CD4+ TN	post	pre	HBV-#1
ZFP36	3.28e-123	0.839344	0.59	0.168	6.61e-119	CD4+ TN	post	pre	HBV-#1
GADD45B	2.73e-116	0.771056	0.53	0.11	5.48e-112	CD4+ TN	post	pre	HBV-#1
TXNIP	1.67e-115	-0.453367	0.98	0.997	3.36e-111	CD4+ TN	post	pre	HBV-#1
UBC	1.27e-111	0.500345	0.977	0.908	2.56e-107	CD4+ TN	post	pre	HBV-#1
IER5	2.35e-103	0.691133	0.404	0.035	4.74e-99	CD4+ TN	post	pre	HBV-#1
UBA52	1.35e-100	0.263296	1	1	2.71e-96	CD4+ TN	post	pre	HBV-#1
CXCL8	3.51e-99	0.589282	0.343	0.003	7.06e-95	CD4+ TN	post	pre	HBV-#1
PLCG2	1.11e-96	0.652229	0.634	0.276	2.23e-92	CD4+ TN	post	pre	HBV-#1
IER2	5.98e-96	0.747004	0.694	0.362	1.2e-91	CD4+ TN	post	pre	HBV-#1
RPS3	6.61e-91	-0.17543	1	1	1.33e-86	CD4+ TN	post	pre	HBV-#1
AC004687.1	6.9e-90	-0.480511	0.069	0.34	1.39e-85	CD4+ TN	post	pre	HBV-#1
AREG	1.15e-88	0.695677	0.314	0.004	2.31e-84	CD4+ TN	post	pre	HBV-#1
ARL4A	2.58e-88	0.642048	0.426	0.081	5.19e-84	CD4+ TN	post	pre	HBV-#1
BTG2	2.84e-88	0.731168	0.68	0.364	5.71e-84	CD4+ TN	post	pre	HBV-#1
AC246785.3	1.67e-87	-0.409375	0.04	0.281	3.36e-83	CD4+ TN	post	pre	HBV-#1
SRSF7	4.35e-86	0.539329	0.86	0.664	8.76e-82	CD4+ TN	post	pre	HBV-#1
RPL8	5.78e-85	-0.211778	1	1	1.16e-80	CD4+ TN	post	pre	HBV-#1
PNRC1	1.41e-83	0.410906	0.977	0.928	2.84e-79	CD4+ TN	post	pre	HBV-#1
RPL41	7.13e-83	-0.139499	1	1	1.43e-78	CD4+ TN	post	pre	HBV-#1
TUBB4B	2.36e-82	0.627849	0.432	0.102	4.74e-78	CD4+ TN	post	pre	HBV-#1
TRAF3IP3	3.86e-82	-0.4772	0.66	0.882	7.77e-78	CD4+ TN	post	pre	HBV-#1
SERTAD1	6.77e-82	0.541934	0.326	0.022	1.36e-77	CD4+ TN	post	pre	HBV-#1
NR4A2	3.44e-80	0.552551	0.292	0.006	6.93e-76	CD4+ TN	post	pre	HBV-#1
SNHG5	1.79e-78	0.431469	0.941	0.82	3.61e-74	CD4+ TN	post	pre	HBV-#1
RPL12	3.03e-78	-0.179816	1	1	6.09e-74	CD4+ TN	post	pre	HBV-#1
MT-ND1	7.21e-78	-0.3102	0.995	0.998	1.45e-73	CD4+ TN	post	pre	HBV-#1
MALAT1	2.12e-76	-0.232532	1	1	4.26e-72	CD4+ TN	post	pre	HBV-#1
SNHG25	5.88e-76	-0.500229	0.538	0.783	1.18e-71	CD4+ TN	post	pre	HBV-#1
SBDS	9.08e-76	0.574576	0.597	0.278	1.83e-71	CD4+ TN	post	pre	HBV-#1
SLC2A3	2.2e-75	0.59414	0.413	0.101	4.42e-71	CD4+ TN	post	pre	HBV-#1
RPL19	3.72e-75	-0.140021	1	1	7.48e-71	CD4+ TN	post	pre	HBV-#1
IRS2	6.75e-74	0.555745	0.358	0.059	1.36e-69	CD4+ TN	post	pre	HBV-#1
TRA2B	3.99e-73	0.513794	0.764	0.521	8.03e-69	CD4+ TN	post	pre	HBV-#1
CCR7	2.44e-67	-0.469557	0.577	0.809	4.9e-63	CD4+ TN	post	pre	HBV-#1
PTGER4	8.98e-67	0.573076	0.365	0.081	1.81e-62	CD4+ TN	post	pre	HBV-#1
RPL35	2.54e-65	0.199682	0.999	1	5.11e-61	CD4+ TN	post	pre	HBV-#1
CCNL1	4.46e-65	0.525792	0.73	0.518	8.96e-61	CD4+ TN	post	pre	HBV-#1
POLR2J3	1.35e-64	-0.505862	0.379	0.652	2.72e-60	CD4+ TN	post	pre	HBV-#1
IDS	2.19e-64	0.567977	0.5	0.208	4.41e-60	CD4+ TN	post	pre	HBV-#1
LINC01578	3.52e-64	0.44094	0.848	0.701	7.07e-60	CD4+ TN	post	pre	HBV-#1
ACTG1	1.12e-63	-0.393935	0.926	0.985	2.25e-59	CD4+ TN	post	pre	HBV-#1
RPL9	4.74e-61	0.143887	1	1	9.55e-57	CD4+ TN	post	pre	HBV-#1
SNHG29	1.04e-60	-0.309723	0.947	0.982	2.08e-56	CD4+ TN	post	pre	HBV-#1
GIMAP5	4.38e-60	-0.46407	0.37	0.645	8.81e-56	CD4+ TN	post	pre	HBV-#1
HIST2H2AC	1.18e-59	0.521383	0.432	0.154	2.38e-55	CD4+ TN	post	pre	HBV-#1
SNHG32	7.84e-59	0.483782	0.549	0.269	1.58e-54	CD4+ TN	post	pre	HBV-#1
LINC01138	7.95e-59	0.502734	0.511	0.234	1.6e-54	CD4+ TN	post	pre	HBV-#1
MT-ATP8	1.72e-58	-0.438108	0.218	0.485	3.46e-54	CD4+ TN	post	pre	HBV-#1
HIST1H1C	3.37e-57	0.554932	0.501	0.226	6.77e-53	CD4+ TN	post	pre	HBV-#1
LYZ	8.01e-57	0.450841	0.37	0.106	1.61e-52	CD4+ TN	post	pre	HBV-#1
IL1B	9.84e-57	0.379828	0.213	0.002	1.98e-52	CD4+ TN	post	pre	HBV-#1
HSPA8	2.05e-56	-0.365626	0.798	0.918	4.12e-52	CD4+ TN	post	pre	HBV-#1
EEF1A1	6.05e-56	-0.118419	1	1	1.22e-51	CD4+ TN	post	pre	HBV-#1
RGS1	1.11e-55	0.497385	0.213	0.004	2.24e-51	CD4+ TN	post	pre	HBV-#1
YWHAZ	2.3e-54	0.424874	0.783	0.611	4.62e-50	CD4+ TN	post	pre	HBV-#1
TOB1	1.54e-53	0.49378	0.444	0.18	3.11e-49	CD4+ TN	post	pre	HBV-#1
TMSB10	1.62e-52	0.189838	1	1	3.26e-48	CD4+ TN	post	pre	HBV-#1
SOCS3	2.29e-52	0.482897	0.369	0.113	4.6e-48	CD4+ TN	post	pre	HBV-#1
RPS15A	9.65e-52	-0.107188	1	1	1.94e-47	CD4+ TN	post	pre	HBV-#1
MIDN	1.16e-50	0.409123	0.272	0.048	2.34e-46	CD4+ TN	post	pre	HBV-#1
PRMT2	2.03e-50	-0.411795	0.617	0.807	4.09e-46	CD4+ TN	post	pre	HBV-#1
TSPYL1	6.4e-50	0.451171	0.454	0.2	1.29e-45	CD4+ TN	post	pre	HBV-#1
TOMM7	1.7e-49	0.21053	0.998	1	3.43e-45	CD4+ TN	post	pre	HBV-#1
RPL15	4.59e-49	0.154585	1	1	9.23e-45	CD4+ TN	post	pre	HBV-#1
SRSF2	7.36e-49	0.453642	0.566	0.337	1.48e-44	CD4+ TN	post	pre	HBV-#1
RPL17	1.08e-48	0.134736	1	1	2.18e-44	CD4+ TN	post	pre	HBV-#1
APOLD1	8.26e-48	-0.257952	0.038	0.194	1.66e-43	CD4+ TN	post	pre	HBV-#1
EPC1	9.26e-48	0.43271	0.652	0.446	1.86e-43	CD4+ TN	post	pre	HBV-#1
UBE2S	2.61e-47	0.439564	0.311	0.084	5.25e-43	CD4+ TN	post	pre	HBV-#1
ID2	5.84e-47	0.493209	0.499	0.244	1.17e-42	CD4+ TN	post	pre	HBV-#1
AC044849.1	6.33e-47	0.499839	0.385	0.149	1.27e-42	CD4+ TN	post	pre	HBV-#1
LDHB	9.84e-47	-0.262524	0.958	0.984	1.98e-42	CD4+ TN	post	pre	HBV-#1
HIST1H3D	6.96e-46	0.409844	0.294	0.075	1.4e-41	CD4+ TN	post	pre	HBV-#1
RACK1	4.95e-45	-0.164705	1	1	9.96e-41	CD4+ TN	post	pre	HBV-#1
IRF2BP2	2.71e-44	0.415415	0.466	0.228	5.44e-40	CD4+ TN	post	pre	HBV-#1
RPL14	2.71e-44	-0.124746	1	1	5.45e-40	CD4+ TN	post	pre	HBV-#1
AC020916.1	6.59e-44	0.325399	0.191	0.012	1.33e-39	CD4+ TN	post	pre	HBV-#1
CSRNP1	1.76e-43	0.310204	0.175	0.006	3.53e-39	CD4+ TN	post	pre	HBV-#1
RPL32	2.67e-43	-0.0971098	1	1	5.38e-39	CD4+ TN	post	pre	HBV-#1
ATF4	3.38e-43	0.428476	0.484	0.25	6.8e-39	CD4+ TN	post	pre	HBV-#1
PPP1R15B	5.61e-43	0.366414	0.258	0.056	1.13e-38	CD4+ TN	post	pre	HBV-#1
HIST1H4C	7.43e-43	0.383422	0.921	0.858	1.49e-38	CD4+ TN	post	pre	HBV-#1
CYCS	8.96e-43	0.455653	0.528	0.314	1.8e-38	CD4+ TN	post	pre	HBV-#1
CD44	1.37e-42	0.388337	0.763	0.616	2.76e-38	CD4+ TN	post	pre	HBV-#1
UQCRB	1.44e-42	0.254587	0.987	0.973	2.91e-38	CD4+ TN	post	pre	HBV-#1
SLC38A2	1.66e-42	0.418258	0.43	0.202	3.33e-38	CD4+ TN	post	pre	HBV-#1
KLF2	1.62e-41	0.313204	0.982	0.989	3.27e-37	CD4+ TN	post	pre	HBV-#1
FAU	4.19e-41	-0.129659	1	1	8.43e-37	CD4+ TN	post	pre	HBV-#1
SRGN	4.09e-40	0.444803	0.631	0.443	8.22e-36	CD4+ TN	post	pre	HBV-#1
FAM153CP	4.24e-40	-0.384322	0.179	0.387	8.53e-36	CD4+ TN	post	pre	HBV-#1
HNRNPDL	5.23e-40	0.314256	0.881	0.803	1.05e-35	CD4+ TN	post	pre	HBV-#1
DDIT3	8.89e-40	0.373268	0.247	0.056	1.79e-35	CD4+ TN	post	pre	HBV-#1
HIST1H4E	9.17e-40	0.333445	0.206	0.03	1.85e-35	CD4+ TN	post	pre	HBV-#1
CBX3	1.03e-39	-0.33964	0.435	0.66	2.07e-35	CD4+ TN	post	pre	HBV-#1
RPS5	1.24e-39	-0.136151	1	0.999	2.49e-35	CD4+ TN	post	pre	HBV-#1
BRD2	1.83e-39	0.383545	0.418	0.195	3.68e-35	CD4+ TN	post	pre	HBV-#1
RPS6	1.41e-38	0.109279	1	1	2.84e-34	CD4+ TN	post	pre	HBV-#1
RPL35A	2.18e-38	-0.102256	1	1	4.39e-34	CD4+ TN	post	pre	HBV-#1
TENT5C	5.58e-38	0.289199	0.168	0.012	1.12e-33	CD4+ TN	post	pre	HBV-#1
CALM1	2.23e-37	0.235672	0.988	0.979	4.48e-33	CD4+ TN	post	pre	HBV-#1
FRG1	4.19e-37	-0.327191	0.208	0.416	8.42e-33	CD4+ TN	post	pre	HBV-#1
BCAS2	5.19e-37	0.377218	0.406	0.193	1.04e-32	CD4+ TN	post	pre	HBV-#1
ACAP1	5.47e-37	-0.336544	0.498	0.697	1.1e-32	CD4+ TN	post	pre	HBV-#1
GIMAP1	1.02e-36	-0.338697	0.543	0.739	2.06e-32	CD4+ TN	post	pre	HBV-#1
TRAC	1.03e-36	-0.360558	0.838	0.92	2.07e-32	CD4+ TN	post	pre	HBV-#1
DNAJB9	1.09e-36	0.340319	0.253	0.068	2.18e-32	CD4+ TN	post	pre	HBV-#1
SOCS1	4.04e-36	0.348651	0.276	0.087	8.14e-32	CD4+ TN	post	pre	HBV-#1
DUSP2	4.19e-36	0.350173	0.239	0.059	8.42e-32	CD4+ TN	post	pre	HBV-#1
DDX3X	1.66e-35	0.396962	0.71	0.558	3.33e-31	CD4+ TN	post	pre	HBV-#1
IFRD1	1.82e-35	0.32476	0.25	0.067	3.66e-31	CD4+ TN	post	pre	HBV-#1
MCL1	7.4e-35	0.377607	0.555	0.364	1.49e-30	CD4+ TN	post	pre	HBV-#1
CORO1A	8.45e-35	-0.297978	0.813	0.911	1.7e-30	CD4+ TN	post	pre	HBV-#1
MYLIP	1.79e-34	0.349729	0.306	0.111	3.61e-30	CD4+ TN	post	pre	HBV-#1
GADD45A	2.26e-34	0.308175	0.188	0.031	4.55e-30	CD4+ TN	post	pre	HBV-#1
GAS5	3.48e-34	0.225106	0.989	0.967	7e-30	CD4+ TN	post	pre	HBV-#1
RBMX	8.57e-34	-0.331978	0.552	0.734	1.72e-29	CD4+ TN	post	pre	HBV-#1
RASGEF1B	1.02e-33	0.271764	0.169	0.02	2.05e-29	CD4+ TN	post	pre	HBV-#1
S100A9	1.61e-33	0.337744	0.298	0.107	3.23e-29	CD4+ TN	post	pre	HBV-#1
ZBTB10	1.78e-33	0.282538	0.18	0.027	3.57e-29	CD4+ TN	post	pre	HBV-#1
AC243960.1	1.92e-33	-0.313831	0.358	0.571	3.87e-29	CD4+ TN	post	pre	HBV-#1
CD48	2.43e-33	0.238619	0.956	0.933	4.89e-29	CD4+ TN	post	pre	HBV-#1
CCL3	8.15e-33	0.235966	0.132	0.003	1.64e-28	CD4+ TN	post	pre	HBV-#1
CREBZF	3.94e-32	-0.270256	0.176	0.361	7.93e-28	CD4+ TN	post	pre	HBV-#1
MYADM	5.54e-32	0.36595	0.284	0.105	1.12e-27	CD4+ TN	post	pre	HBV-#1
ATP2B1-AS1	7.49e-32	0.307885	0.213	0.053	1.51e-27	CD4+ TN	post	pre	HBV-#1
SARAF	1.32e-31	-0.220377	0.95	0.986	2.66e-27	CD4+ TN	post	pre	HBV-#1
PTMA	1.48e-31	0.149979	1	1	2.99e-27	CD4+ TN	post	pre	HBV-#1
CHMP1B	3.56e-31	0.367133	0.35	0.163	7.15e-27	CD4+ TN	post	pre	HBV-#1
ZFAND5	1.45e-30	0.317993	0.297	0.116	2.91e-26	CD4+ TN	post	pre	HBV-#1
ARRDC3	1.64e-30	0.356454	0.33	0.15	3.3e-26	CD4+ TN	post	pre	HBV-#1
EEF1D	1.71e-30	-0.18092	0.992	0.999	3.44e-26	CD4+ TN	post	pre	HBV-#1
AL121944.1	4.35e-30	0.265612	0.162	0.024	8.75e-26	CD4+ TN	post	pre	HBV-#1
MYC	5.21e-30	-0.311739	0.225	0.414	1.05e-25	CD4+ TN	post	pre	HBV-#1
CD3E	5.28e-30	-0.217946	0.936	0.972	1.06e-25	CD4+ TN	post	pre	HBV-#1
NCMAP-DT	2.18e-29	0.282216	0.23	0.07	4.38e-25	CD4+ TN	post	pre	HBV-#1
UBB	9.4e-29	0.281635	0.83	0.715	1.89e-24	CD4+ TN	post	pre	HBV-#1
AC103591.3	2.25e-28	0.318029	0.302	0.124	4.52e-24	CD4+ TN	post	pre	HBV-#1
SRSF3	2.36e-28	0.30196	0.749	0.621	4.75e-24	CD4+ TN	post	pre	HBV-#1
CD7	3.07e-28	-0.301645	0.61	0.77	6.17e-24	CD4+ TN	post	pre	HBV-#1
RPS7	7.43e-28	-0.103172	1	1	1.49e-23	CD4+ TN	post	pre	HBV-#1
TNFAIP8L2	7.56e-28	-0.151539	0.023	0.115	1.52e-23	CD4+ TN	post	pre	HBV-#1
MANEA-DT	9.31e-28	-0.157811	0.023	0.116	1.87e-23	CD4+ TN	post	pre	HBV-#1
SMAD7	1.18e-27	0.267634	0.163	0.031	2.37e-23	CD4+ TN	post	pre	HBV-#1
RGS2	1.71e-27	0.265977	0.17	0.035	3.43e-23	CD4+ TN	post	pre	HBV-#1
GAPDH	1.85e-27	-0.254705	0.764	0.87	3.72e-23	CD4+ TN	post	pre	HBV-#1
LINC01089	2.78e-27	-0.261779	0.163	0.332	5.58e-23	CD4+ TN	post	pre	HBV-#1
ABHD14B	3.55e-27	-0.296543	0.228	0.404	7.15e-23	CD4+ TN	post	pre	HBV-#1
RNF139	4.35e-27	0.275169	0.23	0.077	8.76e-23	CD4+ TN	post	pre	HBV-#1
RPLP1	9.55e-27	0.121372	1	1	1.92e-22	CD4+ TN	post	pre	HBV-#1
HNRNPF	1.19e-26	-0.279891	0.361	0.555	2.39e-22	CD4+ TN	post	pre	HBV-#1
EIF5	2.11e-26	0.314097	0.573	0.407	4.24e-22	CD4+ TN	post	pre	HBV-#1
BCLAF1	2.72e-26	0.334645	0.58	0.423	5.47e-22	CD4+ TN	post	pre	HBV-#1
GABPB1-AS1	4.1e-26	-0.304651	0.263	0.443	8.25e-22	CD4+ TN	post	pre	HBV-#1
FTH1	5.25e-26	0.186948	0.995	0.995	1.06e-21	CD4+ TN	post	pre	HBV-#1
EIF4G2	1.26e-25	0.318137	0.527	0.368	2.53e-21	CD4+ TN	post	pre	HBV-#1
AL354733.3	1.72e-25	0.258609	0.19	0.053	3.46e-21	CD4+ TN	post	pre	HBV-#1
RPS15	1.86e-25	-0.088003	1	1	3.75e-21	CD4+ TN	post	pre	HBV-#1
H2AFX	2.07e-25	0.241948	0.161	0.035	4.17e-21	CD4+ TN	post	pre	HBV-#1
CNOT1	2.51e-25	0.317868	0.337	0.174	5.05e-21	CD4+ TN	post	pre	HBV-#1
IER5L	2.6e-25	0.19984	0.101	0.002	5.22e-21	CD4+ TN	post	pre	HBV-#1
HIST1H1E	2.63e-25	0.339244	0.44	0.277	5.29e-21	CD4+ TN	post	pre	HBV-#1
BTF3	3.26e-25	-0.177254	0.978	0.993	6.55e-21	CD4+ TN	post	pre	HBV-#1
ETS1	3.63e-25	-0.263075	0.863	0.911	7.3e-21	CD4+ TN	post	pre	HBV-#1
KLF4	5.12e-25	0.184638	0.102	0.003	1.03e-20	CD4+ TN	post	pre	HBV-#1
YME1L1	5.27e-25	0.320137	0.469	0.3	1.06e-20	CD4+ TN	post	pre	HBV-#1
UCP2	5.29e-25	-0.288913	0.431	0.608	1.06e-20	CD4+ TN	post	pre	HBV-#1
CLK1	7.24e-25	0.311763	0.414	0.249	1.46e-20	CD4+ TN	post	pre	HBV-#1
TMC8	1.07e-24	0.282771	0.361	0.193	2.15e-20	CD4+ TN	post	pre	HBV-#1
KCNQ1OT1	1.09e-24	0.418998	0.245	0.099	2.19e-20	CD4+ TN	post	pre	HBV-#1
ARF5	1.51e-24	0.236159	0.194	0.058	3.03e-20	CD4+ TN	post	pre	HBV-#1
RPL13	1.51e-24	-0.0655411	1	1	3.04e-20	CD4+ TN	post	pre	HBV-#1
SFMBT1	1.83e-24	-0.202316	0.075	0.199	3.68e-20	CD4+ TN	post	pre	HBV-#1
RHOF	1.96e-24	-0.256303	0.211	0.379	3.94e-20	CD4+ TN	post	pre	HBV-#1
IRF1	2.36e-24	0.35793	0.577	0.414	4.75e-20	CD4+ TN	post	pre	HBV-#1
IKZF1	2.79e-24	-0.249779	0.652	0.798	5.61e-20	CD4+ TN	post	pre	HBV-#1
SRRM2	4.18e-24	0.277787	0.73	0.625	8.41e-20	CD4+ TN	post	pre	HBV-#1
TSPYL2	5.34e-24	0.307397	0.291	0.136	1.07e-19	CD4+ TN	post	pre	HBV-#1
POLR2A	9.33e-24	0.289525	0.291	0.135	1.88e-19	CD4+ TN	post	pre	HBV-#1
NHLRC3	1.11e-23	-0.193833	0.068	0.184	2.24e-19	CD4+ TN	post	pre	HBV-#1
GATD3B	1.26e-23	-0.158912	0.037	0.131	2.54e-19	CD4+ TN	post	pre	HBV-#1
NUFIP2	1.46e-23	0.293598	0.36	0.194	2.93e-19	CD4+ TN	post	pre	HBV-#1
KDM2A	1.63e-23	0.290266	0.352	0.19	3.27e-19	CD4+ TN	post	pre	HBV-#1
PTPN6	2.18e-23	-0.239746	0.179	0.339	4.39e-19	CD4+ TN	post	pre	HBV-#1
IQGAP1	2.28e-23	0.288844	0.4	0.232	4.59e-19	CD4+ TN	post	pre	HBV-#1
LUC7L3	2.55e-23	-0.276643	0.435	0.604	5.13e-19	CD4+ TN	post	pre	HBV-#1
TLE5	4.48e-23	-0.192641	0.907	0.95	9.02e-19	CD4+ TN	post	pre	HBV-#1
RPS13	6.77e-23	-0.0806524	1	1	1.36e-18	CD4+ TN	post	pre	HBV-#1
LINC02273	7.42e-23	-0.235781	0.109	0.241	1.49e-18	CD4+ TN	post	pre	HBV-#1
AC087190.1	8.17e-23	0.200695	0.135	0.025	1.64e-18	CD4+ TN	post	pre	HBV-#1
RPL7A	1.3e-22	-0.0890121	1	1	2.62e-18	CD4+ TN	post	pre	HBV-#1
SNHG1	1.92e-22	0.276407	0.351	0.189	3.86e-18	CD4+ TN	post	pre	HBV-#1
TAB2	3.51e-22	0.262265	0.243	0.103	7.06e-18	CD4+ TN	post	pre	HBV-#1
PGAM1	3.64e-22	-0.197501	0.118	0.251	7.33e-18	CD4+ TN	post	pre	HBV-#1
RBM39	3.68e-22	0.242121	0.82	0.743	7.4e-18	CD4+ TN	post	pre	HBV-#1
TCEAL8	4e-22	-0.242989	0.148	0.292	8.05e-18	CD4+ TN	post	pre	HBV-#1
HEXIM1	4.2e-22	0.230923	0.167	0.046	8.44e-18	CD4+ TN	post	pre	HBV-#1
STK17B	4.32e-22	0.270827	0.724	0.597	8.69e-18	CD4+ TN	post	pre	HBV-#1
SSR2	4.41e-22	-0.231734	0.73	0.847	8.87e-18	CD4+ TN	post	pre	HBV-#1
IDI1	5.25e-22	0.263117	0.254	0.11	1.06e-17	CD4+ TN	post	pre	HBV-#1
RAN	7.78e-22	-0.223778	0.526	0.691	1.57e-17	CD4+ TN	post	pre	HBV-#1
C14orf119	7.83e-22	-0.165055	0.053	0.153	1.58e-17	CD4+ TN	post	pre	HBV-#1
ASF1A	8.94e-22	-0.201707	0.117	0.25	1.8e-17	CD4+ TN	post	pre	HBV-#1
HNRNPA1P48	1.01e-21	-0.182281	0.066	0.174	2.02e-17	CD4+ TN	post	pre	HBV-#1
TTN	1.27e-21	0.313214	0.236	0.1	2.55e-17	CD4+ TN	post	pre	HBV-#1
SKIL	1.37e-21	0.18706	0.123	0.02	2.76e-17	CD4+ TN	post	pre	HBV-#1
SAT1	1.37e-21	0.282383	0.481	0.318	2.76e-17	CD4+ TN	post	pre	HBV-#1
RNMT	1.61e-21	0.278689	0.441	0.282	3.24e-17	CD4+ TN	post	pre	HBV-#1
CCDC18-AS1	1.73e-21	-0.269279	0.261	0.418	3.49e-17	CD4+ TN	post	pre	HBV-#1
CIRBP	1.8e-21	0.23426	0.885	0.829	3.61e-17	CD4+ TN	post	pre	HBV-#1
HSPA5	2.29e-21	0.348735	0.444	0.301	4.6e-17	CD4+ TN	post	pre	HBV-#1
IRF3	2.31e-21	-0.261207	0.287	0.449	4.65e-17	CD4+ TN	post	pre	HBV-#1
ODC1	2.46e-21	0.276194	0.28	0.136	4.95e-17	CD4+ TN	post	pre	HBV-#1
RPS23	2.52e-21	-0.0698249	1	1	5.07e-17	CD4+ TN	post	pre	HBV-#1
CITED2	2.95e-21	0.332548	0.403	0.251	5.93e-17	CD4+ TN	post	pre	HBV-#1
SNHG3	3.21e-21	0.273905	0.41	0.253	6.46e-17	CD4+ TN	post	pre	HBV-#1
HNRNPUL1	4e-21	0.300931	0.444	0.295	8.04e-17	CD4+ TN	post	pre	HBV-#1
SOD2	4.13e-21	0.290715	0.35	0.2	8.31e-17	CD4+ TN	post	pre	HBV-#1
PER1	4.43e-21	0.183729	0.128	0.024	8.91e-17	CD4+ TN	post	pre	HBV-#1
HIST1H2AG	4.7e-21	0.220012	0.167	0.049	9.46e-17	CD4+ TN	post	pre	HBV-#1
YWHAB	4.94e-21	-0.204977	0.704	0.844	9.93e-17	CD4+ TN	post	pre	HBV-#1
NMT1	5.31e-21	-0.222699	0.213	0.376	1.07e-16	CD4+ TN	post	pre	HBV-#1
RBM3	1.23e-20	0.255318	0.721	0.61	2.48e-16	CD4+ TN	post	pre	HBV-#1
SNHG6	1.28e-20	0.187892	0.968	0.943	2.57e-16	CD4+ TN	post	pre	HBV-#1
PRKCA	1.29e-20	-0.246891	0.32	0.487	2.6e-16	CD4+ TN	post	pre	HBV-#1
BICDL1	1.64e-20	0.2316	0.181	0.061	3.3e-16	CD4+ TN	post	pre	HBV-#1
SDR42E2	2.01e-20	-0.200437	0.089	0.204	4.05e-16	CD4+ TN	post	pre	HBV-#1
PPIA	2.42e-20	0.191912	0.932	0.91	4.87e-16	CD4+ TN	post	pre	HBV-#1
RBBP6	2.49e-20	0.285743	0.379	0.231	5e-16	CD4+ TN	post	pre	HBV-#1
DDX39B	2.52e-20	-0.252764	0.385	0.547	5.07e-16	CD4+ TN	post	pre	HBV-#1
DYNLL2	2.91e-20	0.254831	0.258	0.12	5.86e-16	CD4+ TN	post	pre	HBV-#1
YIPF4	3.35e-20	-0.21805	0.159	0.299	6.75e-16	CD4+ TN	post	pre	HBV-#1
SIT1	5.29e-20	-0.190308	0.096	0.213	1.06e-15	CD4+ TN	post	pre	HBV-#1
RPLP0	5.38e-20	0.137796	0.999	1	1.08e-15	CD4+ TN	post	pre	HBV-#1
KMT2E-AS1	7.23e-20	0.237325	0.197	0.075	1.45e-15	CD4+ TN	post	pre	HBV-#1
S1PR4	8.72e-20	-0.240539	0.291	0.451	1.75e-15	CD4+ TN	post	pre	HBV-#1
SRP9	1.32e-19	-0.218634	0.327	0.496	2.66e-15	CD4+ TN	post	pre	HBV-#1
SF3A2	1.36e-19	-0.195011	0.113	0.237	2.73e-15	CD4+ TN	post	pre	HBV-#1
UBALD2	1.83e-19	0.269379	0.6	0.465	3.68e-15	CD4+ TN	post	pre	HBV-#1
TMBIM4	2.22e-19	-0.228812	0.409	0.562	4.46e-15	CD4+ TN	post	pre	HBV-#1
S100A8	2.94e-19	0.220037	0.198	0.078	5.91e-15	CD4+ TN	post	pre	HBV-#1
JOSD1	4.15e-19	0.244265	0.253	0.119	8.35e-15	CD4+ TN	post	pre	HBV-#1
SNHG9	6.35e-19	0.277599	0.431	0.284	1.28e-14	CD4+ TN	post	pre	HBV-#1
CLTA	7.12e-19	-0.207281	0.197	0.341	1.43e-14	CD4+ TN	post	pre	HBV-#1
IL16	1.12e-18	-0.234629	0.303	0.453	2.26e-14	CD4+ TN	post	pre	HBV-#1
CD40LG	1.45e-18	-0.228325	0.178	0.314	2.91e-14	CD4+ TN	post	pre	HBV-#1
CD27	1.67e-18	-0.23205	0.516	0.658	3.35e-14	CD4+ TN	post	pre	HBV-#1
EVL	2.12e-18	-0.21329	0.698	0.814	4.26e-14	CD4+ TN	post	pre	HBV-#1
AL627171.1	2.65e-18	-0.120599	0.029	0.104	5.32e-14	CD4+ TN	post	pre	HBV-#1
AL118516.1	2.86e-18	0.267493	0.27	0.14	5.76e-14	CD4+ TN	post	pre	HBV-#1
IL7R	3.23e-18	-0.218732	0.909	0.954	6.5e-14	CD4+ TN	post	pre	HBV-#1
RPL10	3.35e-18	-0.0725567	1	1	6.74e-14	CD4+ TN	post	pre	HBV-#1
HLA-E	4.97e-18	0.156637	0.985	0.98	1e-13	CD4+ TN	post	pre	HBV-#1
FKBP1A	5.65e-18	-0.210091	0.217	0.362	1.14e-13	CD4+ TN	post	pre	HBV-#1
PSAP	7.97e-18	0.227173	0.291	0.156	1.6e-13	CD4+ TN	post	pre	HBV-#1
GABARAPL1	8.84e-18	0.1784	0.13	0.035	1.78e-13	CD4+ TN	post	pre	HBV-#1
MLLT6	1.44e-17	0.249964	0.398	0.257	2.89e-13	CD4+ TN	post	pre	HBV-#1
RPL3	1.74e-17	-0.0706559	1	1	3.49e-13	CD4+ TN	post	pre	HBV-#1
DENND2D	1.75e-17	-0.205669	0.214	0.356	3.51e-13	CD4+ TN	post	pre	HBV-#1
PCGF5	2.17e-17	0.227565	0.255	0.127	4.37e-13	CD4+ TN	post	pre	HBV-#1
S100A11	2.52e-17	-0.248909	0.268	0.413	5.06e-13	CD4+ TN	post	pre	HBV-#1
RPS2	2.64e-17	0.0742389	1	0.999	5.3e-13	CD4+ TN	post	pre	HBV-#1
BRK1	3e-17	-0.213831	0.381	0.529	6.04e-13	CD4+ TN	post	pre	HBV-#1
TOB2	3.16e-17	0.18492	0.126	0.034	6.36e-13	CD4+ TN	post	pre	HBV-#1
FBL	3.27e-17	0.2353	0.521	0.388	6.58e-13	CD4+ TN	post	pre	HBV-#1
ZBTB1	3.74e-17	0.230935	0.233	0.11	7.53e-13	CD4+ TN	post	pre	HBV-#1
EPHX2	3.8e-17	-0.204752	0.149	0.272	7.65e-13	CD4+ TN	post	pre	HBV-#1
THOC3	3.81e-17	-0.198014	0.149	0.273	7.67e-13	CD4+ TN	post	pre	HBV-#1
TBC1D10C	4.02e-17	-0.218456	0.354	0.504	8.08e-13	CD4+ TN	post	pre	HBV-#1
JPX	4.72e-17	-0.248342	0.412	0.564	9.49e-13	CD4+ TN	post	pre	HBV-#1
PPDPF	4.8e-17	-0.218472	0.638	0.757	9.66e-13	CD4+ TN	post	pre	HBV-#1
EIF4B	6.13e-17	0.219218	0.818	0.756	1.23e-12	CD4+ TN	post	pre	HBV-#1
CD37	6.18e-17	-0.191808	0.816	0.894	1.24e-12	CD4+ TN	post	pre	HBV-#1
ATP11B	6.33e-17	0.183694	0.18	0.071	1.27e-12	CD4+ TN	post	pre	HBV-#1
RBM7	7.08e-17	0.212607	0.203	0.089	1.43e-12	CD4+ TN	post	pre	HBV-#1
C11orf58	7.31e-17	-0.189772	0.592	0.722	1.47e-12	CD4+ TN	post	pre	HBV-#1
TTC3	9.92e-17	0.252499	0.606	0.482	2e-12	CD4+ TN	post	pre	HBV-#1
FBXO33	1.19e-16	0.206014	0.194	0.081	2.39e-12	CD4+ TN	post	pre	HBV-#1
TIPARP	1.4e-16	0.163454	0.107	0.023	2.82e-12	CD4+ TN	post	pre	HBV-#1
CCNI	1.48e-16	-0.193048	0.87	0.921	2.99e-12	CD4+ TN	post	pre	HBV-#1
ASXL1	2.05e-16	0.225847	0.325	0.194	4.13e-12	CD4+ TN	post	pre	HBV-#1
AAK1	2.28e-16	-0.173997	0.773	0.874	4.58e-12	CD4+ TN	post	pre	HBV-#1
VAMP2	2.61e-16	-0.202926	0.574	0.706	5.25e-12	CD4+ TN	post	pre	HBV-#1
SON	2.99e-16	0.165178	0.906	0.89	6.01e-12	CD4+ TN	post	pre	HBV-#1
RAP1B	3.26e-16	-0.203124	0.606	0.729	6.56e-12	CD4+ TN	post	pre	HBV-#1
KLF9	4.04e-16	0.239194	0.27	0.148	8.12e-12	CD4+ TN	post	pre	HBV-#1
CCDC66	4.07e-16	-0.212047	0.289	0.43	8.18e-12	CD4+ TN	post	pre	HBV-#1
SYNE2	4.1e-16	0.284121	0.387	0.257	8.25e-12	CD4+ TN	post	pre	HBV-#1
HECA	4.24e-16	0.216103	0.32	0.188	8.52e-12	CD4+ TN	post	pre	HBV-#1
LAPTM4A	4.36e-16	-0.190633	0.152	0.273	8.76e-12	CD4+ TN	post	pre	HBV-#1
PTPN2	4.65e-16	0.230963	0.365	0.231	9.36e-12	CD4+ TN	post	pre	HBV-#1
ARL17A	5.6e-16	-0.155856	0.084	0.181	1.13e-11	CD4+ TN	post	pre	HBV-#1
ZFP14	6.91e-16	-0.173812	0.094	0.196	1.39e-11	CD4+ TN	post	pre	HBV-#1
TNFSF10	7.45e-16	-0.203237	0.135	0.25	1.5e-11	CD4+ TN	post	pre	HBV-#1
STK4	1.32e-15	-0.188759	0.694	0.808	2.66e-11	CD4+ TN	post	pre	HBV-#1
SNHG15	1.47e-15	0.207992	0.233	0.117	2.96e-11	CD4+ TN	post	pre	HBV-#1
TSIX	1.55e-15	0.162194	0.104	0.024	3.12e-11	CD4+ TN	post	pre	HBV-#1
ITGB2-AS1	1.73e-15	0.202635	0.174	0.073	3.49e-11	CD4+ TN	post	pre	HBV-#1
MRFAP1L1	1.77e-15	-0.170068	0.108	0.214	3.55e-11	CD4+ TN	post	pre	HBV-#1
MRPL17	1.77e-15	-0.148577	0.061	0.146	3.56e-11	CD4+ TN	post	pre	HBV-#1
PAGR1	2.07e-15	-0.17459	0.119	0.228	4.16e-11	CD4+ TN	post	pre	HBV-#1
NOSIP	2.16e-15	-0.199174	0.781	0.866	4.35e-11	CD4+ TN	post	pre	HBV-#1
ZNF397	2.83e-15	-0.143532	0.062	0.148	5.69e-11	CD4+ TN	post	pre	HBV-#1
RSL1D1	2.88e-15	-0.168988	0.543	0.699	5.79e-11	CD4+ TN	post	pre	HBV-#1
CCDC59	3.9e-15	0.243923	0.484	0.355	7.84e-11	CD4+ TN	post	pre	HBV-#1
MSL1	4.28e-15	0.206624	0.227	0.116	8.6e-11	CD4+ TN	post	pre	HBV-#1
ATF6B	5.77e-15	-0.175054	0.135	0.244	1.16e-10	CD4+ TN	post	pre	HBV-#1
CETN3	7.38e-15	-0.139793	0.049	0.125	1.48e-10	CD4+ TN	post	pre	HBV-#1
SNRPD3	8.49e-15	-0.167167	0.268	0.412	1.71e-10	CD4+ TN	post	pre	HBV-#1
EEF2	9.28e-15	0.154693	0.945	0.928	1.87e-10	CD4+ TN	post	pre	HBV-#1
RPL5	9.33e-15	-0.0698977	1	1	1.88e-10	CD4+ TN	post	pre	HBV-#1
GABARAP	1.01e-14	-0.186942	0.616	0.737	2.04e-10	CD4+ TN	post	pre	HBV-#1
THEM4	1.1e-14	-0.190264	0.226	0.357	2.2e-10	CD4+ TN	post	pre	HBV-#1
ALDOA	1.12e-14	-0.118508	0.042	0.114	2.26e-10	CD4+ TN	post	pre	HBV-#1
RPS4X	1.2e-14	-0.0699682	1	1	2.42e-10	CD4+ TN	post	pre	HBV-#1
PHC1	1.33e-14	0.146791	0.116	0.034	2.68e-10	CD4+ TN	post	pre	HBV-#1
HMGB2	1.43e-14	0.228707	0.452	0.324	2.88e-10	CD4+ TN	post	pre	HBV-#1
RPL18	1.48e-14	-0.06823	1	1	2.97e-10	CD4+ TN	post	pre	HBV-#1
PHF5A	1.57e-14	-0.139948	0.07	0.157	3.17e-10	CD4+ TN	post	pre	HBV-#1
ATP2A3	1.63e-14	0.166251	0.137	0.048	3.27e-10	CD4+ TN	post	pre	HBV-#1
SEPTIN6	1.89e-14	-0.188677	0.628	0.742	3.81e-10	CD4+ TN	post	pre	HBV-#1
CREBBP	1.98e-14	0.187938	0.211	0.104	3.99e-10	CD4+ TN	post	pre	HBV-#1
TGFBR2	2.1e-14	0.219589	0.413	0.289	4.22e-10	CD4+ TN	post	pre	HBV-#1
IER3	2.14e-14	0.160401	0.13	0.043	4.31e-10	CD4+ TN	post	pre	HBV-#1
FXYD5	2.26e-14	-0.177326	0.837	0.903	4.56e-10	CD4+ TN	post	pre	HBV-#1
OSER1	2.36e-14	0.187517	0.199	0.094	4.74e-10	CD4+ TN	post	pre	HBV-#1
HMBOX1	2.84e-14	0.172604	0.164	0.068	5.72e-10	CD4+ TN	post	pre	HBV-#1
AC012615.1	3.14e-14	0.177201	0.149	0.057	6.32e-10	CD4+ TN	post	pre	HBV-#1
GGA1	3.54e-14	-0.14817	0.096	0.192	7.13e-10	CD4+ TN	post	pre	HBV-#1
NDUFA4	3.58e-14	0.189237	0.836	0.786	7.21e-10	CD4+ TN	post	pre	HBV-#1
LSP1	5.03e-14	-0.186111	0.451	0.597	1.01e-09	CD4+ TN	post	pre	HBV-#1
HLA-F	5.72e-14	0.213702	0.652	0.557	1.15e-09	CD4+ TN	post	pre	HBV-#1
LINC00954	5.84e-14	-0.113158	0.036	0.103	1.18e-09	CD4+ TN	post	pre	HBV-#1
CHORDC1	7.34e-14	-0.158661	0.131	0.237	1.48e-09	CD4+ TN	post	pre	HBV-#1
EIF1B	7.52e-14	0.221173	0.402	0.277	1.51e-09	CD4+ TN	post	pre	HBV-#1
TRIM73	8.18e-14	-0.18039	0.151	0.26	1.64e-09	CD4+ TN	post	pre	HBV-#1
PLK3	8.19e-14	0.180584	0.187	0.086	1.65e-09	CD4+ TN	post	pre	HBV-#1
LCP2	8.27e-14	0.205568	0.318	0.201	1.66e-09	CD4+ TN	post	pre	HBV-#1
ICAM3	8.58e-14	-0.1772	0.486	0.624	1.73e-09	CD4+ TN	post	pre	HBV-#1
LRRC75A	1.1e-13	-0.163466	0.113	0.212	2.21e-09	CD4+ TN	post	pre	HBV-#1
PCSK7	1.15e-13	-0.222855	0.253	0.372	2.32e-09	CD4+ TN	post	pre	HBV-#1
HSP90AB1	1.16e-13	0.171314	0.913	0.874	2.33e-09	CD4+ TN	post	pre	HBV-#1
SNHG8	1.29e-13	0.20265	0.843	0.81	2.6e-09	CD4+ TN	post	pre	HBV-#1
AC127502.2	1.31e-13	0.147656	0.119	0.038	2.64e-09	CD4+ TN	post	pre	HBV-#1
SLC25A45	1.39e-13	-0.168246	0.16	0.27	2.8e-09	CD4+ TN	post	pre	HBV-#1
SHPRH	1.53e-13	-0.163327	0.121	0.221	3.07e-09	CD4+ TN	post	pre	HBV-#1
CSAD	1.9e-13	-0.131962	0.07	0.154	3.81e-09	CD4+ TN	post	pre	HBV-#1
AC058791.1	1.94e-13	-0.175748	0.121	0.22	3.9e-09	CD4+ TN	post	pre	HBV-#1
RESF1	2.47e-13	0.232084	0.568	0.454	4.97e-09	CD4+ TN	post	pre	HBV-#1
ATP6V0E1	2.82e-13	-0.182683	0.563	0.711	5.68e-09	CD4+ TN	post	pre	HBV-#1
TSC22D4	2.85e-13	-0.175059	0.191	0.306	5.74e-09	CD4+ TN	post	pre	HBV-#1
ORAI1	3.21e-13	-0.167661	0.18	0.297	6.46e-09	CD4+ TN	post	pre	HBV-#1
MAPKAPK5-AS1	3.29e-13	-0.173562	0.233	0.363	6.62e-09	CD4+ TN	post	pre	HBV-#1
THRAP3	3.37e-13	-0.191008	0.368	0.502	6.79e-09	CD4+ TN	post	pre	HBV-#1
UGCG	3.52e-13	0.16459	0.174	0.079	7.07e-09	CD4+ TN	post	pre	HBV-#1
TLE4	3.65e-13	0.235956	0.373	0.256	7.35e-09	CD4+ TN	post	pre	HBV-#1
EIF3F	4.66e-13	-0.163419	0.806	0.885	9.38e-09	CD4+ TN	post	pre	HBV-#1
TMEM204	4.69e-13	-0.16707	0.184	0.3	9.44e-09	CD4+ TN	post	pre	HBV-#1
MRPS18B	4.82e-13	-0.169722	0.154	0.26	9.69e-09	CD4+ TN	post	pre	HBV-#1
AC139887.2	5.01e-13	-0.120164	0.052	0.125	1.01e-08	CD4+ TN	post	pre	HBV-#1
PLAAT4	5.23e-13	-0.163849	0.616	0.739	1.05e-08	CD4+ TN	post	pre	HBV-#1
NMT2	5.77e-13	-0.159689	0.161	0.271	1.16e-08	CD4+ TN	post	pre	HBV-#1
RASSF5	5.79e-13	0.19323	0.283	0.169	1.16e-08	CD4+ TN	post	pre	HBV-#1
PCED1B-AS1	5.89e-13	0.195979	0.882	0.834	1.18e-08	CD4+ TN	post	pre	HBV-#1
DOCK8	5.9e-13	-0.177915	0.24	0.361	1.19e-08	CD4+ TN	post	pre	HBV-#1
EIF2S2	6.04e-13	-0.19062	0.448	0.584	1.22e-08	CD4+ TN	post	pre	HBV-#1
ORMDL1	6.13e-13	-0.191849	0.439	0.569	1.23e-08	CD4+ TN	post	pre	HBV-#1
NSMCE3	6.15e-13	0.235363	0.427	0.318	1.24e-08	CD4+ TN	post	pre	HBV-#1
TWF2	6.4e-13	-0.167287	0.147	0.252	1.29e-08	CD4+ TN	post	pre	HBV-#1
BUB3	6.69e-13	-0.171824	0.319	0.449	1.35e-08	CD4+ TN	post	pre	HBV-#1
CRIPT	6.94e-13	-0.140688	0.109	0.202	1.4e-08	CD4+ TN	post	pre	HBV-#1
ARGLU1	7.1e-13	-0.179826	0.67	0.769	1.43e-08	CD4+ TN	post	pre	HBV-#1
FKBP8	7.97e-13	-0.173451	0.305	0.434	1.6e-08	CD4+ TN	post	pre	HBV-#1
ARHGDIB	8.36e-13	-0.137215	0.934	0.965	1.68e-08	CD4+ TN	post	pre	HBV-#1
SF3B5	9.65e-13	0.198498	0.545	0.448	1.94e-08	CD4+ TN	post	pre	HBV-#1
FKBP5	1.03e-12	-0.176705	0.242	0.367	2.07e-08	CD4+ TN	post	pre	HBV-#1
STX16	1.06e-12	-0.190223	0.395	0.523	2.13e-08	CD4+ TN	post	pre	HBV-#1
SCAMP2	1.07e-12	-0.16806	0.157	0.262	2.16e-08	CD4+ TN	post	pre	HBV-#1
COPB1	1.13e-12	-0.138731	0.134	0.24	2.27e-08	CD4+ TN	post	pre	HBV-#1
PPP1R10	1.15e-12	-0.16962	0.188	0.303	2.32e-08	CD4+ TN	post	pre	HBV-#1
PLAC8	1.17e-12	0.230234	0.658	0.581	2.36e-08	CD4+ TN	post	pre	HBV-#1
AC004951.1	1.17e-12	-0.127103	0.042	0.107	2.36e-08	CD4+ TN	post	pre	HBV-#1
CLNS1A	1.24e-12	-0.172139	0.262	0.388	2.49e-08	CD4+ TN	post	pre	HBV-#1
CISH	1.29e-12	-0.1328	0.053	0.124	2.6e-08	CD4+ TN	post	pre	HBV-#1
GLIPR1	1.3e-12	0.176485	0.186	0.09	2.61e-08	CD4+ TN	post	pre	HBV-#1
RPSA	1.3e-12	-0.0764981	0.999	0.999	2.62e-08	CD4+ TN	post	pre	HBV-#1
HSP90AA1	1.39e-12	0.194185	0.856	0.849	2.79e-08	CD4+ TN	post	pre	HBV-#1
ZNF207	1.48e-12	-0.197623	0.291	0.416	2.98e-08	CD4+ TN	post	pre	HBV-#1
HSPD1	1.48e-12	-0.174087	0.363	0.493	2.98e-08	CD4+ TN	post	pre	HBV-#1
FAM102A	1.75e-12	0.199368	0.366	0.249	3.52e-08	CD4+ TN	post	pre	HBV-#1
RPS12	1.9e-12	-0.0488277	1	1	3.83e-08	CD4+ TN	post	pre	HBV-#1
CFAP20	1.95e-12	0.154898	0.128	0.048	3.92e-08	CD4+ TN	post	pre	HBV-#1
RPS27	2.23e-12	0.0417052	1	1	4.49e-08	CD4+ TN	post	pre	HBV-#1
GPSM3	2.47e-12	-0.173311	0.749	0.831	4.97e-08	CD4+ TN	post	pre	HBV-#1
NAMPT	2.63e-12	0.157311	0.15	0.064	5.3e-08	CD4+ TN	post	pre	HBV-#1
GRAP2	2.7e-12	-0.148563	0.126	0.222	5.43e-08	CD4+ TN	post	pre	HBV-#1
VSIR	2.78e-12	-0.160914	0.209	0.324	5.6e-08	CD4+ TN	post	pre	HBV-#1
HIPK1	2.95e-12	0.186424	0.214	0.114	5.94e-08	CD4+ TN	post	pre	HBV-#1
MIF	3.16e-12	0.177344	0.857	0.802	6.36e-08	CD4+ TN	post	pre	HBV-#1
RPL36	3.19e-12	-0.0608099	1	1	6.42e-08	CD4+ TN	post	pre	HBV-#1
DDX17	3.19e-12	-0.190021	0.61	0.717	6.43e-08	CD4+ TN	post	pre	HBV-#1
ZNF224	3.33e-12	-0.130081	0.083	0.167	6.7e-08	CD4+ TN	post	pre	HBV-#1
TRAPPC6B	3.41e-12	-0.10155	0.04	0.104	6.86e-08	CD4+ TN	post	pre	HBV-#1
PLEKHA1	3.55e-12	-0.172161	0.217	0.33	7.14e-08	CD4+ TN	post	pre	HBV-#1
TRG-AS1	3.8e-12	-0.158533	0.122	0.215	7.64e-08	CD4+ TN	post	pre	HBV-#1
LIME1	4.08e-12	-0.167573	0.706	0.819	8.2e-08	CD4+ TN	post	pre	HBV-#1
EVI2A	5.23e-12	0.212562	0.325	0.217	1.05e-07	CD4+ TN	post	pre	HBV-#1
AQP3	5.33e-12	-0.209166	0.285	0.397	1.07e-07	CD4+ TN	post	pre	HBV-#1
EIF4E	5.87e-12	-0.129652	0.101	0.191	1.18e-07	CD4+ TN	post	pre	HBV-#1
EXOSC6	6.54e-12	0.186821	0.376	0.265	1.32e-07	CD4+ TN	post	pre	HBV-#1
C16orf54	6.71e-12	0.224142	0.382	0.273	1.35e-07	CD4+ TN	post	pre	HBV-#1
EMB	6.95e-12	0.202021	0.395	0.29	1.4e-07	CD4+ TN	post	pre	HBV-#1
TMEM35B	7.46e-12	-0.152527	0.172	0.277	1.5e-07	CD4+ TN	post	pre	HBV-#1
OGFR	8.48e-12	-0.148523	0.114	0.205	1.71e-07	CD4+ TN	post	pre	HBV-#1
EIF3G	9.18e-12	-0.149765	0.737	0.826	1.85e-07	CD4+ TN	post	pre	HBV-#1
TNFAIP8	9.22e-12	-0.169304	0.559	0.678	1.85e-07	CD4+ TN	post	pre	HBV-#1
TTC14	9.59e-12	-0.16885	0.313	0.44	1.93e-07	CD4+ TN	post	pre	HBV-#1
ADH5	1.07e-11	-0.149747	0.21	0.325	2.15e-07	CD4+ TN	post	pre	HBV-#1
CD74	1.08e-11	0.186145	0.415	0.303	2.17e-07	CD4+ TN	post	pre	HBV-#1
EBLN3P	1.08e-11	0.213574	0.347	0.242	2.18e-07	CD4+ TN	post	pre	HBV-#1
MFSD8	1.13e-11	-0.104072	0.048	0.114	2.27e-07	CD4+ TN	post	pre	HBV-#1
NOP53	1.41e-11	-0.120241	0.979	0.99	2.85e-07	CD4+ TN	post	pre	HBV-#1
RPL22L1	1.72e-11	0.21857	0.455	0.355	3.46e-07	CD4+ TN	post	pre	HBV-#1
SF3A1	1.82e-11	0.165025	0.197	0.105	3.66e-07	CD4+ TN	post	pre	HBV-#1
SPG7	1.95e-11	-0.160264	0.16	0.262	3.93e-07	CD4+ TN	post	pre	HBV-#1
ZNF493	2.42e-11	-0.129329	0.094	0.177	4.87e-07	CD4+ TN	post	pre	HBV-#1
RBM6	2.66e-11	-0.168955	0.193	0.3	5.35e-07	CD4+ TN	post	pre	HBV-#1
CCT3	2.69e-11	-0.167475	0.368	0.492	5.41e-07	CD4+ TN	post	pre	HBV-#1
PRDX3	2.69e-11	-0.0955706	0.045	0.108	5.41e-07	CD4+ TN	post	pre	HBV-#1
SMIM15	2.78e-11	-0.116206	0.065	0.137	5.59e-07	CD4+ TN	post	pre	HBV-#1
TRIM56	2.79e-11	-0.166957	0.182	0.286	5.62e-07	CD4+ TN	post	pre	HBV-#1
C1orf131	2.91e-11	-0.161478	0.116	0.203	5.85e-07	CD4+ TN	post	pre	HBV-#1
SRP54	3.18e-11	-0.107717	0.074	0.151	6.4e-07	CD4+ TN	post	pre	HBV-#1
RASGRP1	3.41e-11	0.202175	0.423	0.316	6.85e-07	CD4+ TN	post	pre	HBV-#1
OTUD1	3.61e-11	0.162318	0.187	0.098	7.26e-07	CD4+ TN	post	pre	HBV-#1
CD81	3.79e-11	-0.162479	0.335	0.46	7.62e-07	CD4+ TN	post	pre	HBV-#1
SVIP	3.79e-11	-0.182879	0.375	0.503	7.63e-07	CD4+ TN	post	pre	HBV-#1
COA3	4.11e-11	-0.136241	0.074	0.148	8.27e-07	CD4+ TN	post	pre	HBV-#1
APBB1IP	4.22e-11	-0.165825	0.37	0.491	8.5e-07	CD4+ TN	post	pre	HBV-#1
ZNF141	4.66e-11	-0.146278	0.106	0.191	9.37e-07	CD4+ TN	post	pre	HBV-#1
TBCA	4.78e-11	-0.19593	0.547	0.647	9.61e-07	CD4+ TN	post	pre	HBV-#1
TOE1	4.84e-11	0.130082	0.111	0.041	9.73e-07	CD4+ TN	post	pre	HBV-#1
FAM89B	4.85e-11	-0.152771	0.196	0.304	9.75e-07	CD4+ TN	post	pre	HBV-#1
SELENOK	4.93e-11	0.215055	0.427	0.323	9.92e-07	CD4+ TN	post	pre	HBV-#1
SORL1	4.95e-11	0.211596	0.443	0.348	9.96e-07	CD4+ TN	post	pre	HBV-#1
PLEC	5.03e-11	0.154312	0.188	0.099	1.01e-06	CD4+ TN	post	pre	HBV-#1
C19orf25	5.05e-11	-0.150491	0.144	0.238	1.02e-06	CD4+ TN	post	pre	HBV-#1
FBXO22	5.31e-11	-0.131612	0.077	0.151	1.07e-06	CD4+ TN	post	pre	HBV-#1
IGKC	5.84e-11	0.164419	0.17	0.086	1.17e-06	CD4+ TN	post	pre	HBV-#1
LYSMD2	6.13e-11	-0.138683	0.113	0.198	1.23e-06	CD4+ TN	post	pre	HBV-#1
PKM	6.44e-11	-0.14993	0.315	0.443	1.3e-06	CD4+ TN	post	pre	HBV-#1
BIRC3	6.45e-11	0.228556	0.344	0.247	1.3e-06	CD4+ TN	post	pre	HBV-#1
ALDH9A1	6.52e-11	-0.123359	0.077	0.152	1.31e-06	CD4+ TN	post	pre	HBV-#1
TUBB	6.64e-11	-0.151637	0.197	0.304	1.34e-06	CD4+ TN	post	pre	HBV-#1
NONO	7.03e-11	0.194299	0.36	0.257	1.41e-06	CD4+ TN	post	pre	HBV-#1
MRPS6	8.51e-11	-0.161735	0.231	0.342	1.71e-06	CD4+ TN	post	pre	HBV-#1
RPL11	9.3e-11	-0.0482533	1	1	1.87e-06	CD4+ TN	post	pre	HBV-#1
TMA16	9.4e-11	-0.139789	0.107	0.191	1.89e-06	CD4+ TN	post	pre	HBV-#1
RBBP4	1.02e-10	-0.138393	0.225	0.34	2.06e-06	CD4+ TN	post	pre	HBV-#1
SPOP	1.17e-10	-0.152601	0.151	0.244	2.36e-06	CD4+ TN	post	pre	HBV-#1
ARHGAP9	1.18e-10	0.167943	0.279	0.18	2.37e-06	CD4+ TN	post	pre	HBV-#1
PURA	1.19e-10	-0.151227	0.264	0.391	2.38e-06	CD4+ TN	post	pre	HBV-#1
PPWD1	1.35e-10	-0.134005	0.131	0.221	2.71e-06	CD4+ TN	post	pre	HBV-#1
EGLN2	1.36e-10	-0.143411	0.186	0.289	2.74e-06	CD4+ TN	post	pre	HBV-#1
ABLIM1	1.5e-10	0.190412	0.469	0.372	3.02e-06	CD4+ TN	post	pre	HBV-#1
ATP6V1F	1.59e-10	-0.14236	0.296	0.416	3.19e-06	CD4+ TN	post	pre	HBV-#1
ZNHIT1	1.68e-10	-0.151104	0.252	0.367	3.37e-06	CD4+ TN	post	pre	HBV-#1
AL662844.4	1.73e-10	0.194742	0.421	0.317	3.47e-06	CD4+ TN	post	pre	HBV-#1
HLA-DRA	1.73e-10	0.13996	0.146	0.068	3.48e-06	CD4+ TN	post	pre	HBV-#1
RPS27L	1.74e-10	-0.188459	0.624	0.74	3.5e-06	CD4+ TN	post	pre	HBV-#1
SARS	2.13e-10	-0.144495	0.225	0.336	4.28e-06	CD4+ TN	post	pre	HBV-#1
NFKBIZ	2.15e-10	0.202504	0.298	0.203	4.33e-06	CD4+ TN	post	pre	HBV-#1
PDS5A	2.15e-10	0.162823	0.214	0.124	4.33e-06	CD4+ TN	post	pre	HBV-#1
RPS21	2.16e-10	-0.0495971	1	1	4.35e-06	CD4+ TN	post	pre	HBV-#1
HIPK2	2.29e-10	0.150773	0.162	0.081	4.61e-06	CD4+ TN	post	pre	HBV-#1
SRRM1	2.37e-10	0.189312	0.722	0.66	4.78e-06	CD4+ TN	post	pre	HBV-#1
EIF3D	2.4e-10	-0.170335	0.558	0.654	4.82e-06	CD4+ TN	post	pre	HBV-#1
RAC2	2.83e-10	-0.155718	0.675	0.752	5.69e-06	CD4+ TN	post	pre	HBV-#1
COX6C	3.08e-10	0.144414	0.85	0.819	6.2e-06	CD4+ TN	post	pre	HBV-#1
Z93930.2	3.19e-10	-0.117091	0.066	0.133	6.42e-06	CD4+ TN	post	pre	HBV-#1
SRSF4	3.28e-10	-0.15055	0.229	0.331	6.6e-06	CD4+ TN	post	pre	HBV-#1
SLC2A4RG	3.46e-10	-0.158318	0.219	0.326	6.96e-06	CD4+ TN	post	pre	HBV-#1
CSGALNACT2	3.49e-10	0.150991	0.167	0.087	7.03e-06	CD4+ TN	post	pre	HBV-#1
RAP2C	3.51e-10	0.131473	0.12	0.051	7.06e-06	CD4+ TN	post	pre	HBV-#1
APEX1	3.52e-10	-0.156511	0.364	0.482	7.07e-06	CD4+ TN	post	pre	HBV-#1
CBWD1	4.26e-10	-0.101708	0.05	0.11	8.57e-06	CD4+ TN	post	pre	HBV-#1
USP7	4.34e-10	0.158614	0.226	0.134	8.72e-06	CD4+ TN	post	pre	HBV-#1
TAOK1	4.34e-10	0.150793	0.187	0.103	8.74e-06	CD4+ TN	post	pre	HBV-#1
PRAG1	4.4e-10	-0.104877	0.051	0.11	8.86e-06	CD4+ TN	post	pre	HBV-#1
PREX1	4.62e-10	0.120383	0.107	0.042	9.3e-06	CD4+ TN	post	pre	HBV-#1
MRPL54	4.71e-10	0.19645	0.41	0.322	9.48e-06	CD4+ TN	post	pre	HBV-#1
SERINC1	4.9e-10	0.167091	0.242	0.152	9.86e-06	CD4+ TN	post	pre	HBV-#1
CDV3	5.3e-10	0.206689	0.536	0.463	1.07e-05	CD4+ TN	post	pre	HBV-#1
NKTR	5.7e-10	-0.152082	0.434	0.548	1.15e-05	CD4+ TN	post	pre	HBV-#1
FNBP1	6.09e-10	0.204278	0.527	0.448	1.23e-05	CD4+ TN	post	pre	HBV-#1
PLP2	6.41e-10	-0.171983	0.314	0.423	1.29e-05	CD4+ TN	post	pre	HBV-#1
SLC25A3	6.94e-10	-0.1523	0.565	0.675	1.4e-05	CD4+ TN	post	pre	HBV-#1
RSBN1	7.1e-10	0.178784	0.376	0.278	1.43e-05	CD4+ TN	post	pre	HBV-#1
FAM53C	7.24e-10	0.125845	0.114	0.048	1.46e-05	CD4+ TN	post	pre	HBV-#1
FTX	7.41e-10	-0.172876	0.23	0.332	1.49e-05	CD4+ TN	post	pre	HBV-#1
SETD1B	7.83e-10	0.130988	0.131	0.059	1.58e-05	CD4+ TN	post	pre	HBV-#1
HNRNPM	8.01e-10	-0.147762	0.528	0.64	1.61e-05	CD4+ TN	post	pre	HBV-#1
LUC7L2	8.7e-10	-0.136937	0.157	0.249	1.75e-05	CD4+ TN	post	pre	HBV-#1
TUG1	8.73e-10	0.164411	0.236	0.147	1.76e-05	CD4+ TN	post	pre	HBV-#1
NDUFAF3	9.26e-10	-0.126259	0.198	0.299	1.86e-05	CD4+ TN	post	pre	HBV-#1
FAM107B	9.31e-10	0.183155	0.639	0.57	1.87e-05	CD4+ TN	post	pre	HBV-#1
SURF6	9.43e-10	-0.126593	0.081	0.151	1.9e-05	CD4+ TN	post	pre	HBV-#1
TRMT10C	9.45e-10	0.1821	0.292	0.197	1.9e-05	CD4+ TN	post	pre	HBV-#1
MRPS14	9.47e-10	-0.0938508	0.051	0.111	1.9e-05	CD4+ TN	post	pre	HBV-#1
N4BP2L2	1.07e-09	-0.14532	0.674	0.773	2.15e-05	CD4+ TN	post	pre	HBV-#1
CCNK	1.08e-09	0.138082	0.186	0.104	2.18e-05	CD4+ TN	post	pre	HBV-#1
TBCC	1.13e-09	0.184139	0.299	0.21	2.28e-05	CD4+ TN	post	pre	HBV-#1
WDR26	1.21e-09	0.12763	0.148	0.074	2.43e-05	CD4+ TN	post	pre	HBV-#1
CBX6	1.32e-09	-0.113134	0.083	0.153	2.66e-05	CD4+ TN	post	pre	HBV-#1
RBM25	1.34e-09	-0.149865	0.433	0.548	2.69e-05	CD4+ TN	post	pre	HBV-#1
ITM2A	1.37e-09	-0.156078	0.297	0.41	2.76e-05	CD4+ TN	post	pre	HBV-#1
MZT2B	1.46e-09	-0.125895	0.789	0.86	2.93e-05	CD4+ TN	post	pre	HBV-#1
IAH1	1.47e-09	-0.130664	0.146	0.234	2.96e-05	CD4+ TN	post	pre	HBV-#1
ZBED5	1.47e-09	0.148658	0.172	0.093	2.97e-05	CD4+ TN	post	pre	HBV-#1
MTPN	1.61e-09	0.186661	0.417	0.334	3.24e-05	CD4+ TN	post	pre	HBV-#1
KPNB1	1.69e-09	0.183146	0.348	0.255	3.4e-05	CD4+ TN	post	pre	HBV-#1
SHISAL2A	1.8e-09	-0.112643	0.112	0.194	3.62e-05	CD4+ TN	post	pre	HBV-#1
DDX21	1.8e-09	0.186112	0.458	0.356	3.63e-05	CD4+ TN	post	pre	HBV-#1
MED7	1.82e-09	-0.0926858	0.049	0.105	3.67e-05	CD4+ TN	post	pre	HBV-#1
HMGN2	1.89e-09	0.157212	0.766	0.702	3.8e-05	CD4+ TN	post	pre	HBV-#1
IFITM2	1.91e-09	0.176492	0.742	0.713	3.84e-05	CD4+ TN	post	pre	HBV-#1
ATP5MC2	2.02e-09	-0.115505	0.889	0.946	4.06e-05	CD4+ TN	post	pre	HBV-#1
RPL30	2.1e-09	-0.037377	1	1	4.23e-05	CD4+ TN	post	pre	HBV-#1
KDM6B	2.11e-09	0.146065	0.171	0.093	4.24e-05	CD4+ TN	post	pre	HBV-#1
FLNA	2.25e-09	0.168164	0.289	0.196	4.53e-05	CD4+ TN	post	pre	HBV-#1
PIGBOS1	2.28e-09	-0.117426	0.136	0.221	4.59e-05	CD4+ TN	post	pre	HBV-#1
SEMA4D	2.28e-09	0.179925	0.348	0.255	4.59e-05	CD4+ TN	post	pre	HBV-#1
KRT10	2.3e-09	0.182847	0.63	0.569	4.62e-05	CD4+ TN	post	pre	HBV-#1
DPYD	2.31e-09	-0.122491	0.107	0.185	4.64e-05	CD4+ TN	post	pre	HBV-#1
BBC3	2.33e-09	-0.146549	0.14	0.222	4.68e-05	CD4+ TN	post	pre	HBV-#1
LSM6	2.34e-09	-0.138115	0.217	0.314	4.71e-05	CD4+ TN	post	pre	HBV-#1
AMD1	2.34e-09	0.196341	0.472	0.397	4.71e-05	CD4+ TN	post	pre	HBV-#1
NXT1	2.41e-09	0.17322	0.198	0.118	4.85e-05	CD4+ TN	post	pre	HBV-#1
SPTAN1	2.44e-09	0.187713	0.362	0.268	4.92e-05	CD4+ TN	post	pre	HBV-#1
PPP6R1	2.5e-09	0.130682	0.169	0.091	5.04e-05	CD4+ TN	post	pre	HBV-#1
TUBA1B	2.54e-09	-0.154336	0.512	0.625	5.12e-05	CD4+ TN	post	pre	HBV-#1
CYFIP2	2.61e-09	0.16737	0.373	0.275	5.26e-05	CD4+ TN	post	pre	HBV-#1
AC016831.5	3.1e-09	-0.114283	0.078	0.144	6.24e-05	CD4+ TN	post	pre	HBV-#1
HMOX2	3.13e-09	-0.139811	0.214	0.314	6.3e-05	CD4+ TN	post	pre	HBV-#1
ZBTB4	3.13e-09	0.143116	0.174	0.095	6.3e-05	CD4+ TN	post	pre	HBV-#1
ARL6IP4	3.32e-09	-0.131453	0.667	0.756	6.67e-05	CD4+ TN	post	pre	HBV-#1
BAX	3.39e-09	0.254663	0.455	0.38	6.82e-05	CD4+ TN	post	pre	HBV-#1
RIC3	3.4e-09	-0.140203	0.22	0.32	6.83e-05	CD4+ TN	post	pre	HBV-#1
SRP68	3.4e-09	-0.108333	0.081	0.151	6.83e-05	CD4+ TN	post	pre	HBV-#1
PIM3	3.41e-09	0.141112	0.161	0.086	6.87e-05	CD4+ TN	post	pre	HBV-#1
KMT2C	3.46e-09	0.172969	0.264	0.174	6.96e-05	CD4+ TN	post	pre	HBV-#1
LPAR6	3.64e-09	-0.125172	0.101	0.174	7.32e-05	CD4+ TN	post	pre	HBV-#1
TMEM63A	3.67e-09	-0.1467	0.19	0.279	7.39e-05	CD4+ TN	post	pre	HBV-#1
SUN2	3.7e-09	0.16351	0.409	0.308	7.45e-05	CD4+ TN	post	pre	HBV-#1
MTCH1	3.8e-09	0.175086	0.302	0.216	7.64e-05	CD4+ TN	post	pre	HBV-#1
SUCLA2	3.93e-09	-0.094268	0.049	0.105	7.9e-05	CD4+ TN	post	pre	HBV-#1
SNHG19	4.14e-09	0.16166	0.168	0.093	8.33e-05	CD4+ TN	post	pre	HBV-#1
COPB2	4.19e-09	-0.0892808	0.061	0.122	8.43e-05	CD4+ TN	post	pre	HBV-#1
PPP1R2	4.21e-09	-0.149662	0.556	0.652	8.47e-05	CD4+ TN	post	pre	HBV-#1
CCNT1	4.41e-09	0.135075	0.152	0.079	8.87e-05	CD4+ TN	post	pre	HBV-#1
HEIH	4.55e-09	-0.128692	0.111	0.185	9.16e-05	CD4+ TN	post	pre	HBV-#1
TMEM11	4.74e-09	-0.0968913	0.055	0.113	9.54e-05	CD4+ TN	post	pre	HBV-#1
POLR3K	4.84e-09	-0.0924005	0.047	0.102	9.74e-05	CD4+ TN	post	pre	HBV-#1
ATXN10	4.99e-09	-0.109015	0.108	0.184	0.0001	CD4+ TN	post	pre	HBV-#1
NOP10	5.09e-09	-0.119435	0.302	0.417	0.000102	CD4+ TN	post	pre	HBV-#1
PNKP	5.29e-09	-0.113437	0.091	0.161	0.000106	CD4+ TN	post	pre	HBV-#1
IRF2	5.33e-09	-0.125869	0.233	0.328	0.000107	CD4+ TN	post	pre	HBV-#1
LINC00342	5.43e-09	-0.144167	0.118	0.195	0.000109	CD4+ TN	post	pre	HBV-#1
MX2	5.46e-09	-0.157061	0.178	0.267	0.00011	CD4+ TN	post	pre	HBV-#1
SUPT5H	5.47e-09	0.152328	0.214	0.133	0.00011	CD4+ TN	post	pre	HBV-#1
YRDC	5.61e-09	0.108016	0.103	0.042	0.000113	CD4+ TN	post	pre	HBV-#1
MEPCE	5.98e-09	0.12809	0.116	0.053	0.00012	CD4+ TN	post	pre	HBV-#1
HIBCH	6.13e-09	-0.102107	0.058	0.116	0.000123	CD4+ TN	post	pre	HBV-#1
ECH1	6.33e-09	-0.134068	0.249	0.352	0.000127	CD4+ TN	post	pre	HBV-#1
NACA	6.6e-09	-0.0645432	1	1	0.000133	CD4+ TN	post	pre	HBV-#1
LTB	6.64e-09	-0.110833	0.992	0.996	0.000134	CD4+ TN	post	pre	HBV-#1
HERPUD1	6.67e-09	0.156029	0.219	0.138	0.000134	CD4+ TN	post	pre	HBV-#1
UQCRH	7.05e-09	-0.125829	0.696	0.795	0.000142	CD4+ TN	post	pre	HBV-#1
MHENCR	7.31e-09	-0.123363	0.222	0.319	0.000147	CD4+ TN	post	pre	HBV-#1
DKC1	7.44e-09	-0.132599	0.107	0.18	0.00015	CD4+ TN	post	pre	HBV-#1
NIPAL3	7.74e-09	-0.124044	0.134	0.218	0.000156	CD4+ TN	post	pre	HBV-#1
FLT3LG	8e-09	0.176805	0.533	0.448	0.000161	CD4+ TN	post	pre	HBV-#1
DDT	8.05e-09	-0.13812	0.446	0.56	0.000162	CD4+ TN	post	pre	HBV-#1
RPL36AL	8.33e-09	-0.0909505	0.969	0.983	0.000168	CD4+ TN	post	pre	HBV-#1
SUSD3	8.36e-09	-0.115198	0.212	0.313	0.000168	CD4+ TN	post	pre	HBV-#1
OXCT1	8.37e-09	0.154251	0.159	0.087	0.000168	CD4+ TN	post	pre	HBV-#1
IDH3B	8.46e-09	0.159463	0.208	0.129	0.00017	CD4+ TN	post	pre	HBV-#1
ING3	9.08e-09	0.146918	0.21	0.13	0.000183	CD4+ TN	post	pre	HBV-#1
ZEB1	9.44e-09	0.154456	0.181	0.104	0.00019	CD4+ TN	post	pre	HBV-#1
HNRNPA1	9.83e-09	0.115845	0.952	0.942	0.000198	CD4+ TN	post	pre	HBV-#1
PDCD10	1.03e-08	-0.135168	0.198	0.292	0.000206	CD4+ TN	post	pre	HBV-#1
CLEC2B	1.04e-08	0.179701	0.462	0.381	0.000209	CD4+ TN	post	pre	HBV-#1
COX7A2	1.08e-08	0.144786	0.736	0.697	0.000218	CD4+ TN	post	pre	HBV-#1
UBE2L6	1.08e-08	-0.110986	0.153	0.239	0.000218	CD4+ TN	post	pre	HBV-#1
SERPINB6	1.13e-08	-0.139313	0.197	0.285	0.000227	CD4+ TN	post	pre	HBV-#1
KBTBD2	1.13e-08	0.12116	0.122	0.058	0.000228	CD4+ TN	post	pre	HBV-#1
HIVEP2	1.14e-08	0.160641	0.204	0.124	0.000228	CD4+ TN	post	pre	HBV-#1
CBX4	1.14e-08	0.142505	0.154	0.084	0.000229	CD4+ TN	post	pre	HBV-#1
ZNF331	1.14e-08	0.155957	0.185	0.108	0.000229	CD4+ TN	post	pre	HBV-#1
MYL12A	1.14e-08	-0.0953588	0.943	0.97	0.000229	CD4+ TN	post	pre	HBV-#1
PSMG2	1.15e-08	-0.124654	0.195	0.287	0.000231	CD4+ TN	post	pre	HBV-#1
HNRNPC	1.19e-08	0.151781	0.682	0.628	0.00024	CD4+ TN	post	pre	HBV-#1
PPP4R3A	1.21e-08	0.167735	0.293	0.209	0.000243	CD4+ TN	post	pre	HBV-#1
UPP1	1.23e-08	0.165937	0.277	0.19	0.000247	CD4+ TN	post	pre	HBV-#1
TRMT13	1.24e-08	-0.0968581	0.094	0.163	0.000249	CD4+ TN	post	pre	HBV-#1
RSRC1	1.26e-08	-0.145245	0.171	0.256	0.000253	CD4+ TN	post	pre	HBV-#1
WAKMAR2	1.26e-08	0.110139	0.116	0.053	0.000253	CD4+ TN	post	pre	HBV-#1
PRH1	1.31e-08	-0.120552	0.105	0.177	0.000264	CD4+ TN	post	pre	HBV-#1
CAT	1.32e-08	-0.0881575	0.063	0.124	0.000266	CD4+ TN	post	pre	HBV-#1
AC114760.2	1.37e-08	-0.135513	0.185	0.273	0.000276	CD4+ TN	post	pre	HBV-#1
SAMHD1	1.38e-08	-0.153661	0.473	0.565	0.000278	CD4+ TN	post	pre	HBV-#1
RBM8A	1.47e-08	0.162921	0.515	0.428	0.000295	CD4+ TN	post	pre	HBV-#1
RPAP3	1.49e-08	-0.134854	0.128	0.204	0.0003	CD4+ TN	post	pre	HBV-#1
KLF12	1.52e-08	0.138816	0.2	0.121	0.000306	CD4+ TN	post	pre	HBV-#1
TMEM191B	1.53e-08	-0.0943672	0.05	0.104	0.000308	CD4+ TN	post	pre	HBV-#1
CHURC1	1.54e-08	-0.141908	0.586	0.675	0.00031	CD4+ TN	post	pre	HBV-#1
HSD17B11	1.7e-08	-0.143232	0.225	0.32	0.000342	CD4+ TN	post	pre	HBV-#1
PTGES3	1.72e-08	-0.152049	0.583	0.676	0.000346	CD4+ TN	post	pre	HBV-#1
RNF220	1.72e-08	0.121571	0.151	0.081	0.000346	CD4+ TN	post	pre	HBV-#1
SEPTIN9	1.74e-08	0.15945	0.498	0.421	0.000351	CD4+ TN	post	pre	HBV-#1
RAD23A	1.78e-08	-0.126615	0.278	0.386	0.000357	CD4+ TN	post	pre	HBV-#1
SH2D3A	1.84e-08	-0.0949058	0.069	0.13	0.00037	CD4+ TN	post	pre	HBV-#1
METAP2	1.91e-08	-0.144943	0.348	0.454	0.000384	CD4+ TN	post	pre	HBV-#1
GGPS1	1.95e-08	-0.0940197	0.073	0.135	0.000392	CD4+ TN	post	pre	HBV-#1
LINC00243	1.97e-08	-0.102554	0.077	0.14	0.000397	CD4+ TN	post	pre	HBV-#1
JAK3	1.98e-08	0.156486	0.249	0.171	0.000398	CD4+ TN	post	pre	HBV-#1
FAM32A	2.06e-08	-0.116817	0.177	0.269	0.000414	CD4+ TN	post	pre	HBV-#1
CBFA2T2	2.06e-08	-0.093741	0.053	0.107	0.000414	CD4+ TN	post	pre	HBV-#1
PRKCQ-AS1	2.15e-08	-0.137869	0.738	0.812	0.000433	CD4+ TN	post	pre	HBV-#1
H3F3A	2.17e-08	0.120532	0.964	0.97	0.000436	CD4+ TN	post	pre	HBV-#1
RPS19	2.32e-08	-0.11946	1	1	0.000467	CD4+ TN	post	pre	HBV-#1
SLC39A10	2.51e-08	-0.105678	0.165	0.252	0.000505	CD4+ TN	post	pre	HBV-#1
RHOG	2.52e-08	-0.133061	0.199	0.287	0.000507	CD4+ TN	post	pre	HBV-#1
DCAF5	2.58e-08	0.143109	0.208	0.128	0.000518	CD4+ TN	post	pre	HBV-#1
NSL1	2.59e-08	-0.115766	0.146	0.23	0.000521	CD4+ TN	post	pre	HBV-#1
PNRC2	2.65e-08	0.170604	0.432	0.347	0.000532	CD4+ TN	post	pre	HBV-#1
MYO9B	2.71e-08	0.125732	0.146	0.079	0.000546	CD4+ TN	post	pre	HBV-#1
RNF125	2.8e-08	0.156576	0.274	0.187	0.000562	CD4+ TN	post	pre	HBV-#1
SPEN	2.88e-08	0.14742	0.202	0.126	0.00058	CD4+ TN	post	pre	HBV-#1
ECI2	2.93e-08	-0.104564	0.111	0.181	0.00059	CD4+ TN	post	pre	HBV-#1
MID1IP1	3.16e-08	-0.0852532	0.062	0.119	0.000636	CD4+ TN	post	pre	HBV-#1
BCL2	3.19e-08	0.200062	0.506	0.425	0.000642	CD4+ TN	post	pre	HBV-#1
C12orf65	3.36e-08	-0.121546	0.189	0.279	0.000677	CD4+ TN	post	pre	HBV-#1
PSMC6	3.38e-08	-0.111996	0.178	0.266	0.000681	CD4+ TN	post	pre	HBV-#1
PNPLA8	3.5e-08	0.133229	0.16	0.09	0.000704	CD4+ TN	post	pre	HBV-#1
HIGD2A	3.51e-08	-0.132066	0.562	0.642	0.000706	CD4+ TN	post	pre	HBV-#1
ATAD1	3.6e-08	-0.0933316	0.079	0.142	0.000723	CD4+ TN	post	pre	HBV-#1
SRSF5	3.6e-08	0.113733	0.971	0.966	0.000725	CD4+ TN	post	pre	HBV-#1
CCNDBP1	3.63e-08	-0.127067	0.198	0.287	0.000731	CD4+ TN	post	pre	HBV-#1
TAGAP	3.9e-08	-0.164193	0.324	0.422	0.000784	CD4+ TN	post	pre	HBV-#1
RGP1	3.99e-08	-0.0950961	0.053	0.106	0.000803	CD4+ TN	post	pre	HBV-#1
ZRANB2	4.08e-08	-0.163735	0.537	0.634	0.00082	CD4+ TN	post	pre	HBV-#1
STAT3	4.1e-08	0.16406	0.527	0.455	0.000825	CD4+ TN	post	pre	HBV-#1
EIF3J	4.12e-08	-0.118692	0.235	0.335	0.000829	CD4+ TN	post	pre	HBV-#1
NR2C1	4.28e-08	-0.0972487	0.063	0.119	0.000861	CD4+ TN	post	pre	HBV-#1
PIGC	4.34e-08	-0.10825	0.126	0.202	0.000874	CD4+ TN	post	pre	HBV-#1
PTBP3	4.36e-08	0.159256	0.306	0.222	0.000877	CD4+ TN	post	pre	HBV-#1
RAB21	4.43e-08	0.143399	0.23	0.151	0.000891	CD4+ TN	post	pre	HBV-#1
TMEM59	4.57e-08	-0.119904	0.433	0.55	0.00092	CD4+ TN	post	pre	HBV-#1
SUPT3H	4.67e-08	-0.123448	0.189	0.28	0.000939	CD4+ TN	post	pre	HBV-#1
RNF145	4.74e-08	-0.108482	0.241	0.337	0.000953	CD4+ TN	post	pre	HBV-#1
ZFAND2A	4.93e-08	0.126709	0.118	0.058	0.000992	CD4+ TN	post	pre	HBV-#1
TRAPPC12	5.09e-08	-0.0867494	0.062	0.119	0.00102442	CD4+ TN	post	pre	HBV-#1
KRR1	5.18e-08	0.160014	0.343	0.261	0.00104262	CD4+ TN	post	pre	HBV-#1
ERP29	5.29e-08	-0.124951	0.764	0.824	0.00106456	CD4+ TN	post	pre	HBV-#1
TSPYL4	5.3e-08	0.116341	0.127	0.064	0.00106558	CD4+ TN	post	pre	HBV-#1
SDHAF1	5.42e-08	-0.0926968	0.058	0.112	0.00109019	CD4+ TN	post	pre	HBV-#1
EPB41L4A-AS1	5.5e-08	0.158952	0.463	0.38	0.00110559	CD4+ TN	post	pre	HBV-#1
RPA2	5.51e-08	-0.111367	0.2	0.293	0.00110807	CD4+ TN	post	pre	HBV-#1
GOLGA8B	5.67e-08	0.154398	0.206	0.133	0.00114071	CD4+ TN	post	pre	HBV-#1
SDHD	5.85e-08	-0.110286	0.149	0.228	0.00117634	CD4+ TN	post	pre	HBV-#1
AFF1	6e-08	0.136692	0.136	0.072	0.00120655	CD4+ TN	post	pre	HBV-#1
STIP1	6.26e-08	-0.0933049	0.092	0.158	0.0012597	CD4+ TN	post	pre	HBV-#1
REX1BD	6.31e-08	0.162247	0.504	0.423	0.00126946	CD4+ TN	post	pre	HBV-#1
PCID2	6.65e-08	-0.111855	0.126	0.2	0.00133776	CD4+ TN	post	pre	HBV-#1
CD3G	7.15e-08	-0.117949	0.869	0.926	0.0014378	CD4+ TN	post	pre	HBV-#1
NOG	7.3e-08	-0.111075	0.113	0.184	0.00146807	CD4+ TN	post	pre	HBV-#1
PCNA	7.32e-08	0.117292	0.141	0.076	0.00147207	CD4+ TN	post	pre	HBV-#1
VKORC1	7.32e-08	-0.0953817	0.097	0.166	0.00147377	CD4+ TN	post	pre	HBV-#1
ZNF274	7.39e-08	-0.118158	0.104	0.173	0.00148599	CD4+ TN	post	pre	HBV-#1
PRRC2C	8.18e-08	0.164396	0.681	0.634	0.00164607	CD4+ TN	post	pre	HBV-#1
MRFAP1	8.27e-08	0.162704	0.408	0.328	0.0016646	CD4+ TN	post	pre	HBV-#1
MED11	8.53e-08	-0.11215	0.09	0.154	0.00171527	CD4+ TN	post	pre	HBV-#1
DNAJC8	8.62e-08	-0.146137	0.396	0.5	0.00173513	CD4+ TN	post	pre	HBV-#1
NOL11	8.7e-08	-0.100983	0.105	0.175	0.00175095	CD4+ TN	post	pre	HBV-#1
SNUPN	8.87e-08	-0.100134	0.074	0.133	0.00178514	CD4+ TN	post	pre	HBV-#1
TMEM167B	8.92e-08	0.122618	0.134	0.072	0.00179474	CD4+ TN	post	pre	HBV-#1
HLA-C	8.99e-08	-0.0753366	0.997	0.998	0.00180791	CD4+ TN	post	pre	HBV-#1
FNTA	9.2e-08	-0.13238	0.199	0.284	0.00185063	CD4+ TN	post	pre	HBV-#1
CRBN	9.48e-08	-0.130116	0.345	0.445	0.00190733	CD4+ TN	post	pre	HBV-#1
TIMM8B	9.65e-08	-0.105135	0.14	0.218	0.00194125	CD4+ TN	post	pre	HBV-#1
ABRACL	9.67e-08	-0.126831	0.421	0.523	0.00194539	CD4+ TN	post	pre	HBV-#1
C11orf68	9.77e-08	-0.0832835	0.053	0.105	0.00196659	CD4+ TN	post	pre	HBV-#1
MRPL51	1.03e-07	-0.102381	0.227	0.323	0.00206913	CD4+ TN	post	pre	HBV-#1
AP3M2	1.04e-07	0.159338	0.328	0.245	0.0020949	CD4+ TN	post	pre	HBV-#1
GNB1	1.05e-07	0.161871	0.297	0.219	0.00210798	CD4+ TN	post	pre	HBV-#1
STARD7	1.05e-07	0.113452	0.14	0.076	0.00211224	CD4+ TN	post	pre	HBV-#1
CCT8	1.06e-07	-0.12588	0.314	0.411	0.00212495	CD4+ TN	post	pre	HBV-#1
PNISR	1.1e-07	-0.111552	0.832	0.888	0.00220492	CD4+ TN	post	pre	HBV-#1
PDCD6	1.11e-07	-0.116197	0.289	0.391	0.0022313	CD4+ TN	post	pre	HBV-#1
IMP3	1.11e-07	-0.124166	0.256	0.353	0.00223405	CD4+ TN	post	pre	HBV-#1
RNF44	1.15e-07	0.123523	0.163	0.094	0.00232138	CD4+ TN	post	pre	HBV-#1
FBXW4	1.19e-07	-0.110989	0.083	0.143	0.00238753	CD4+ TN	post	pre	HBV-#1
MRPS18C	1.2e-07	-0.112222	0.206	0.296	0.00241844	CD4+ TN	post	pre	HBV-#1
HUWE1	1.31e-07	0.14032	0.202	0.128	0.00262765	CD4+ TN	post	pre	HBV-#1
ILF2	1.32e-07	-0.116821	0.181	0.265	0.00265611	CD4+ TN	post	pre	HBV-#1
UBXN1	1.32e-07	-0.120755	0.713	0.792	0.00266324	CD4+ TN	post	pre	HBV-#1
FLOT2	1.35e-07	0.12806	0.175	0.105	0.00271356	CD4+ TN	post	pre	HBV-#1
EMC10	1.38e-07	-0.151069	0.172	0.249	0.00277178	CD4+ TN	post	pre	HBV-#1
PAXIP1-AS2	1.43e-07	-0.0868665	0.051	0.101	0.00287626	CD4+ TN	post	pre	HBV-#1
LINC00513	1.46e-07	-0.0888455	0.066	0.121	0.00293456	CD4+ TN	post	pre	HBV-#1
HMGB1	1.46e-07	-0.100634	0.903	0.933	0.00293522	CD4+ TN	post	pre	HBV-#1
PLEKHF2	1.49e-07	0.110287	0.121	0.061	0.00299348	CD4+ TN	post	pre	HBV-#1
YIPF3	1.5e-07	-0.0888895	0.083	0.144	0.00302147	CD4+ TN	post	pre	HBV-#1
ESYT2	1.51e-07	0.132397	0.181	0.112	0.00303282	CD4+ TN	post	pre	HBV-#1
BIN2	1.55e-07	-0.134145	0.435	0.535	0.00311669	CD4+ TN	post	pre	HBV-#1
CHRAC1	1.7e-07	0.139714	0.17	0.104	0.0034287	CD4+ TN	post	pre	HBV-#1
PDE4D	1.71e-07	0.117202	0.113	0.057	0.00344993	CD4+ TN	post	pre	HBV-#1
SYNC	1.73e-07	0.105967	0.122	0.062	0.00347441	CD4+ TN	post	pre	HBV-#1
SERINC5	1.73e-07	-0.127175	0.276	0.371	0.0034845	CD4+ TN	post	pre	HBV-#1
NCK2	1.8e-07	-0.132588	0.313	0.408	0.00362881	CD4+ TN	post	pre	HBV-#1
PTPMT1	1.92e-07	-0.0818146	0.078	0.137	0.0038622	CD4+ TN	post	pre	HBV-#1
AC009041.2	1.95e-07	0.12667	0.147	0.083	0.00392817	CD4+ TN	post	pre	HBV-#1
CCDC82	1.98e-07	-0.100473	0.145	0.22	0.0039867	CD4+ TN	post	pre	HBV-#1
PARP11	1.99e-07	-0.0994204	0.077	0.134	0.00400085	CD4+ TN	post	pre	HBV-#1
TOP1	1.99e-07	-0.125648	0.218	0.305	0.00400899	CD4+ TN	post	pre	HBV-#1
SETD2	2.01e-07	0.137902	0.212	0.137	0.00405086	CD4+ TN	post	pre	HBV-#1
TMEM123	2.2e-07	0.14492	0.696	0.646	0.00443045	CD4+ TN	post	pre	HBV-#1
MMP25-AS1	2.24e-07	-0.0781768	0.057	0.109	0.00449945	CD4+ TN	post	pre	HBV-#1
OCIAD1	2.27e-07	-0.116501	0.393	0.497	0.00455815	CD4+ TN	post	pre	HBV-#1
JMJD1C	2.27e-07	0.172539	0.352	0.273	0.00456827	CD4+ TN	post	pre	HBV-#1
NCBP2	2.32e-07	-0.115678	0.233	0.322	0.00467181	CD4+ TN	post	pre	HBV-#1
ARPC5	2.43e-07	-0.12508	0.535	0.639	0.00489603	CD4+ TN	post	pre	HBV-#1
MRPL36	2.5e-07	-0.0912773	0.098	0.16	0.00502689	CD4+ TN	post	pre	HBV-#1
RASA3	2.7e-07	0.144981	0.262	0.187	0.00544184	CD4+ TN	post	pre	HBV-#1
PHAX	2.71e-07	-0.124769	0.139	0.212	0.00544898	CD4+ TN	post	pre	HBV-#1
YTHDF3	2.71e-07	0.113165	0.103	0.05	0.00545236	CD4+ TN	post	pre	HBV-#1
SMIM7	2.72e-07	-0.114258	0.169	0.246	0.00546796	CD4+ TN	post	pre	HBV-#1
PDIA3	2.72e-07	0.162933	0.435	0.361	0.00547309	CD4+ TN	post	pre	HBV-#1
URI1	2.78e-07	0.145514	0.444	0.369	0.00559917	CD4+ TN	post	pre	HBV-#1
PSMB8-AS1	2.79e-07	-0.130862	0.278	0.367	0.00560665	CD4+ TN	post	pre	HBV-#1
TXNDC9	2.79e-07	-0.0958747	0.095	0.158	0.00561188	CD4+ TN	post	pre	HBV-#1
SYNRG	2.81e-07	-0.11689	0.32	0.419	0.00564864	CD4+ TN	post	pre	HBV-#1
TMBIM6	2.84e-07	-0.118792	0.614	0.712	0.00570897	CD4+ TN	post	pre	HBV-#1
NECAP2	2.97e-07	-0.121487	0.28	0.374	0.00596956	CD4+ TN	post	pre	HBV-#1
RBX1	3.08e-07	-0.112503	0.343	0.452	0.00619548	CD4+ TN	post	pre	HBV-#1
GUK1	3.11e-07	0.159103	0.472	0.406	0.00625441	CD4+ TN	post	pre	HBV-#1
SESN3	3.13e-07	0.168069	0.327	0.25	0.006291	CD4+ TN	post	pre	HBV-#1
VBP1	3.13e-07	-0.0946825	0.157	0.237	0.00629344	CD4+ TN	post	pre	HBV-#1
AKR7A2	3.14e-07	-0.0937891	0.108	0.175	0.00632285	CD4+ TN	post	pre	HBV-#1
TMED10	3.23e-07	0.148582	0.27	0.198	0.00649278	CD4+ TN	post	pre	HBV-#1
CFDP1	3.38e-07	-0.11597	0.243	0.335	0.00679797	CD4+ TN	post	pre	HBV-#1
ZNF101	3.46e-07	0.143363	0.315	0.233	0.00695445	CD4+ TN	post	pre	HBV-#1
SAMD9	3.46e-07	-0.0976315	0.192	0.278	0.00696525	CD4+ TN	post	pre	HBV-#1
ATXN2L	3.5e-07	0.117143	0.18	0.111	0.00703998	CD4+ TN	post	pre	HBV-#1
ZNF83	3.5e-07	-0.105986	0.162	0.238	0.00704719	CD4+ TN	post	pre	HBV-#1
CMPK1	3.57e-07	0.155702	0.478	0.407	0.00717879	CD4+ TN	post	pre	HBV-#1
UBASH3A	3.78e-07	-0.0924235	0.079	0.137	0.0075993	CD4+ TN	post	pre	HBV-#1
SPCS2	3.81e-07	-0.11772	0.363	0.466	0.0076706	CD4+ TN	post	pre	HBV-#1
GNPAT	3.84e-07	-0.0773796	0.069	0.125	0.0077337	CD4+ TN	post	pre	HBV-#1
ACTL6A	3.87e-07	-0.085116	0.064	0.117	0.00778253	CD4+ TN	post	pre	HBV-#1
CLN3	3.91e-07	-0.0927168	0.078	0.135	0.0078714	CD4+ TN	post	pre	HBV-#1
RBM42	3.96e-07	-0.0868996	0.07	0.125	0.0079662	CD4+ TN	post	pre	HBV-#1
IK	3.97e-07	-0.117625	0.474	0.592	0.00798251	CD4+ TN	post	pre	HBV-#1
THAP5	3.97e-07	-0.122152	0.128	0.196	0.00799174	CD4+ TN	post	pre	HBV-#1
MED23	3.98e-07	-0.0771212	0.074	0.131	0.0080048	CD4+ TN	post	pre	HBV-#1
SCML1	4.02e-07	0.101817	0.127	0.068	0.00809743	CD4+ TN	post	pre	HBV-#1
AC015871.7	4.19e-07	-0.0935736	0.065	0.116	0.00842965	CD4+ TN	post	pre	HBV-#1
SATB1	4.32e-07	0.163403	0.516	0.453	0.00869086	CD4+ TN	post	pre	HBV-#1
LAT	4.41e-07	-0.12909	0.427	0.533	0.00887381	CD4+ TN	post	pre	HBV-#1
MRPS34	4.45e-07	-0.103869	0.262	0.355	0.00896285	CD4+ TN	post	pre	HBV-#1
TRIR	4.51e-07	-0.127886	0.705	0.79	0.00907512	CD4+ TN	post	pre	HBV-#1
VPS35	4.6e-07	-0.11755	0.178	0.253	0.00924787	CD4+ TN	post	pre	HBV-#1
EPHA1-AS1	5.05e-07	-0.117266	0.138	0.209	0.0101526	CD4+ TN	post	pre	HBV-#1
ISG20	5.06e-07	-0.121896	0.43	0.541	0.010183	CD4+ TN	post	pre	HBV-#1
IVNS1ABP	5.14e-07	0.132044	0.183	0.118	0.0103352	CD4+ TN	post	pre	HBV-#1
SF1	5.25e-07	0.123711	0.845	0.844	0.0105724	CD4+ TN	post	pre	HBV-#1
EPC2	5.34e-07	0.126254	0.232	0.157	0.0107398	CD4+ TN	post	pre	HBV-#1
RAB30-DT	5.52e-07	-0.104549	0.113	0.178	0.0111043	CD4+ TN	post	pre	HBV-#1
STMN1	5.54e-07	-0.1154	0.195	0.275	0.011154	CD4+ TN	post	pre	HBV-#1
MT-ND6	5.68e-07	-0.16158	0.404	0.487	0.0114281	CD4+ TN	post	pre	HBV-#1
COG3	5.73e-07	0.103564	0.105	0.053	0.0115202	CD4+ TN	post	pre	HBV-#1
TM9SF3	5.77e-07	0.132872	0.235	0.162	0.0116191	CD4+ TN	post	pre	HBV-#1
MOB1A	6.09e-07	0.153952	0.342	0.267	0.0122542	CD4+ TN	post	pre	HBV-#1
DBP	6.37e-07	-0.111618	0.146	0.217	0.0128072	CD4+ TN	post	pre	HBV-#1
CCT5	6.53e-07	-0.0941687	0.206	0.294	0.0131448	CD4+ TN	post	pre	HBV-#1
TMEM161B-AS1	6.62e-07	-0.121149	0.188	0.267	0.0133176	CD4+ TN	post	pre	HBV-#1
MRPL50	6.65e-07	-0.080307	0.088	0.147	0.0133888	CD4+ TN	post	pre	HBV-#1
AKIRIN1	6.89e-07	0.155449	0.302	0.231	0.0138547	CD4+ TN	post	pre	HBV-#1
LYPLA2	6.99e-07	-0.0915893	0.09	0.148	0.0140674	CD4+ TN	post	pre	HBV-#1
SNRPB	7.22e-07	0.140936	0.427	0.35	0.0145247	CD4+ TN	post	pre	HBV-#1
SLC35C2	7.23e-07	-0.103072	0.119	0.186	0.0145519	CD4+ TN	post	pre	HBV-#1
CDK6	7.36e-07	0.164468	0.141	0.082	0.0148008	CD4+ TN	post	pre	HBV-#1
VPS36	7.43e-07	-0.104701	0.192	0.271	0.0149426	CD4+ TN	post	pre	HBV-#1
MPHOSPH6	7.61e-07	-0.104505	0.121	0.188	0.0153207	CD4+ TN	post	pre	HBV-#1
TECR	7.83e-07	-0.113968	0.341	0.437	0.0157606	CD4+ TN	post	pre	HBV-#1
MAGEF1	8.27e-07	-0.0763703	0.075	0.131	0.0166439	CD4+ TN	post	pre	HBV-#1
RFC1	8.78e-07	-0.100096	0.26	0.355	0.0176619	CD4+ TN	post	pre	HBV-#1
MAP4K4	8.91e-07	0.147441	0.324	0.244	0.0179274	CD4+ TN	post	pre	HBV-#1
EIF4A2	9.03e-07	0.13272	0.781	0.746	0.0181598	CD4+ TN	post	pre	HBV-#1
LINC00861	9.27e-07	-0.119811	0.602	0.693	0.018654	CD4+ TN	post	pre	HBV-#1
AHNAK	9.48e-07	0.149044	0.236	0.165	0.0190769	CD4+ TN	post	pre	HBV-#1
RNF138	9.58e-07	0.126842	0.161	0.1	0.0192761	CD4+ TN	post	pre	HBV-#1
AC009950.1	9.59e-07	-0.0877525	0.09	0.149	0.0192914	CD4+ TN	post	pre	HBV-#1
SUMO2	9.82e-07	-0.105201	0.769	0.832	0.0197627	CD4+ TN	post	pre	HBV-#1
TADA3	9.95e-07	-0.0932554	0.124	0.189	0.0200219	CD4+ TN	post	pre	HBV-#1
MGAT1	1e-06	-0.0945278	0.113	0.176	0.0201791	CD4+ TN	post	pre	HBV-#1
KIAA2026	1e-06	0.143203	0.221	0.152	0.020198	CD4+ TN	post	pre	HBV-#1
PDCD4	1.02e-06	0.149132	0.546	0.478	0.0204991	CD4+ TN	post	pre	HBV-#1
MDN1	1.09e-06	0.103357	0.122	0.066	0.0219537	CD4+ TN	post	pre	HBV-#1
CCT6A	1.14e-06	-0.102582	0.216	0.296	0.0228963	CD4+ TN	post	pre	HBV-#1
JMY	1.15e-06	0.120479	0.134	0.077	0.023226	CD4+ TN	post	pre	HBV-#1
KMT2E	1.18e-06	0.167098	0.535	0.484	0.0238422	CD4+ TN	post	pre	HBV-#1
NUB1	1.19e-06	-0.122807	0.275	0.363	0.0239733	CD4+ TN	post	pre	HBV-#1
HMGN1	1.21e-06	-0.106288	0.71	0.772	0.0244403	CD4+ TN	post	pre	HBV-#1
ST6GAL1	1.23e-06	0.131577	0.212	0.143	0.0247674	CD4+ TN	post	pre	HBV-#1
XRRA1	1.24e-06	-0.0832258	0.068	0.12	0.0250049	CD4+ TN	post	pre	HBV-#1
ZNF326	1.25e-06	0.113109	0.181	0.116	0.0251308	CD4+ TN	post	pre	HBV-#1
MTRNR2L8	1.25e-06	0.114177	0.194	0.127	0.0252494	CD4+ TN	post	pre	HBV-#1
TSC22D2	1.28e-06	0.0968743	0.107	0.055	0.0258087	CD4+ TN	post	pre	HBV-#1
ZNF22	1.29e-06	-0.0939885	0.163	0.239	0.0259242	CD4+ TN	post	pre	HBV-#1
SNRPA	1.29e-06	-0.106233	0.174	0.248	0.026015	CD4+ TN	post	pre	HBV-#1
ZFAS1	1.31e-06	0.112397	0.921	0.92	0.02626	CD4+ TN	post	pre	HBV-#1
CD3D	1.31e-06	0.102291	0.936	0.934	0.0263649	CD4+ TN	post	pre	HBV-#1
PDCD7	1.33e-06	-0.109843	0.216	0.301	0.0267899	CD4+ TN	post	pre	HBV-#1
LDHA	1.35e-06	0.16898	0.47	0.397	0.0271031	CD4+ TN	post	pre	HBV-#1
ARHGAP5	1.36e-06	0.137424	0.221	0.152	0.027282	CD4+ TN	post	pre	HBV-#1
TMEM173	1.36e-06	-0.0951087	0.163	0.239	0.0274067	CD4+ TN	post	pre	HBV-#1
CRIP2	1.4e-06	-0.0990658	0.138	0.209	0.0282589	CD4+ TN	post	pre	HBV-#1
GNAQ	1.45e-06	0.114406	0.132	0.076	0.0291956	CD4+ TN	post	pre	HBV-#1
EIF5A	1.47e-06	0.133746	0.464	0.387	0.0295861	CD4+ TN	post	pre	HBV-#1
DNAJA1	1.53e-06	0.17171	0.472	0.407	0.0306949	CD4+ TN	post	pre	HBV-#1
SNRPD2	1.55e-06	0.116443	0.852	0.853	0.0311384	CD4+ TN	post	pre	HBV-#1
AKAP7	1.59e-06	-0.0899489	0.099	0.158	0.0320805	CD4+ TN	post	pre	HBV-#1
IL6ST	1.64e-06	0.137448	0.536	0.466	0.0330044	CD4+ TN	post	pre	HBV-#1
SYPL1	1.66e-06	-0.0963167	0.204	0.283	0.0333651	CD4+ TN	post	pre	HBV-#1
ZNF506	1.69e-06	-0.124857	0.192	0.268	0.0340086	CD4+ TN	post	pre	HBV-#1
LPIN2	1.71e-06	0.152425	0.332	0.261	0.0344069	CD4+ TN	post	pre	HBV-#1
MEAF6	1.74e-06	-0.109366	0.241	0.323	0.0349335	CD4+ TN	post	pre	HBV-#1
TM2D1	1.75e-06	-0.106075	0.129	0.195	0.0352611	CD4+ TN	post	pre	HBV-#1
DPF2	1.77e-06	-0.078756	0.072	0.124	0.0356065	CD4+ TN	post	pre	HBV-#1
ATP5F1D	1.77e-06	-0.110072	0.618	0.721	0.0357118	CD4+ TN	post	pre	HBV-#1
MBNL1	1.79e-06	0.123047	0.82	0.814	0.0359906	CD4+ TN	post	pre	HBV-#1
MOAP1	1.82e-06	0.126992	0.213	0.147	0.0365678	CD4+ TN	post	pre	HBV-#1
AL133453.1	1.9e-06	0.133148	0.149	0.091	0.0382871	CD4+ TN	post	pre	HBV-#1
EIF3K	1.96e-06	-0.0929353	0.896	0.922	0.0393915	CD4+ TN	post	pre	HBV-#1
PSIP1	1.98e-06	-0.11301	0.584	0.67	0.0398204	CD4+ TN	post	pre	HBV-#1
PRKAA1	2.09e-06	-0.090454	0.099	0.158	0.0420396	CD4+ TN	post	pre	HBV-#1
GNG2	2.11e-06	0.125586	0.215	0.149	0.0424911	CD4+ TN	post	pre	HBV-#1
TUBA4A	2.11e-06	-0.105593	0.308	0.405	0.0425086	CD4+ TN	post	pre	HBV-#1
ARHGEF3	2.15e-06	0.157028	0.252	0.184	0.0432682	CD4+ TN	post	pre	HBV-#1
NDUFA12	2.23e-06	-0.110677	0.462	0.565	0.044937	CD4+ TN	post	pre	HBV-#1
MTERF4	2.24e-06	-0.105591	0.265	0.351	0.0450714	CD4+ TN	post	pre	HBV-#1
TBRG4	2.25e-06	-0.0802724	0.061	0.108	0.045362	CD4+ TN	post	pre	HBV-#1
HIST3H2A	2.28e-06	0.128429	0.121	0.069	0.0458809	CD4+ TN	post	pre	HBV-#1
FEM1B	2.29e-06	0.0989057	0.102	0.053	0.0461009	CD4+ TN	post	pre	HBV-#1
WAC	2.31e-06	0.137093	0.376	0.303	0.0464433	CD4+ TN	post	pre	HBV-#1
STAT6	2.31e-06	0.111761	0.163	0.103	0.046463	CD4+ TN	post	pre	HBV-#1
ACTR10	2.32e-06	-0.0883422	0.104	0.164	0.0467152	CD4+ TN	post	pre	HBV-#1
IER3IP1	2.34e-06	-0.0857067	0.145	0.214	0.0469877	CD4+ TN	post	pre	HBV-#1
ITM2B	2.4e-06	-0.0695732	0.957	0.967	0.0483375	CD4+ TN	post	pre	HBV-#1
LST1	2.42e-06	0.122736	0.182	0.119	0.0485991	CD4+ TN	post	pre	HBV-#1
MCTS1	2.43e-06	-0.106764	0.156	0.228	0.0488941	CD4+ TN	post	pre	HBV-#1
SLBP	2.44e-06	-0.0780381	0.081	0.135	0.0491332	CD4+ TN	post	pre	HBV-#1
ALYREF	2.49e-06	0.086245	0.128	0.072	0.0500245	CD4+ TN	post	pre	HBV-#1
IL32	2.53e-06	-0.0994848	0.9	0.917	0.0508226	CD4+ TN	post	pre	HBV-#1
NUTM2A-AS1	2.53e-06	-0.101311	0.162	0.233	0.0509944	CD4+ TN	post	pre	HBV-#1
DOCK10	2.56e-06	0.130108	0.295	0.221	0.0514562	CD4+ TN	post	pre	HBV-#1
ALKBH7	2.56e-06	-0.1282	0.479	0.574	0.0515671	CD4+ TN	post	pre	HBV-#1
RPL22	2.6e-06	-0.045041	1	1	0.0522371	CD4+ TN	post	pre	HBV-#1
DYRK2	2.6e-06	0.145337	0.331	0.263	0.0522772	CD4+ TN	post	pre	HBV-#1
SKI	2.66e-06	0.102009	0.136	0.081	0.053553	CD4+ TN	post	pre	HBV-#1
TACC3	2.7e-06	-0.0942325	0.127	0.193	0.0543476	CD4+ TN	post	pre	HBV-#1
UTP3	2.71e-06	-0.0852205	0.111	0.173	0.0546069	CD4+ TN	post	pre	HBV-#1
DDX18	2.74e-06	-0.0914834	0.518	0.626	0.0550486	CD4+ TN	post	pre	HBV-#1
VPS8	2.77e-06	-0.0800164	0.068	0.118	0.0557554	CD4+ TN	post	pre	HBV-#1
WNK1	2.82e-06	0.145288	0.326	0.258	0.0566905	CD4+ TN	post	pre	HBV-#1
HPS4	2.85e-06	-0.0961264	0.097	0.154	0.0574302	CD4+ TN	post	pre	HBV-#1
CAPZB	2.86e-06	-0.117384	0.49	0.581	0.0575524	CD4+ TN	post	pre	HBV-#1
PCBP1	2.9e-06	-0.106943	0.633	0.712	0.0584028	CD4+ TN	post	pre	HBV-#1
MAP3K12	2.91e-06	0.105227	0.133	0.078	0.0585568	CD4+ TN	post	pre	HBV-#1
ELK4	2.93e-06	0.136516	0.2	0.138	0.0589658	CD4+ TN	post	pre	HBV-#1
SFT2D2	2.95e-06	0.112508	0.151	0.093	0.0592682	CD4+ TN	post	pre	HBV-#1
SEM1	2.95e-06	-0.125083	0.366	0.45	0.0592951	CD4+ TN	post	pre	HBV-#1
TSSC4	2.95e-06	-0.0892658	0.101	0.159	0.0593768	CD4+ TN	post	pre	HBV-#1
TMCO1	2.99e-06	-0.0787899	0.246	0.337	0.0600889	CD4+ TN	post	pre	HBV-#1
ATXN2	2.99e-06	-0.0826705	0.094	0.151	0.0601877	CD4+ TN	post	pre	HBV-#1
ADA2	3.01e-06	0.0983134	0.107	0.058	0.0605824	CD4+ TN	post	pre	HBV-#1
ILK	3.06e-06	-0.0774896	0.067	0.115	0.0615852	CD4+ TN	post	pre	HBV-#1
SNRNP40	3.07e-06	-0.0767863	0.08	0.133	0.0617213	CD4+ TN	post	pre	HBV-#1
DUSP11	3.08e-06	-0.0864191	0.107	0.167	0.061877	CD4+ TN	post	pre	HBV-#1
MRPL14	3.3e-06	-0.0852659	0.134	0.2	0.0662972	CD4+ TN	post	pre	HBV-#1
UBP1	3.31e-06	0.0979054	0.105	0.056	0.0665534	CD4+ TN	post	pre	HBV-#1
SKP1	3.35e-06	-0.0873455	0.833	0.883	0.0673338	CD4+ TN	post	pre	HBV-#1
FAM118A	3.36e-06	-0.102765	0.356	0.448	0.0675637	CD4+ TN	post	pre	HBV-#1
MRPL46	3.36e-06	-0.102821	0.074	0.123	0.0676928	CD4+ TN	post	pre	HBV-#1
CTSS	3.43e-06	0.136229	0.413	0.343	0.068967	CD4+ TN	post	pre	HBV-#1
CAP1	3.44e-06	-0.109543	0.356	0.441	0.0692212	CD4+ TN	post	pre	HBV-#1
TMEM263	3.46e-06	-0.0881598	0.107	0.166	0.069634	CD4+ TN	post	pre	HBV-#1
ZFAND6	3.67e-06	-0.0940039	0.148	0.217	0.0737778	CD4+ TN	post	pre	HBV-#1
NDUFC2	3.73e-06	-0.0908244	0.292	0.388	0.0750884	CD4+ TN	post	pre	HBV-#1
BIRC2	3.91e-06	0.148962	0.249	0.185	0.0786789	CD4+ TN	post	pre	HBV-#1
VAMP8	3.93e-06	-0.112478	0.424	0.517	0.0789873	CD4+ TN	post	pre	HBV-#1
C1orf52	4.04e-06	-0.0843685	0.099	0.156	0.0813345	CD4+ TN	post	pre	HBV-#1
JADE2	4.09e-06	0.126534	0.209	0.147	0.0822048	CD4+ TN	post	pre	HBV-#1
SEC23A	4.12e-06	-0.0766108	0.067	0.115	0.0828526	CD4+ TN	post	pre	HBV-#1
DNAJC30	4.13e-06	-0.0739612	0.072	0.123	0.0831916	CD4+ TN	post	pre	HBV-#1
RC3H2	4.2e-06	0.0973595	0.113	0.062	0.0844147	CD4+ TN	post	pre	HBV-#1
CCDC6	4.3e-06	0.0926738	0.102	0.055	0.0866133	CD4+ TN	post	pre	HBV-#1
THUMPD3-AS1	4.47e-06	-0.0965244	0.297	0.392	0.0899807	CD4+ TN	post	pre	HBV-#1
GBP1	4.56e-06	-0.081758	0.126	0.19	0.0917468	CD4+ TN	post	pre	HBV-#1
SNRPN	4.56e-06	-0.115028	0.449	0.541	0.0918161	CD4+ TN	post	pre	HBV-#1
PSMA3-AS1	4.6e-06	0.1347	0.447	0.377	0.0926341	CD4+ TN	post	pre	HBV-#1
EIF3L	4.61e-06	0.13048	0.636	0.588	0.0927932	CD4+ TN	post	pre	HBV-#1
RPL37	4.62e-06	0.036069	1	1	0.0928855	CD4+ TN	post	pre	HBV-#1
NDUFB5	4.63e-06	-0.0848366	0.257	0.35	0.0932303	CD4+ TN	post	pre	HBV-#1
RPS6KA3	4.78e-06	0.122556	0.234	0.169	0.0961283	CD4+ TN	post	pre	HBV-#1
VRK3	4.83e-06	-0.0753007	0.073	0.124	0.0972135	CD4+ TN	post	pre	HBV-#1
NR1D2	4.84e-06	0.108345	0.14	0.085	0.0974121	CD4+ TN	post	pre	HBV-#1
INTS11	4.91e-06	-0.0858176	0.091	0.147	0.0987313	CD4+ TN	post	pre	HBV-#1
CYBC1	4.92e-06	-0.0981191	0.142	0.206	0.0990552	CD4+ TN	post	pre	HBV-#1
SP110	5.02e-06	-0.0968469	0.381	0.478	0.101083	CD4+ TN	post	pre	HBV-#1
DYNLT1	5.09e-06	-0.0971136	0.158	0.227	0.102398	CD4+ TN	post	pre	HBV-#1
FAM133B	5.11e-06	0.131716	0.547	0.472	0.102857	CD4+ TN	post	pre	HBV-#1
BLOC1S4	5.23e-06	-0.0980421	0.242	0.324	0.105312	CD4+ TN	post	pre	HBV-#1
CCDC90B	5.23e-06	-0.0932915	0.119	0.179	0.105318	CD4+ TN	post	pre	HBV-#1
KDELR1	5.28e-06	-0.0851673	0.218	0.298	0.10614	CD4+ TN	post	pre	HBV-#1
TNFSF12	5.34e-06	-0.0895109	0.136	0.201	0.107509	CD4+ TN	post	pre	HBV-#1
NEMF	5.58e-06	-0.0914742	0.223	0.303	0.112212	CD4+ TN	post	pre	HBV-#1
CSTB	5.63e-06	-0.116022	0.413	0.502	0.113331	CD4+ TN	post	pre	HBV-#1
RBM38	5.66e-06	0.136245	0.264	0.199	0.113927	CD4+ TN	post	pre	HBV-#1
AFF4	5.84e-06	0.109522	0.197	0.133	0.117546	CD4+ TN	post	pre	HBV-#1
NDUFV2	5.89e-06	-0.0985634	0.31	0.399	0.11851	CD4+ TN	post	pre	HBV-#1
CYTH1	5.9e-06	0.122738	0.498	0.43	0.118612	CD4+ TN	post	pre	HBV-#1
LEO1	5.96e-06	-0.0797315	0.073	0.123	0.119969	CD4+ TN	post	pre	HBV-#1
DNAJC4	6.26e-06	-0.0847367	0.106	0.165	0.125909	CD4+ TN	post	pre	HBV-#1
AP3S1	6.3e-06	-0.0746626	0.09	0.145	0.126697	CD4+ TN	post	pre	HBV-#1
TMEM109	6.31e-06	-0.0824044	0.088	0.141	0.126876	CD4+ TN	post	pre	HBV-#1
LRP10	6.36e-06	-0.100152	0.182	0.252	0.128025	CD4+ TN	post	pre	HBV-#1
LETMD1	6.37e-06	-0.114882	0.21	0.284	0.12819	CD4+ TN	post	pre	HBV-#1
CEP85L	6.38e-06	0.121251	0.24	0.174	0.128387	CD4+ TN	post	pre	HBV-#1
TMEM106B	6.39e-06	-0.108811	0.184	0.256	0.128499	CD4+ TN	post	pre	HBV-#1
STMN3	6.43e-06	-0.0928027	0.166	0.236	0.129358	CD4+ TN	post	pre	HBV-#1
C12orf57	6.5e-06	-0.0891757	0.894	0.919	0.13086	CD4+ TN	post	pre	HBV-#1
ACTR3	6.57e-06	-0.0936577	0.438	0.526	0.13211	CD4+ TN	post	pre	HBV-#1
SUCLG1	6.58e-06	-0.100846	0.178	0.244	0.132369	CD4+ TN	post	pre	HBV-#1
SHKBP1	6.61e-06	-0.0807154	0.09	0.143	0.133011	CD4+ TN	post	pre	HBV-#1
ANXA11	6.73e-06	-0.117402	0.356	0.441	0.135503	CD4+ TN	post	pre	HBV-#1
NIFK-AS1	6.98e-06	-0.0823554	0.071	0.12	0.140493	CD4+ TN	post	pre	HBV-#1
HIVEP1	7.09e-06	0.0871056	0.115	0.064	0.142716	CD4+ TN	post	pre	HBV-#1
SPCS3	7.23e-06	0.152632	0.308	0.246	0.145446	CD4+ TN	post	pre	HBV-#1
BAZ2A	7.23e-06	0.131297	0.21	0.146	0.145568	CD4+ TN	post	pre	HBV-#1
GLOD4	7.24e-06	-0.0896947	0.149	0.216	0.145734	CD4+ TN	post	pre	HBV-#1
TXNL1	7.31e-06	-0.0937908	0.211	0.286	0.147061	CD4+ TN	post	pre	HBV-#1
PPT1	7.64e-06	-0.0834599	0.116	0.176	0.153712	CD4+ TN	post	pre	HBV-#1
COA6	7.65e-06	-0.103391	0.139	0.202	0.154008	CD4+ TN	post	pre	HBV-#1
PPP1R18	7.78e-06	-0.101589	0.172	0.238	0.156576	CD4+ TN	post	pre	HBV-#1
PFDN6	7.92e-06	0.110607	0.163	0.106	0.159362	CD4+ TN	post	pre	HBV-#1
SKAP1	7.93e-06	-0.102106	0.339	0.425	0.159516	CD4+ TN	post	pre	HBV-#1
SAP25	8.19e-06	0.0986857	0.112	0.064	0.164839	CD4+ TN	post	pre	HBV-#1
CCDC115	8.23e-06	-0.0880846	0.112	0.17	0.165529	CD4+ TN	post	pre	HBV-#1
ARL6IP5	8.34e-06	-0.0896688	0.664	0.76	0.167755	CD4+ TN	post	pre	HBV-#1
USP16	8.36e-06	0.137911	0.332	0.267	0.168176	CD4+ TN	post	pre	HBV-#1
AKTIP	8.4e-06	-0.0837347	0.115	0.174	0.169049	CD4+ TN	post	pre	HBV-#1
FAM3A	8.41e-06	-0.0732976	0.059	0.104	0.169158	CD4+ TN	post	pre	HBV-#1
CLUAP1	8.59e-06	-0.0823039	0.109	0.167	0.172855	CD4+ TN	post	pre	HBV-#1
DCTPP1	8.82e-06	-0.0676729	0.062	0.106	0.177371	CD4+ TN	post	pre	HBV-#1
ANKZF1	8.88e-06	-0.096175	0.13	0.188	0.17866	CD4+ TN	post	pre	HBV-#1
LINC01871	9.23e-06	-0.139867	0.095	0.147	0.185669	CD4+ TN	post	pre	HBV-#1
DNAJC24	9.28e-06	-0.0754517	0.059	0.103	0.186773	CD4+ TN	post	pre	HBV-#1
SSBP2	9.31e-06	-0.0844931	0.114	0.173	0.187229	CD4+ TN	post	pre	HBV-#1
COQ6	9.49e-06	-0.0719278	0.058	0.102	0.19095	CD4+ TN	post	pre	HBV-#1
SRSF6	9.81e-06	0.120085	0.283	0.213	0.197336	CD4+ TN	post	pre	HBV-#1
CZIB	9.83e-06	-0.091439	0.143	0.208	0.197699	CD4+ TN	post	pre	HBV-#1
SLC5A3	9.85e-06	-0.0760706	0.079	0.129	0.198106	CD4+ TN	post	pre	HBV-#1
UBE2B	9.89e-06	-0.0943248	0.422	0.521	0.199038	CD4+ TN	post	pre	HBV-#1
RBM27	9.99e-06	0.115872	0.321	0.252	0.200904	CD4+ TN	post	pre	HBV-#1
AC008105.3	1.03e-05	-0.106985	0.183	0.25	0.207071	CD4+ TN	post	pre	HBV-#1
EHMT2	1.04e-05	-0.0902089	0.093	0.145	0.20977	CD4+ TN	post	pre	HBV-#1
MED28	1.04e-05	-0.0934587	0.193	0.266	0.209834	CD4+ TN	post	pre	HBV-#1
EML4	1.05e-05	0.116724	0.356	0.284	0.210294	CD4+ TN	post	pre	HBV-#1
UBE2K	1.06e-05	0.122643	0.238	0.175	0.213489	CD4+ TN	post	pre	HBV-#1
C1orf35	1.09e-05	-0.0688611	0.097	0.153	0.219501	CD4+ TN	post	pre	HBV-#1
PLCL1	1.11e-05	0.0990973	0.108	0.061	0.224073	CD4+ TN	post	pre	HBV-#1
PHB2	1.12e-05	-0.111412	0.272	0.354	0.226335	CD4+ TN	post	pre	HBV-#1
ID3	1.13e-05	-0.0719061	0.079	0.128	0.228301	CD4+ TN	post	pre	HBV-#1
BANF1	1.15e-05	-0.0774548	0.286	0.373	0.230841	CD4+ TN	post	pre	HBV-#1
FOXN3	1.15e-05	0.131943	0.371	0.301	0.231181	CD4+ TN	post	pre	HBV-#1
SAP18	1.15e-05	0.12465	0.683	0.652	0.231247	CD4+ TN	post	pre	HBV-#1
CASP1	1.16e-05	-0.0766651	0.117	0.177	0.233071	CD4+ TN	post	pre	HBV-#1
SUCO	1.18e-05	0.103551	0.137	0.084	0.237016	CD4+ TN	post	pre	HBV-#1
TUFM	1.19e-05	-0.105176	0.233	0.312	0.239887	CD4+ TN	post	pre	HBV-#1
RNF187	1.22e-05	-0.0954145	0.103	0.155	0.244496	CD4+ TN	post	pre	HBV-#1
GNG5	1.25e-05	-0.0890346	0.348	0.433	0.251034	CD4+ TN	post	pre	HBV-#1
BCL9L	1.25e-05	0.132451	0.25	0.188	0.252282	CD4+ TN	post	pre	HBV-#1
2022-03-09	1.26e-05	-0.107703	0.163	0.228	0.25286	CD4+ TN	post	pre	HBV-#1
MED1	1.28e-05	0.112031	0.143	0.09	0.256596	CD4+ TN	post	pre	HBV-#1
ZNF688	1.28e-05	-0.0674267	0.092	0.146	0.257979	CD4+ TN	post	pre	HBV-#1
AZIN1	1.29e-05	0.0943134	0.126	0.076	0.258768	CD4+ TN	post	pre	HBV-#1
KXD1	1.29e-05	-0.0837392	0.11	0.167	0.259985	CD4+ TN	post	pre	HBV-#1
RSBN1L	1.31e-05	-0.0962168	0.333	0.423	0.263323	CD4+ TN	post	pre	HBV-#1
IST1	1.32e-05	-0.106582	0.134	0.192	0.265445	CD4+ TN	post	pre	HBV-#1
CEBPB	1.32e-05	0.156345	0.303	0.238	0.265581	CD4+ TN	post	pre	HBV-#1
SNRPE	1.32e-05	0.145776	0.403	0.341	0.266107	CD4+ TN	post	pre	HBV-#1
SNX3	1.34e-05	-0.0928516	0.312	0.4	0.269867	CD4+ TN	post	pre	HBV-#1
RSRC2	1.35e-05	0.14952	0.457	0.4	0.270655	CD4+ TN	post	pre	HBV-#1
HSBP1	1.37e-05	-0.102281	0.101	0.154	0.276218	CD4+ TN	post	pre	HBV-#1
FAM49B	1.41e-05	-0.103712	0.292	0.37	0.282876	CD4+ TN	post	pre	HBV-#1
SGTB	1.41e-05	0.106909	0.205	0.144	0.284471	CD4+ TN	post	pre	HBV-#1
ARL16	1.42e-05	-0.0779793	0.122	0.181	0.285003	CD4+ TN	post	pre	HBV-#1
PAPOLA	1.43e-05	0.140507	0.439	0.377	0.287721	CD4+ TN	post	pre	HBV-#1
SPCS1	1.44e-05	-0.10579	0.572	0.656	0.289617	CD4+ TN	post	pre	HBV-#1
HERC4	1.44e-05	-0.105262	0.16	0.224	0.290112	CD4+ TN	post	pre	HBV-#1
GPBP1	1.45e-05	-0.0865323	0.432	0.52	0.290848	CD4+ TN	post	pre	HBV-#1
PSMA5	1.45e-05	-0.103326	0.233	0.311	0.292208	CD4+ TN	post	pre	HBV-#1
OTUD5	1.48e-05	0.0971528	0.146	0.093	0.298687	CD4+ TN	post	pre	HBV-#1
TATDN1	1.5e-05	-0.0888506	0.206	0.278	0.301124	CD4+ TN	post	pre	HBV-#1
G3BP2	1.5e-05	0.15345	0.365	0.308	0.302318	CD4+ TN	post	pre	HBV-#1
RNFT1	1.58e-05	-0.071181	0.064	0.108	0.317299	CD4+ TN	post	pre	HBV-#1
FAM13A	1.58e-05	0.133794	0.138	0.086	0.317452	CD4+ TN	post	pre	HBV-#1
KNOP1	1.63e-05	-0.0962959	0.145	0.207	0.327408	CD4+ TN	post	pre	HBV-#1
ARID1A	1.65e-05	0.126531	0.249	0.187	0.332709	CD4+ TN	post	pre	HBV-#1
PRDM2	1.67e-05	0.149619	0.31	0.251	0.33517	CD4+ TN	post	pre	HBV-#1
RPL39	1.67e-05	-0.0267233	1	1	0.335291	CD4+ TN	post	pre	HBV-#1
NCL	1.67e-05	-0.0988962	0.763	0.825	0.335398	CD4+ TN	post	pre	HBV-#1
IRF9	1.67e-05	-0.10155	0.253	0.329	0.335594	CD4+ TN	post	pre	HBV-#1
RPL26	1.67e-05	-0.0330799	1	1	0.336027	CD4+ TN	post	pre	HBV-#1
PAIP2	1.7e-05	0.157474	0.491	0.445	0.341645	CD4+ TN	post	pre	HBV-#1
TRAPPC1	1.7e-05	-0.0897041	0.359	0.452	0.342324	CD4+ TN	post	pre	HBV-#1
RAC1	1.72e-05	-0.0924366	0.34	0.426	0.346186	CD4+ TN	post	pre	HBV-#1
SOS2	1.78e-05	0.0874184	0.118	0.069	0.358245	CD4+ TN	post	pre	HBV-#1
COPS2	1.8e-05	0.131538	0.243	0.184	0.362984	CD4+ TN	post	pre	HBV-#1
IFITM3	1.82e-05	0.10187	0.149	0.095	0.36683	CD4+ TN	post	pre	HBV-#1
RRP15	1.88e-05	-0.0866705	0.136	0.196	0.377642	CD4+ TN	post	pre	HBV-#1
SFPQ	1.88e-05	0.131351	0.459	0.396	0.37896	CD4+ TN	post	pre	HBV-#1
CALCOCO1	1.89e-05	-0.0743649	0.073	0.119	0.380152	CD4+ TN	post	pre	HBV-#1
MESD	1.97e-05	-0.0825674	0.18	0.251	0.39624	CD4+ TN	post	pre	HBV-#1
DHPS	2.02e-05	-0.0985828	0.203	0.273	0.406129	CD4+ TN	post	pre	HBV-#1
THOC1	2.03e-05	-0.0765296	0.116	0.172	0.408068	CD4+ TN	post	pre	HBV-#1
CD47	2.04e-05	-0.109059	0.364	0.449	0.410895	CD4+ TN	post	pre	HBV-#1
ITFG2	2.06e-05	-0.0877119	0.118	0.173	0.414702	CD4+ TN	post	pre	HBV-#1
CHCHD10	2.11e-05	-0.0935304	0.333	0.42	0.424451	CD4+ TN	post	pre	HBV-#1
PPHLN1	2.15e-05	0.141372	0.368	0.31	0.432991	CD4+ TN	post	pre	HBV-#1
CCDC130	2.23e-05	-0.0872403	0.089	0.138	0.448441	CD4+ TN	post	pre	HBV-#1
ALOX5AP	2.24e-05	-0.0838532	0.14	0.199	0.45103	CD4+ TN	post	pre	HBV-#1
SSH2	2.26e-05	0.111005	0.218	0.155	0.455635	CD4+ TN	post	pre	HBV-#1
CASC3	2.28e-05	0.0863264	0.114	0.067	0.459402	CD4+ TN	post	pre	HBV-#1
PRR5	2.31e-05	-0.0701369	0.064	0.107	0.46496	CD4+ TN	post	pre	HBV-#1
H2AFV	2.34e-05	0.114153	0.419	0.35	0.470371	CD4+ TN	post	pre	HBV-#1
MAP1LC3B	2.35e-05	0.13127	0.328	0.262	0.472916	CD4+ TN	post	pre	HBV-#1
CAPN7	2.36e-05	0.114023	0.152	0.101	0.47383	CD4+ TN	post	pre	HBV-#1
PCIF1	2.4e-05	0.115827	0.171	0.116	0.483446	CD4+ TN	post	pre	HBV-#1
MBP	2.4e-05	-0.0987437	0.453	0.545	0.483612	CD4+ TN	post	pre	HBV-#1
PBX2	2.41e-05	0.0954972	0.116	0.069	0.48436	CD4+ TN	post	pre	HBV-#1
COQ7	2.43e-05	0.0905987	0.11	0.064	0.488325	CD4+ TN	post	pre	HBV-#1
SEPHS2	2.46e-05	-0.0816543	0.112	0.167	0.495392	CD4+ TN	post	pre	HBV-#1
ATF7IP	2.51e-05	0.120825	0.294	0.233	0.505224	CD4+ TN	post	pre	HBV-#1
SDF2	2.52e-05	-0.0783537	0.103	0.156	0.507016	CD4+ TN	post	pre	HBV-#1
MAN1A2	2.53e-05	0.112866	0.228	0.168	0.508882	CD4+ TN	post	pre	HBV-#1
TRAPPC4	2.57e-05	-0.0785114	0.125	0.183	0.516786	CD4+ TN	post	pre	HBV-#1
DBF4	2.59e-05	0.111418	0.166	0.111	0.520775	CD4+ TN	post	pre	HBV-#1
MYL6	2.6e-05	0.106812	0.848	0.829	0.522294	CD4+ TN	post	pre	HBV-#1
LEPROTL1	2.67e-05	0.12013	0.739	0.71	0.537375	CD4+ TN	post	pre	HBV-#1
EIF2AK1	2.67e-05	0.108557	0.176	0.121	0.538179	CD4+ TN	post	pre	HBV-#1
SNRPD1	2.73e-05	0.127258	0.366	0.303	0.548633	CD4+ TN	post	pre	HBV-#1
DMAP1	2.74e-05	-0.0778767	0.091	0.14	0.55046	CD4+ TN	post	pre	HBV-#1
CBX1	2.74e-05	-0.075825	0.121	0.176	0.551385	CD4+ TN	post	pre	HBV-#1
COPS7B	2.77e-05	-0.0635668	0.064	0.107	0.556456	CD4+ TN	post	pre	HBV-#1
SYNJ2BP	2.85e-05	-0.0906629	0.118	0.172	0.573838	CD4+ TN	post	pre	HBV-#1
SNHG17	2.88e-05	0.104211	0.121	0.073	0.580228	CD4+ TN	post	pre	HBV-#1
TES	2.94e-05	-0.103951	0.281	0.352	0.590641	CD4+ TN	post	pre	HBV-#1
P2RY8	2.97e-05	0.117696	0.207	0.15	0.598074	CD4+ TN	post	pre	HBV-#1
ANKHD1	2.98e-05	0.145491	0.264	0.206	0.598729	CD4+ TN	post	pre	HBV-#1
MRPS12	3e-05	-0.082322	0.131	0.189	0.604428	CD4+ TN	post	pre	HBV-#1
C1orf43	3.01e-05	-0.0818749	0.145	0.205	0.604758	CD4+ TN	post	pre	HBV-#1
ERCC5	3.1e-05	-0.103392	0.151	0.21	0.624069	CD4+ TN	post	pre	HBV-#1
MED4	3.11e-05	-0.081289	0.206	0.277	0.626477	CD4+ TN	post	pre	HBV-#1
FRAT2	3.16e-05	0.0996355	0.137	0.087	0.636561	CD4+ TN	post	pre	HBV-#1
ITGA6	3.18e-05	0.135308	0.253	0.192	0.639222	CD4+ TN	post	pre	HBV-#1
COMMD6	3.2e-05	-0.0711328	0.936	0.961	0.64449	CD4+ TN	post	pre	HBV-#1
KMT2B	3.23e-05	0.104068	0.156	0.105	0.649328	CD4+ TN	post	pre	HBV-#1
LDLRAP1	3.24e-05	-0.110318	0.322	0.407	0.652613	CD4+ TN	post	pre	HBV-#1
PET117	3.25e-05	-0.0745655	0.091	0.141	0.654765	CD4+ TN	post	pre	HBV-#1
MIER1	3.3e-05	0.126979	0.343	0.283	0.664858	CD4+ TN	post	pre	HBV-#1
MOB4	3.33e-05	-0.0754277	0.116	0.171	0.670588	CD4+ TN	post	pre	HBV-#1
CGGBP1	3.33e-05	0.129694	0.328	0.264	0.670846	CD4+ TN	post	pre	HBV-#1
TEX264	3.36e-05	-0.106427	0.188	0.25	0.676051	CD4+ TN	post	pre	HBV-#1
RNF20	3.4e-05	-0.0651075	0.061	0.102	0.684346	CD4+ TN	post	pre	HBV-#1
MRNIP	3.52e-05	-0.0754768	0.099	0.149	0.708874	CD4+ TN	post	pre	HBV-#1
HDAC7	3.53e-05	0.112516	0.18	0.125	0.709916	CD4+ TN	post	pre	HBV-#1
CHD1	3.55e-05	0.118551	0.245	0.186	0.714352	CD4+ TN	post	pre	HBV-#1
LAMTOR4	3.6e-05	0.112801	0.628	0.577	0.724915	CD4+ TN	post	pre	HBV-#1
KDM6A	3.63e-05	0.0877186	0.107	0.063	0.729824	CD4+ TN	post	pre	HBV-#1
RRAGA	3.64e-05	-0.077781	0.097	0.149	0.732576	CD4+ TN	post	pre	HBV-#1
MRPS9	3.68e-05	-0.0610898	0.07	0.114	0.740386	CD4+ TN	post	pre	HBV-#1
QKI	3.69e-05	0.113662	0.18	0.127	0.742907	CD4+ TN	post	pre	HBV-#1
ASTE1	3.75e-05	0.0826825	0.116	0.069	0.753667	CD4+ TN	post	pre	HBV-#1
KANSL2	3.75e-05	0.0848171	0.129	0.081	0.754341	CD4+ TN	post	pre	HBV-#1
MALT1	3.78e-05	0.110351	0.289	0.226	0.759907	CD4+ TN	post	pre	HBV-#1
MED13L	3.78e-05	0.101906	0.216	0.156	0.76085	CD4+ TN	post	pre	HBV-#1
CCT4	3.81e-05	-0.0818082	0.366	0.45	0.766698	CD4+ TN	post	pre	HBV-#1
ERGIC2	3.83e-05	-0.0883886	0.203	0.271	0.770322	CD4+ TN	post	pre	HBV-#1
PREPL	3.84e-05	-0.0764326	0.096	0.145	0.773094	CD4+ TN	post	pre	HBV-#1
ATXN3	3.87e-05	-0.0717562	0.084	0.131	0.77891	CD4+ TN	post	pre	HBV-#1
MRPS25	3.96e-05	-0.0882183	0.124	0.177	0.797394	CD4+ TN	post	pre	HBV-#1
JADE1	4.14e-05	0.110456	0.191	0.137	0.832793	CD4+ TN	post	pre	HBV-#1
TPM3	4.16e-05	0.117391	0.665	0.635	0.837714	CD4+ TN	post	pre	HBV-#1
TMF1	4.21e-05	0.13038	0.298	0.235	0.847587	CD4+ TN	post	pre	HBV-#1
C16orf72	4.29e-05	0.0914484	0.108	0.064	0.862645	CD4+ TN	post	pre	HBV-#1
CASP4	4.31e-05	-0.102513	0.254	0.322	0.866195	CD4+ TN	post	pre	HBV-#1
GPANK1	4.31e-05	-0.0713157	0.096	0.147	0.866616	CD4+ TN	post	pre	HBV-#1
CNPY2	4.4e-05	-0.0858256	0.277	0.355	0.884863	CD4+ TN	post	pre	HBV-#1
TMEM238	4.41e-05	-0.0931384	0.223	0.292	0.887277	CD4+ TN	post	pre	HBV-#1
NCF1	4.54e-05	0.138901	0.288	0.231	0.912457	CD4+ TN	post	pre	HBV-#1
MRPL22	4.55e-05	-0.0840233	0.118	0.172	0.915174	CD4+ TN	post	pre	HBV-#1
STX2	4.56e-05	0.0988527	0.13	0.083	0.916975	CD4+ TN	post	pre	HBV-#1
OSGEP	4.61e-05	-0.0646123	0.096	0.146	0.927633	CD4+ TN	post	pre	HBV-#1
MTREX	4.64e-05	-0.0934853	0.099	0.148	0.933361	CD4+ TN	post	pre	HBV-#1
PPP1R35	4.66e-05	-0.086997	0.157	0.22	0.936892	CD4+ TN	post	pre	HBV-#1
PTDSS1	4.69e-05	0.0813579	0.121	0.075	0.943069	CD4+ TN	post	pre	HBV-#1
COX7C	4.69e-05	0.0689158	0.992	0.988	0.944183	CD4+ TN	post	pre	HBV-#1
GRAMD1A	4.74e-05	-0.0817987	0.152	0.213	0.953652	CD4+ TN	post	pre	HBV-#1
DDHD1	4.77e-05	-0.0789696	0.138	0.196	0.960646	CD4+ TN	post	pre	HBV-#1
CD55	4.82e-05	0.130453	0.361	0.304	0.969886	CD4+ TN	post	pre	HBV-#1
MED15	5.09e-05	0.0901229	0.114	0.069	1	CD4+ TN	post	pre	HBV-#1
MRPS2	5.09e-05	-0.0727893	0.075	0.119	1	CD4+ TN	post	pre	HBV-#1
NCOA7	5.11e-05	-0.0744747	0.162	0.225	1	CD4+ TN	post	pre	HBV-#1
ANXA1	5.35e-05	0.125242	0.463	0.387	1	CD4+ TN	post	pre	HBV-#1
REL	5.4e-05	0.109392	0.148	0.099	1	CD4+ TN	post	pre	HBV-#1
GSTO1	5.41e-05	-0.0819335	0.212	0.279	1	CD4+ TN	post	pre	HBV-#1
ESF1	5.42e-05	-0.103572	0.188	0.252	1	CD4+ TN	post	pre	HBV-#1
CDR2	5.49e-05	0.0896948	0.136	0.088	1	CD4+ TN	post	pre	HBV-#1
TMEM179B	5.57e-05	-0.0759681	0.124	0.178	1	CD4+ TN	post	pre	HBV-#1
LINC00662	5.61e-05	-0.0909516	0.092	0.139	1	CD4+ TN	post	pre	HBV-#1
VCP	5.71e-05	-0.0827263	0.149	0.206	1	CD4+ TN	post	pre	HBV-#1
RPL28	5.73e-05	-0.0304202	1	1	1	CD4+ TN	post	pre	HBV-#1
AIP	5.77e-05	-0.0984977	0.273	0.347	1	CD4+ TN	post	pre	HBV-#1
ENO1	5.98e-05	0.121164	0.55	0.506	1	CD4+ TN	post	pre	HBV-#1
BIN1	6.01e-05	-0.104015	0.291	0.369	1	CD4+ TN	post	pre	HBV-#1
SNX2	6.05e-05	-0.0845494	0.17	0.231	1	CD4+ TN	post	pre	HBV-#1
IWS1	6.06e-05	-0.073936	0.084	0.129	1	CD4+ TN	post	pre	HBV-#1
NRIP1	6.1e-05	0.0918777	0.114	0.07	1	CD4+ TN	post	pre	HBV-#1
TRABD2A	6.31e-05	-0.101788	0.458	0.541	1	CD4+ TN	post	pre	HBV-#1
NARS	6.34e-05	-0.0860105	0.168	0.228	1	CD4+ TN	post	pre	HBV-#1
MAVS	6.42e-05	-0.0701572	0.073	0.117	1	CD4+ TN	post	pre	HBV-#1
RAB18	6.46e-05	-0.0726029	0.108	0.159	1	CD4+ TN	post	pre	HBV-#1
GBP2	6.5e-05	-0.101855	0.231	0.298	1	CD4+ TN	post	pre	HBV-#1
GPR171	6.53e-05	-0.0706762	0.104	0.155	1	CD4+ TN	post	pre	HBV-#1
MFHAS1	6.63e-05	0.0964763	0.138	0.09	1	CD4+ TN	post	pre	HBV-#1
ZNF302	6.68e-05	-0.0705111	0.137	0.197	1	CD4+ TN	post	pre	HBV-#1
SERF2	6.97e-05	-0.0628371	0.956	0.97	1	CD4+ TN	post	pre	HBV-#1
SH3KBP1	7.18e-05	-0.106241	0.327	0.396	1	CD4+ TN	post	pre	HBV-#1
LYRM7	7.4e-05	-0.0749324	0.115	0.168	1	CD4+ TN	post	pre	HBV-#1
ZNF414	7.55e-05	-0.064908	0.072	0.115	1	CD4+ TN	post	pre	HBV-#1
LIMD2	7.71e-05	-0.0807628	0.812	0.859	1	CD4+ TN	post	pre	HBV-#1
SRPK2	7.84e-05	-0.0703606	0.194	0.262	1	CD4+ TN	post	pre	HBV-#1
VDAC2	7.95e-05	-0.101364	0.369	0.445	1	CD4+ TN	post	pre	HBV-#1
CHIC2	8.04e-05	0.0992436	0.142	0.094	1	CD4+ TN	post	pre	HBV-#1
POLR2B	8.09e-05	-0.094174	0.152	0.206	1	CD4+ TN	post	pre	HBV-#1
RPP30	8.13e-05	-0.0643215	0.085	0.131	1	CD4+ TN	post	pre	HBV-#1
MCM3	8.45e-05	-0.0559175	0.065	0.105	1	CD4+ TN	post	pre	HBV-#1
NKAP	8.45e-05	-0.061961	0.159	0.22	1	CD4+ TN	post	pre	HBV-#1
MRPS10	8.5e-05	-0.0611941	0.143	0.204	1	CD4+ TN	post	pre	HBV-#1
MRPS23	8.57e-05	-0.0686872	0.107	0.157	1	CD4+ TN	post	pre	HBV-#1
FBRS	8.6e-05	0.0762385	0.132	0.085	1	CD4+ TN	post	pre	HBV-#1
ZDHHC20	8.77e-05	0.093602	0.133	0.087	1	CD4+ TN	post	pre	HBV-#1
CBX5	8.84e-05	0.118872	0.264	0.209	1	CD4+ TN	post	pre	HBV-#1
CSNK1G3	8.86e-05	0.0908711	0.135	0.088	1	CD4+ TN	post	pre	HBV-#1
RNASEK	9.06e-05	-0.104686	0.599	0.68	1	CD4+ TN	post	pre	HBV-#1
MARK2	9.14e-05	0.0765159	0.133	0.085	1	CD4+ TN	post	pre	HBV-#1
DECR1	9.15e-05	-0.0808907	0.174	0.236	1	CD4+ TN	post	pre	HBV-#1
KIZ	9.26e-05	-0.0570221	0.07	0.111	1	CD4+ TN	post	pre	HBV-#1
PYURF	9.26e-05	-0.0889339	0.348	0.426	1	CD4+ TN	post	pre	HBV-#1
ADAM17	9.33e-05	-0.0736016	0.066	0.105	1	CD4+ TN	post	pre	HBV-#1
ARHGAP45	9.36e-05	0.117474	0.43	0.376	1	CD4+ TN	post	pre	HBV-#1
HACD3	9.91e-05	-0.0615281	0.064	0.105	1	CD4+ TN	post	pre	HBV-#1
MAPK1IP1L	9.95e-05	0.114156	0.242	0.185	1	CD4+ TN	post	pre	HBV-#1
SUPT20H	9.98e-05	-0.0645178	0.169	0.232	1	CD4+ TN	post	pre	HBV-#1
BUD31	0.000102	0.116349	0.298	0.237	1	CD4+ TN	post	pre	HBV-#1
AC025164.1	0.000103	-0.0715439	0.297	0.372	1	CD4+ TN	post	pre	HBV-#1
SNHG14	0.000103	-0.114943	0.291	0.36	1	CD4+ TN	post	pre	HBV-#1
TXN2	0.000103	-0.088974	0.214	0.281	1	CD4+ TN	post	pre	HBV-#1
ZAP70	0.000104	-0.0864181	0.153	0.21	1	CD4+ TN	post	pre	HBV-#1
TTC28-AS1	0.000106	-0.114075	0.202	0.261	1	CD4+ TN	post	pre	HBV-#1
SDHAF2	0.000107	-0.0877473	0.179	0.241	1	CD4+ TN	post	pre	HBV-#1
COX6B1	0.000109	-0.0678357	0.776	0.844	1	CD4+ TN	post	pre	HBV-#1
KRI1	0.000111	0.0733221	0.116	0.072	1	CD4+ TN	post	pre	HBV-#1
RHEB	0.000111	-0.0821189	0.118	0.169	1	CD4+ TN	post	pre	HBV-#1
MRPS26	0.000112	-0.0567773	0.168	0.232	1	CD4+ TN	post	pre	HBV-#1
MTMR4	0.000112	-0.0794897	0.09	0.135	1	CD4+ TN	post	pre	HBV-#1
ATXN7L3B	0.000115	0.125479	0.388	0.333	1	CD4+ TN	post	pre	HBV-#1
MRPL18	0.00012	-0.0786172	0.182	0.247	1	CD4+ TN	post	pre	HBV-#1
PTP4A2	0.00012	0.120412	0.531	0.477	1	CD4+ TN	post	pre	HBV-#1
AC007952.4	0.000121	-0.0619927	0.085	0.128	1	CD4+ TN	post	pre	HBV-#1
WDR73	0.000122	-0.0662031	0.104	0.152	1	CD4+ TN	post	pre	HBV-#1
PPIE	0.000122	-0.067474	0.128	0.181	1	CD4+ TN	post	pre	HBV-#1
THUMPD1	0.000124	0.119985	0.35	0.292	1	CD4+ TN	post	pre	HBV-#1
TCEAL4	0.000129	-0.0676659	0.099	0.147	1	CD4+ TN	post	pre	HBV-#1
SH3BGRL	0.00013	-0.0897482	0.361	0.433	1	CD4+ TN	post	pre	HBV-#1
NOA1	0.000131	-0.0745638	0.095	0.139	1	CD4+ TN	post	pre	HBV-#1
ZNF524	0.000131	-0.0740489	0.12	0.172	1	CD4+ TN	post	pre	HBV-#1
TIAL1	0.000132	-0.0778913	0.248	0.318	1	CD4+ TN	post	pre	HBV-#1
XIST	0.000133	-0.10195	0.638	0.709	1	CD4+ TN	post	pre	HBV-#1
ZNF638	0.000134	-0.0902364	0.247	0.315	1	CD4+ TN	post	pre	HBV-#1
PSMB9	0.000134	-0.0837656	0.458	0.551	1	CD4+ TN	post	pre	HBV-#1
CBL	0.000136	0.0989283	0.219	0.165	1	CD4+ TN	post	pre	HBV-#1
CANX	0.000136	0.116162	0.282	0.225	1	CD4+ TN	post	pre	HBV-#1
EXOSC7	0.000141	-0.0688012	0.091	0.135	1	CD4+ TN	post	pre	HBV-#1
AARSD1	0.000142	-0.073605	0.092	0.136	1	CD4+ TN	post	pre	HBV-#1
TALDO1	0.000142	-0.0887575	0.256	0.324	1	CD4+ TN	post	pre	HBV-#1
RETREG3	0.000144	0.0827257	0.135	0.089	1	CD4+ TN	post	pre	HBV-#1
PRKCQ	0.000145	0.0935709	0.158	0.11	1	CD4+ TN	post	pre	HBV-#1
SRSF10	0.000145	0.113501	0.501	0.438	1	CD4+ TN	post	pre	HBV-#1
MTRNR2L12	0.000145	-0.0515067	0.845	0.897	1	CD4+ TN	post	pre	HBV-#1
SAMM50	0.000146	-0.0603572	0.093	0.139	1	CD4+ TN	post	pre	HBV-#1
LAMTOR5	0.000147	-0.0724885	0.228	0.298	1	CD4+ TN	post	pre	HBV-#1
FLOT1	0.000148	0.099135	0.199	0.146	1	CD4+ TN	post	pre	HBV-#1
VIM	0.000149	-0.0839338	0.949	0.959	1	CD4+ TN	post	pre	HBV-#1
PLRG1	0.00015	-0.0601608	0.119	0.171	1	CD4+ TN	post	pre	HBV-#1
RING1	0.000151	0.0889928	0.119	0.077	1	CD4+ TN	post	pre	HBV-#1
NDUFB11	0.000151	-0.0830149	0.622	0.709	1	CD4+ TN	post	pre	HBV-#1
TAF15	0.000152	0.11205	0.326	0.269	1	CD4+ TN	post	pre	HBV-#1
C1orf162	0.000154	-0.103647	0.488	0.557	1	CD4+ TN	post	pre	HBV-#1
DYNC1I2	0.000155	-0.0727986	0.197	0.261	1	CD4+ TN	post	pre	HBV-#1
POLD2	0.000155	-0.0689481	0.107	0.155	1	CD4+ TN	post	pre	HBV-#1
YLPM1	0.000156	0.0886111	0.146	0.099	1	CD4+ TN	post	pre	HBV-#1
AASDHPPT	0.000157	-0.0646622	0.082	0.125	1	CD4+ TN	post	pre	HBV-#1
BST2	0.000158	-0.108429	0.298	0.366	1	CD4+ TN	post	pre	HBV-#1
SNRPA1	0.000158	0.116987	0.256	0.202	1	CD4+ TN	post	pre	HBV-#1
UFSP2	0.000161	-0.0630262	0.107	0.155	1	CD4+ TN	post	pre	HBV-#1
CEP57	0.000161	-0.0838307	0.21	0.273	1	CD4+ TN	post	pre	HBV-#1
BSG	0.000161	-0.0705077	0.172	0.229	1	CD4+ TN	post	pre	HBV-#1
FBXO9	0.000162	-0.0796009	0.176	0.234	1	CD4+ TN	post	pre	HBV-#1
RNF166	0.000163	0.0908783	0.187	0.135	1	CD4+ TN	post	pre	HBV-#1
TMEM165	0.000164	-0.0639115	0.127	0.179	1	CD4+ TN	post	pre	HBV-#1
SCOC	0.000164	-0.0653061	0.118	0.169	1	CD4+ TN	post	pre	HBV-#1
HAX1	0.000165	-0.0939264	0.34	0.418	1	CD4+ TN	post	pre	HBV-#1
DDX56	0.000165	-0.0556586	0.065	0.104	1	CD4+ TN	post	pre	HBV-#1
AP2B1	0.000166	-0.0822435	0.209	0.271	1	CD4+ TN	post	pre	HBV-#1
TRPS1	0.000168	0.0931953	0.104	0.064	1	CD4+ TN	post	pre	HBV-#1
ANKRD49	0.000169	-0.0765539	0.267	0.339	1	CD4+ TN	post	pre	HBV-#1
ANKRA2	0.000174	-0.0669543	0.09	0.134	1	CD4+ TN	post	pre	HBV-#1
URM1	0.000174	-0.0807164	0.111	0.158	1	CD4+ TN	post	pre	HBV-#1
ROMO1	0.000175	0.111698	0.343	0.29	1	CD4+ TN	post	pre	HBV-#1
RBM33	0.000177	0.132728	0.27	0.22	1	CD4+ TN	post	pre	HBV-#1
ADRM1	0.00018	-0.0740986	0.14	0.192	1	CD4+ TN	post	pre	HBV-#1
GPR155	0.00018	-0.10906	0.133	0.181	1	CD4+ TN	post	pre	HBV-#1
CDKN2D	0.000182	0.117864	0.293	0.236	1	CD4+ TN	post	pre	HBV-#1
PDHB	0.000183	-0.0546117	0.112	0.161	1	CD4+ TN	post	pre	HBV-#1
LCK	0.000184	-0.108796	0.607	0.68	1	CD4+ TN	post	pre	HBV-#1
LRCH4	0.000185	0.101558	0.162	0.115	1	CD4+ TN	post	pre	HBV-#1
H2AFJ	0.000186	0.105868	0.239	0.182	1	CD4+ TN	post	pre	HBV-#1
BUD23	0.000187	0.101125	0.233	0.179	1	CD4+ TN	post	pre	HBV-#1
PPIL2	0.000187	-0.0665192	0.071	0.11	1	CD4+ TN	post	pre	HBV-#1
CYTIP	0.000189	-0.0942191	0.495	0.561	1	CD4+ TN	post	pre	HBV-#1
LINC-PINT	0.000194	-0.0986247	0.386	0.453	1	CD4+ TN	post	pre	HBV-#1
MICU1	0.000194	-0.0480435	0.079	0.123	1	CD4+ TN	post	pre	HBV-#1
ATIC	0.000196	-0.0694339	0.107	0.152	1	CD4+ TN	post	pre	HBV-#1
ARF6	0.000197	0.110282	0.354	0.302	1	CD4+ TN	post	pre	HBV-#1
SNHG12	0.0002	0.123368	0.247	0.195	1	CD4+ TN	post	pre	HBV-#1
UBE2L3	0.0002	0.100491	0.378	0.323	1	CD4+ TN	post	pre	HBV-#1
ZNF609	0.000202	0.0970844	0.191	0.142	1	CD4+ TN	post	pre	HBV-#1
ISCU	0.000203	-0.080928	0.51	0.584	1	CD4+ TN	post	pre	HBV-#1
MPRIP	0.000204	0.0880004	0.181	0.131	1	CD4+ TN	post	pre	HBV-#1
MOGS	0.000204	0.0749748	0.102	0.062	1	CD4+ TN	post	pre	HBV-#1
ATR	0.000205	-0.0795001	0.128	0.179	1	CD4+ TN	post	pre	HBV-#1
DNMT1	0.000205	-0.0997437	0.243	0.307	1	CD4+ TN	post	pre	HBV-#1
PPP1R11	0.000207	-0.0884265	0.143	0.195	1	CD4+ TN	post	pre	HBV-#1
AC093323.1	0.000207	0.0891358	0.13	0.086	1	CD4+ TN	post	pre	HBV-#1
MTHFS	0.000209	-0.0719627	0.117	0.166	1	CD4+ TN	post	pre	HBV-#1
EMD	0.00021	0.10295	0.214	0.162	1	CD4+ TN	post	pre	HBV-#1
UBE2R2	0.00021	-0.0784889	0.21	0.274	1	CD4+ TN	post	pre	HBV-#1
HEXA	0.000213	-0.0585617	0.083	0.126	1	CD4+ TN	post	pre	HBV-#1
LCP1	0.000215	0.0940889	0.519	0.474	1	CD4+ TN	post	pre	HBV-#1
COA4	0.000224	-0.0650053	0.143	0.198	1	CD4+ TN	post	pre	HBV-#1
MDM4	0.000226	-0.0943423	0.385	0.459	1	CD4+ TN	post	pre	HBV-#1
HIST1H2AC	0.000232	-0.103167	0.181	0.232	1	CD4+ TN	post	pre	HBV-#1
DNPEP	0.00024	-0.0524226	0.079	0.122	1	CD4+ TN	post	pre	HBV-#1
NDUFS2	0.00024	-0.0765576	0.217	0.282	1	CD4+ TN	post	pre	HBV-#1
HADHA	0.000241	0.129129	0.41	0.364	1	CD4+ TN	post	pre	HBV-#1
RAB10	0.000241	-0.0649811	0.104	0.151	1	CD4+ TN	post	pre	HBV-#1
PRKCSH	0.000241	0.0959182	0.196	0.146	1	CD4+ TN	post	pre	HBV-#1
HNRNPL	0.000242	0.0891992	0.293	0.238	1	CD4+ TN	post	pre	HBV-#1
MGMT	0.000242	-0.0722657	0.184	0.243	1	CD4+ TN	post	pre	HBV-#1
RNF181	0.000244	-0.065557	0.163	0.221	1	CD4+ TN	post	pre	HBV-#1
MACF1	0.000244	0.124305	0.347	0.291	1	CD4+ TN	post	pre	HBV-#1
ZCCHC2	0.000244	0.085645	0.129	0.085	1	CD4+ TN	post	pre	HBV-#1
CNN2	0.000248	0.109911	0.449	0.392	1	CD4+ TN	post	pre	HBV-#1
ENOSF1	0.000249	-0.0618189	0.075	0.114	1	CD4+ TN	post	pre	HBV-#1
PET100	0.000249	0.107293	0.57	0.535	1	CD4+ TN	post	pre	HBV-#1
SZRD1	0.00025	0.0866107	0.173	0.127	1	CD4+ TN	post	pre	HBV-#1
LARP1	0.000251	0.105654	0.219	0.168	1	CD4+ TN	post	pre	HBV-#1
ATG14	0.000251	0.0697523	0.101	0.061	1	CD4+ TN	post	pre	HBV-#1
H2AFZ	0.000251	-0.0763469	0.5	0.58	1	CD4+ TN	post	pre	HBV-#1
AL139246.5	0.000252	0.082999	0.128	0.085	1	CD4+ TN	post	pre	HBV-#1
MYCBP	0.000255	-0.0618825	0.072	0.11	1	CD4+ TN	post	pre	HBV-#1
ANKRD55	0.000258	-0.0748904	0.121	0.17	1	CD4+ TN	post	pre	HBV-#1
ABTB1	0.000259	-0.0762401	0.101	0.146	1	CD4+ TN	post	pre	HBV-#1
ATP5IF1	0.00026	0.113888	0.657	0.65	1	CD4+ TN	post	pre	HBV-#1
LINC01934	0.000265	-0.0663073	0.067	0.105	1	CD4+ TN	post	pre	HBV-#1
SYNCRIP	0.000266	0.103512	0.276	0.227	1	CD4+ TN	post	pre	HBV-#1
CDK13	0.000268	-0.106858	0.271	0.333	1	CD4+ TN	post	pre	HBV-#1
DSTN	0.000269	-0.0877199	0.263	0.328	1	CD4+ TN	post	pre	HBV-#1
FXN	0.000272	-0.0665568	0.097	0.141	1	CD4+ TN	post	pre	HBV-#1
MT2A	0.000274	-0.0804106	0.25	0.313	1	CD4+ TN	post	pre	HBV-#1
RNASEH2B	0.000275	-0.103529	0.256	0.317	1	CD4+ TN	post	pre	HBV-#1
GORASP2	0.000277	-0.0646171	0.09	0.132	1	CD4+ TN	post	pre	HBV-#1
LEF1-AS1	0.000277	-0.0580337	0.085	0.128	1	CD4+ TN	post	pre	HBV-#1
PGK1	0.000279	-0.0833797	0.425	0.501	1	CD4+ TN	post	pre	HBV-#1
MTFP1	0.00028	0.0876637	0.122	0.081	1	CD4+ TN	post	pre	HBV-#1
FCF1	0.000283	-0.0655133	0.094	0.137	1	CD4+ TN	post	pre	HBV-#1
DHX15	0.000284	-0.0647002	0.09	0.133	1	CD4+ TN	post	pre	HBV-#1
HNRNPUL2	0.000285	0.0899858	0.186	0.137	1	CD4+ TN	post	pre	HBV-#1
ATP5F1B	0.000289	-0.0970859	0.31	0.38	1	CD4+ TN	post	pre	HBV-#1
PHPT1	0.00029	0.143041	0.269	0.218	1	CD4+ TN	post	pre	HBV-#1
RAD51-AS1	0.00029	-0.0689363	0.109	0.156	1	CD4+ TN	post	pre	HBV-#1
BCAP31	0.000292	-0.0715107	0.248	0.315	1	CD4+ TN	post	pre	HBV-#1
PURB	0.000294	0.0740675	0.111	0.07	1	CD4+ TN	post	pre	HBV-#1
GNL1	0.000294	0.0793613	0.133	0.089	1	CD4+ TN	post	pre	HBV-#1
CHRM3-AS2	0.000295	-0.0668958	0.187	0.249	1	CD4+ TN	post	pre	HBV-#1
ALG13	0.000304	0.107713	0.198	0.15	1	CD4+ TN	post	pre	HBV-#1
RIOK3	0.000307	0.107686	0.192	0.145	1	CD4+ TN	post	pre	HBV-#1
YPEL2	0.00031	-0.0716666	0.126	0.174	1	CD4+ TN	post	pre	HBV-#1
MPHOSPH8	0.00031	-0.0922957	0.634	0.696	1	CD4+ TN	post	pre	HBV-#1
POLR2G	0.000311	0.097416	0.214	0.166	1	CD4+ TN	post	pre	HBV-#1
RRN3	0.000318	0.0827284	0.107	0.069	1	CD4+ TN	post	pre	HBV-#1
NDUFA1	0.000321	0.103558	0.644	0.63	1	CD4+ TN	post	pre	HBV-#1
NUCKS1	0.000322	0.112081	0.638	0.609	1	CD4+ TN	post	pre	HBV-#1
AP1M1	0.000322	-0.0721107	0.118	0.166	1	CD4+ TN	post	pre	HBV-#1
COPS5	0.000322	-0.0583342	0.189	0.249	1	CD4+ TN	post	pre	HBV-#1
RPP25L	0.000322	-0.0618604	0.065	0.102	1	CD4+ TN	post	pre	HBV-#1
ABHD17A	0.000325	-0.0905456	0.382	0.449	1	CD4+ TN	post	pre	HBV-#1
FDPS	0.000326	-0.0871119	0.163	0.215	1	CD4+ TN	post	pre	HBV-#1
VDAC3	0.000327	-0.0704326	0.216	0.279	1	CD4+ TN	post	pre	HBV-#1
EEF1E1	0.000329	-0.0623181	0.126	0.175	1	CD4+ TN	post	pre	HBV-#1
MPLKIP	0.000329	-0.0801325	0.163	0.216	1	CD4+ TN	post	pre	HBV-#1
C12orf10	0.000332	-0.0781536	0.15	0.201	1	CD4+ TN	post	pre	HBV-#1
TM2D3	0.000337	0.113297	0.165	0.12	1	CD4+ TN	post	pre	HBV-#1
EID2	0.000339	-0.0545253	0.1	0.144	1	CD4+ TN	post	pre	HBV-#1
USP34	0.000344	0.0977949	0.314	0.263	1	CD4+ TN	post	pre	HBV-#1
TBC1D10A	0.000349	-0.0554913	0.068	0.105	1	CD4+ TN	post	pre	HBV-#1
ELF1	0.000349	0.123068	0.499	0.453	1	CD4+ TN	post	pre	HBV-#1
DENND11	0.000352	0.0755958	0.108	0.069	1	CD4+ TN	post	pre	HBV-#1
VEGFB	0.000359	-0.0766346	0.177	0.233	1	CD4+ TN	post	pre	HBV-#1
CDK11A	0.000359	-0.0769913	0.163	0.216	1	CD4+ TN	post	pre	HBV-#1
CTDSP1	0.00036	-0.0758131	0.158	0.21	1	CD4+ TN	post	pre	HBV-#1
WSB1	0.000361	0.113926	0.311	0.258	1	CD4+ TN	post	pre	HBV-#1
PRKD3	0.000365	-0.060371	0.084	0.126	1	CD4+ TN	post	pre	HBV-#1
FAM120A	0.000366	0.0907784	0.151	0.106	1	CD4+ TN	post	pre	HBV-#1
IKZF3	0.000366	0.126553	0.28	0.229	1	CD4+ TN	post	pre	HBV-#1
ARL6IP1	0.000366	0.133893	0.441	0.397	1	CD4+ TN	post	pre	HBV-#1
CIAO2B	0.000367	-0.0706337	0.246	0.312	1	CD4+ TN	post	pre	HBV-#1
UBE2D2	0.000369	-0.0766152	0.617	0.693	1	CD4+ TN	post	pre	HBV-#1
RCSD1	0.00037	0.122104	0.3	0.249	1	CD4+ TN	post	pre	HBV-#1
PQBP1	0.000377	-0.0653336	0.208	0.268	1	CD4+ TN	post	pre	HBV-#1
CLEC2D	0.00039	-0.0900518	0.571	0.635	1	CD4+ TN	post	pre	HBV-#1
TFG	0.000395	-0.0636594	0.098	0.142	1	CD4+ TN	post	pre	HBV-#1
CAPZA1	0.000395	-0.075424	0.209	0.267	1	CD4+ TN	post	pre	HBV-#1
RTRAF	0.000396	-0.0930784	0.455	0.525	1	CD4+ TN	post	pre	HBV-#1
SRM	0.000403	-0.0747594	0.19	0.246	1	CD4+ TN	post	pre	HBV-#1
PYCARD	0.000404	-0.0688531	0.169	0.222	1	CD4+ TN	post	pre	HBV-#1
DTWD1	0.00041	-0.0672694	0.079	0.119	1	CD4+ TN	post	pre	HBV-#1
AKR1A1	0.00041	-0.066435	0.128	0.177	1	CD4+ TN	post	pre	HBV-#1
XPO6	0.000411	0.0917316	0.196	0.147	1	CD4+ TN	post	pre	HBV-#1
CBR1	0.00042	-0.0490963	0.088	0.13	1	CD4+ TN	post	pre	HBV-#1
HCP5	0.000426	-0.0510577	0.065	0.101	1	CD4+ TN	post	pre	HBV-#1
NUDT22	0.000427	-0.0634541	0.084	0.125	1	CD4+ TN	post	pre	HBV-#1
TMOD3	0.000431	-0.0627757	0.217	0.28	1	CD4+ TN	post	pre	HBV-#1
PANK2	0.000431	-0.0614015	0.077	0.115	1	CD4+ TN	post	pre	HBV-#1
NOL12	0.000433	-0.0694531	0.112	0.156	1	CD4+ TN	post	pre	HBV-#1
RPL10A	0.000433	0.0400992	1	1	1	CD4+ TN	post	pre	HBV-#1
ARHGAP4	0.000437	0.0980403	0.215	0.168	1	CD4+ TN	post	pre	HBV-#1
PHF12	0.000439	0.0785706	0.116	0.077	1	CD4+ TN	post	pre	HBV-#1
NDE1	0.000443	-0.0730576	0.167	0.221	1	CD4+ TN	post	pre	HBV-#1
AL450998.2	0.000446	-0.0670724	0.105	0.149	1	CD4+ TN	post	pre	HBV-#1
MAP3K1	0.000449	0.106025	0.22	0.172	1	CD4+ TN	post	pre	HBV-#1
OBSCN	0.00045	-0.0486524	0.09	0.132	1	CD4+ TN	post	pre	HBV-#1
NOC3L	0.000452	-0.0504187	0.071	0.108	1	CD4+ TN	post	pre	HBV-#1
MAT2B	0.000453	0.113131	0.264	0.218	1	CD4+ TN	post	pre	HBV-#1
EIF3J-DT	0.000457	-0.0674711	0.085	0.125	1	CD4+ TN	post	pre	HBV-#1
UBE2D3	0.000461	0.10476	0.661	0.637	1	CD4+ TN	post	pre	HBV-#1
RPL24	0.000462	0.0426913	1	1	1	CD4+ TN	post	pre	HBV-#1
UQCRC2	0.000465	-0.0909266	0.259	0.321	1	CD4+ TN	post	pre	HBV-#1
PDHA1	0.000468	-0.0528534	0.088	0.129	1	CD4+ TN	post	pre	HBV-#1
EIF4EBP2	0.00047	0.0885171	0.161	0.116	1	CD4+ TN	post	pre	HBV-#1
SELENOH	0.000472	-0.0747398	0.61	0.693	1	CD4+ TN	post	pre	HBV-#1
CARD19	0.000473	0.0851458	0.135	0.094	1	CD4+ TN	post	pre	HBV-#1
RPL6	0.000474	-0.0307957	1	1	1	CD4+ TN	post	pre	HBV-#1
SDHAF3	0.00048	-0.0657124	0.106	0.149	1	CD4+ TN	post	pre	HBV-#1
SH2D1A	0.000481	-0.0621811	0.11	0.155	1	CD4+ TN	post	pre	HBV-#1
SERTAD2	0.000482	0.0770416	0.125	0.083	1	CD4+ TN	post	pre	HBV-#1
IQSEC1	0.000485	0.0738113	0.126	0.085	1	CD4+ TN	post	pre	HBV-#1
RPRD2	0.000486	0.0819611	0.189	0.14	1	CD4+ TN	post	pre	HBV-#1
PRKAR1A	0.000499	0.0887482	0.172	0.126	1	CD4+ TN	post	pre	HBV-#1
CHMP4A	0.000504	-0.0678974	0.306	0.381	1	CD4+ TN	post	pre	HBV-#1
PPP3R1	0.000509	0.0638992	0.117	0.077	1	CD4+ TN	post	pre	HBV-#1
GOLGB1	0.000509	0.098124	0.219	0.171	1	CD4+ TN	post	pre	HBV-#1
SF3B1	0.000509	-0.0866564	0.477	0.548	1	CD4+ TN	post	pre	HBV-#1
DGCR6L	0.000512	-0.0732298	0.167	0.219	1	CD4+ TN	post	pre	HBV-#1
TRA2A	0.000514	0.103764	0.384	0.332	1	CD4+ TN	post	pre	HBV-#1
TRIM38	0.000518	-0.0962299	0.185	0.239	1	CD4+ TN	post	pre	HBV-#1
RGS19	0.000518	-0.0680322	0.136	0.184	1	CD4+ TN	post	pre	HBV-#1
NSA2	0.000518	-0.0728603	0.83	0.859	1	CD4+ TN	post	pre	HBV-#1
PTK2B	0.000521	0.0777407	0.127	0.086	1	CD4+ TN	post	pre	HBV-#1
TRIM27	0.000523	-0.0483281	0.065	0.101	1	CD4+ TN	post	pre	HBV-#1
CCNL2	0.000527	-0.0711126	0.142	0.192	1	CD4+ TN	post	pre	HBV-#1
SYTL1	0.000544	-0.067028	0.192	0.25	1	CD4+ TN	post	pre	HBV-#1
TNRC6B	0.000546	0.095865	0.648	0.604	1	CD4+ TN	post	pre	HBV-#1
SLC7A6	0.000553	0.0867496	0.169	0.124	1	CD4+ TN	post	pre	HBV-#1
SCML4	0.000556	-0.0917687	0.207	0.263	1	CD4+ TN	post	pre	HBV-#1
NIN	0.000558	0.112858	0.223	0.177	1	CD4+ TN	post	pre	HBV-#1
KAT6A	0.000561	0.104289	0.366	0.315	1	CD4+ TN	post	pre	HBV-#1
UHMK1	0.000561	0.0900338	0.233	0.182	1	CD4+ TN	post	pre	HBV-#1
VRK1	0.000562	-0.0701624	0.086	0.125	1	CD4+ TN	post	pre	HBV-#1
CCNY	0.000569	0.078467	0.167	0.121	1	CD4+ TN	post	pre	HBV-#1
CEP350	0.000572	0.109824	0.253	0.202	1	CD4+ TN	post	pre	HBV-#1
PSMA1	0.000575	-0.0879994	0.36	0.429	1	CD4+ TN	post	pre	HBV-#1
PSMD13	0.000576	-0.0703542	0.195	0.251	1	CD4+ TN	post	pre	HBV-#1
MLLT10	0.000578	0.0839689	0.125	0.085	1	CD4+ TN	post	pre	HBV-#1
ATMIN	0.000587	0.0841021	0.129	0.089	1	CD4+ TN	post	pre	HBV-#1
MDFIC	0.000589	0.105591	0.256	0.206	1	CD4+ TN	post	pre	HBV-#1
MALSU1	0.000598	-0.0586742	0.131	0.179	1	CD4+ TN	post	pre	HBV-#1
GABARAPL2	0.000602	-0.0714117	0.342	0.415	1	CD4+ TN	post	pre	HBV-#1
MARCKSL1	0.000603	0.0929036	0.345	0.291	1	CD4+ TN	post	pre	HBV-#1
PITHD1	0.000607	0.104589	0.27	0.221	1	CD4+ TN	post	pre	HBV-#1
RB1CC1	0.000608	0.108068	0.22	0.173	1	CD4+ TN	post	pre	HBV-#1
SRSF8	0.000613	-0.0886709	0.254	0.315	1	CD4+ TN	post	pre	HBV-#1
PAK2	0.000616	0.110454	0.436	0.388	1	CD4+ TN	post	pre	HBV-#1
PHF11	0.000616	-0.0857992	0.224	0.282	1	CD4+ TN	post	pre	HBV-#1
STX8	0.000617	-0.0705577	0.107	0.149	1	CD4+ TN	post	pre	HBV-#1
EDF1	0.000619	-0.073409	0.749	0.81	1	CD4+ TN	post	pre	HBV-#1
DEF6	0.000628	-0.0738033	0.16	0.21	1	CD4+ TN	post	pre	HBV-#1
CALM2	0.000629	-0.0850198	0.703	0.764	1	CD4+ TN	post	pre	HBV-#1
RICTOR	0.00063	-0.0870825	0.214	0.269	1	CD4+ TN	post	pre	HBV-#1
CDC25B	0.000632	0.104639	0.248	0.197	1	CD4+ TN	post	pre	HBV-#1
UHRF2	0.000634	0.0726904	0.119	0.081	1	CD4+ TN	post	pre	HBV-#1
NSUN6	0.000636	-0.0655116	0.099	0.141	1	CD4+ TN	post	pre	HBV-#1
CD28	0.00064	0.107493	0.239	0.194	1	CD4+ TN	post	pre	HBV-#1
C12orf45	0.00064	0.0981375	0.148	0.106	1	CD4+ TN	post	pre	HBV-#1
CLIC1	0.000642	-0.0875741	0.342	0.409	1	CD4+ TN	post	pre	HBV-#1
DPP4	0.000646	0.0925412	0.145	0.103	1	CD4+ TN	post	pre	HBV-#1
GTPBP4	0.000653	-0.0585045	0.111	0.155	1	CD4+ TN	post	pre	HBV-#1
USP9X	0.000655	0.0866943	0.159	0.115	1	CD4+ TN	post	pre	HBV-#1
RPP38	0.000668	-0.0558247	0.084	0.124	1	CD4+ TN	post	pre	HBV-#1
TARSL2	0.000668	0.0962012	0.221	0.176	1	CD4+ TN	post	pre	HBV-#1
GFER	0.000671	-0.0533191	0.072	0.107	1	CD4+ TN	post	pre	HBV-#1
NUP107	0.000673	-0.0614984	0.085	0.124	1	CD4+ TN	post	pre	HBV-#1
ATF6	0.000676	0.087568	0.169	0.124	1	CD4+ TN	post	pre	HBV-#1
ITGB7	0.00068	-0.0778638	0.138	0.184	1	CD4+ TN	post	pre	HBV-#1
PSMC4	0.000681	-0.0631759	0.133	0.181	1	CD4+ TN	post	pre	HBV-#1
GARS-DT	0.000682	-0.0889447	0.107	0.147	1	CD4+ TN	post	pre	HBV-#1
AKR1B1	0.000682	-0.0624054	0.115	0.159	1	CD4+ TN	post	pre	HBV-#1
NFKB1	0.000692	0.103261	0.197	0.154	1	CD4+ TN	post	pre	HBV-#1
DPH5	0.000697	0.0899249	0.18	0.134	1	CD4+ TN	post	pre	HBV-#1
ASAP1	0.000701	0.0769119	0.126	0.087	1	CD4+ TN	post	pre	HBV-#1
PPP4R3B	0.000702	0.0986826	0.256	0.208	1	CD4+ TN	post	pre	HBV-#1
SECISBP2	0.000706	-0.0642133	0.242	0.307	1	CD4+ TN	post	pre	HBV-#1
NDUFB7	0.000711	-0.0799224	0.336	0.404	1	CD4+ TN	post	pre	HBV-#1
OAS2	0.000727	-0.0485959	0.072	0.108	1	CD4+ TN	post	pre	HBV-#1
EP300	0.000727	0.0959586	0.193	0.148	1	CD4+ TN	post	pre	HBV-#1
SMIM20	0.00073	-0.0766925	0.166	0.218	1	CD4+ TN	post	pre	HBV-#1
COX8A	0.000732	0.0908584	0.565	0.536	1	CD4+ TN	post	pre	HBV-#1
CNST	0.000734	0.0880468	0.172	0.128	1	CD4+ TN	post	pre	HBV-#1
RB1	0.000735	0.0860185	0.114	0.078	1	CD4+ TN	post	pre	HBV-#1
CUTA	0.000736	-0.0806984	0.582	0.652	1	CD4+ TN	post	pre	HBV-#1
PPP2R5E	0.000738	0.0996877	0.203	0.158	1	CD4+ TN	post	pre	HBV-#1
ARMCX3	0.000741	-0.0633659	0.068	0.103	1	CD4+ TN	post	pre	HBV-#1
KDM5B	0.000752	-0.109925	0.107	0.148	1	CD4+ TN	post	pre	HBV-#1
MRPS21	0.000755	-0.0727469	0.415	0.481	1	CD4+ TN	post	pre	HBV-#1
XRCC5	0.000756	-0.0742589	0.514	0.585	1	CD4+ TN	post	pre	HBV-#1
EI24	0.000761	-0.0540755	0.09	0.129	1	CD4+ TN	post	pre	HBV-#1
POLK	0.000761	-0.064647	0.083	0.121	1	CD4+ TN	post	pre	HBV-#1
TMEM168	0.000766	-0.0601545	0.067	0.102	1	CD4+ TN	post	pre	HBV-#1
NCOA1	0.000773	0.0759643	0.129	0.089	1	CD4+ TN	post	pre	HBV-#1
ALKBH5	0.000783	0.0776226	0.151	0.109	1	CD4+ TN	post	pre	HBV-#1
KPNA5	0.000789	-0.0698131	0.121	0.166	1	CD4+ TN	post	pre	HBV-#1
NOC2L	0.000798	-0.063811	0.11	0.153	1	CD4+ TN	post	pre	HBV-#1
SVIL	0.000804	-0.0656703	0.104	0.146	1	CD4+ TN	post	pre	HBV-#1
EFHD2	0.000804	0.0666312	0.118	0.08	1	CD4+ TN	post	pre	HBV-#1
ARRDC2	0.000806	0.076623	0.141	0.1	1	CD4+ TN	post	pre	HBV-#1
MAGED2	0.000815	-0.0591094	0.112	0.155	1	CD4+ TN	post	pre	HBV-#1
PRPF6	0.000819	-0.0880903	0.237	0.293	1	CD4+ TN	post	pre	HBV-#1
RNASEH1	0.00083	0.0800452	0.135	0.095	1	CD4+ TN	post	pre	HBV-#1
BDH1	0.000839	-0.0501335	0.073	0.109	1	CD4+ TN	post	pre	HBV-#1
KAT6B	0.000844	0.101491	0.282	0.234	1	CD4+ TN	post	pre	HBV-#1
TRMT112	0.000849	-0.0767122	0.504	0.58	1	CD4+ TN	post	pre	HBV-#1
CNOT9	0.00085	-0.0465747	0.07	0.105	1	CD4+ TN	post	pre	HBV-#1
EIF5B	0.000856	-0.0593861	0.389	0.459	1	CD4+ TN	post	pre	HBV-#1
ANKRD13D	0.000858	-0.0666761	0.18	0.233	1	CD4+ TN	post	pre	HBV-#1
PARN	0.000858	0.0819197	0.107	0.072	1	CD4+ TN	post	pre	HBV-#1
SDHA	0.000863	-0.0650169	0.176	0.228	1	CD4+ TN	post	pre	HBV-#1
TTC39C	0.000863	0.106363	0.335	0.286	1	CD4+ TN	post	pre	HBV-#1
TFDP2	0.000868	0.0902233	0.158	0.116	1	CD4+ TN	post	pre	HBV-#1
MZT1	0.000868	-0.0736915	0.102	0.142	1	CD4+ TN	post	pre	HBV-#1
MRPL42	0.000879	-0.0622683	0.156	0.207	1	CD4+ TN	post	pre	HBV-#1
DDX46	0.000888	-0.0573644	0.401	0.479	1	CD4+ TN	post	pre	HBV-#1
INIP	0.000889	-0.060082	0.075	0.11	1	CD4+ TN	post	pre	HBV-#1
GCSAM	0.000898	-0.0536145	0.087	0.125	1	CD4+ TN	post	pre	HBV-#1
BPTF	0.000914	0.0936318	0.449	0.396	1	CD4+ TN	post	pre	HBV-#1
PUF60	0.000916	-0.0759945	0.206	0.262	1	CD4+ TN	post	pre	HBV-#1
DUSP12	0.000927	-0.0424084	0.075	0.112	1	CD4+ TN	post	pre	HBV-#1
THAP11	0.000934	-0.0806572	0.174	0.224	1	CD4+ TN	post	pre	HBV-#1
MAP3K2	0.000943	0.0980483	0.194	0.149	1	CD4+ TN	post	pre	HBV-#1
EXOC1	0.000946	-0.0593013	0.086	0.124	1	CD4+ TN	post	pre	HBV-#1
SNX17	0.00096	-0.0617342	0.172	0.222	1	CD4+ TN	post	pre	HBV-#1
DLG1	0.00096	0.075017	0.149	0.107	1	CD4+ TN	post	pre	HBV-#1
PCNP	0.000963	0.109774	0.398	0.358	1	CD4+ TN	post	pre	HBV-#1
PEX2	0.000966	-0.0526475	0.086	0.125	1	CD4+ TN	post	pre	HBV-#1
CLSTN1	0.000968	0.0694337	0.134	0.093	1	CD4+ TN	post	pre	HBV-#1
OXLD1	0.000972	-0.0688816	0.171	0.221	1	CD4+ TN	post	pre	HBV-#1
BTF3L4	0.000974	-0.062084	0.192	0.25	1	CD4+ TN	post	pre	HBV-#1
CACUL1	0.000977	-0.05977	0.098	0.138	1	CD4+ TN	post	pre	HBV-#1
MAPKAP1	0.000979	0.0774627	0.139	0.099	1	CD4+ TN	post	pre	HBV-#1
B4GALT1	0.000983	-0.0621885	0.121	0.164	1	CD4+ TN	post	pre	HBV-#1
FBXO3	0.000995	-0.0574124	0.124	0.17	1	CD4+ TN	post	pre	HBV-#1
HAGH	0.00100448	-0.0632559	0.16	0.209	1	CD4+ TN	post	pre	HBV-#1
GPR65	0.00101828	-0.0485677	0.093	0.133	1	CD4+ TN	post	pre	HBV-#1
CD4	0.0010191	0.0939312	0.271	0.221	1	CD4+ TN	post	pre	HBV-#1
DPP8	0.00102158	0.0635803	0.118	0.081	1	CD4+ TN	post	pre	HBV-#1
AP5M1	0.00102929	0.0707815	0.105	0.07	1	CD4+ TN	post	pre	HBV-#1
SYAP1	0.00104033	0.0910581	0.218	0.171	1	CD4+ TN	post	pre	HBV-#1
RDH11	0.00104141	-0.0604798	0.115	0.157	1	CD4+ TN	post	pre	HBV-#1
ADPRM	0.00104265	-0.0557659	0.1	0.141	1	CD4+ TN	post	pre	HBV-#1
VPS51	0.00106625	-0.0868909	0.291	0.346	1	CD4+ TN	post	pre	HBV-#1
NAPA	0.0010684	-0.0641055	0.109	0.151	1	CD4+ TN	post	pre	HBV-#1
NDUFS5	0.00107233	0.0884488	0.694	0.683	1	CD4+ TN	post	pre	HBV-#1
STIM2	0.00107337	-0.0744741	0.182	0.236	1	CD4+ TN	post	pre	HBV-#1
DNAJB11	0.00108609	0.0778574	0.101	0.067	1	CD4+ TN	post	pre	HBV-#1
SPAG7	0.00108666	-0.0796381	0.185	0.235	1	CD4+ TN	post	pre	HBV-#1
MRPL35	0.00109312	-0.0452185	0.074	0.11	1	CD4+ TN	post	pre	HBV-#1
MYH9	0.00109887	0.0986895	0.427	0.382	1	CD4+ TN	post	pre	HBV-#1
ZMAT3	0.00110817	0.102178	0.129	0.091	1	CD4+ TN	post	pre	HBV-#1
EHBP1L1	0.00111504	0.0643693	0.101	0.067	1	CD4+ TN	post	pre	HBV-#1
CDC37	0.00111632	-0.0701208	0.322	0.381	1	CD4+ TN	post	pre	HBV-#1
UTP18	0.00112446	-0.0543895	0.103	0.144	1	CD4+ TN	post	pre	HBV-#1
FBLN5	0.00112858	-0.0765454	0.118	0.158	1	CD4+ TN	post	pre	HBV-#1
CD96	0.00113456	0.0976075	0.296	0.245	1	CD4+ TN	post	pre	HBV-#1
NBEAL1	0.00113595	-0.0627068	0.132	0.176	1	CD4+ TN	post	pre	HBV-#1
HIF1A	0.00114146	0.0817363	0.185	0.14	1	CD4+ TN	post	pre	HBV-#1
FRA10AC1	0.00116106	-0.0664321	0.14	0.188	1	CD4+ TN	post	pre	HBV-#1
PDE3B	0.00118426	-0.0706219	0.351	0.409	1	CD4+ TN	post	pre	HBV-#1
TMPO	0.00118637	-0.0906005	0.373	0.443	1	CD4+ TN	post	pre	HBV-#1
DLD	0.00121603	-0.0504774	0.069	0.103	1	CD4+ TN	post	pre	HBV-#1
SSB	0.00121725	-0.0589816	0.412	0.488	1	CD4+ TN	post	pre	HBV-#1
ZNF706	0.00121811	-0.0730185	0.372	0.442	1	CD4+ TN	post	pre	HBV-#1
LY9	0.00122057	-0.0553304	0.211	0.267	1	CD4+ TN	post	pre	HBV-#1
PAXIP1-AS1	0.00123021	-0.0689921	0.107	0.149	1	CD4+ TN	post	pre	HBV-#1
WDR89	0.00123289	-0.0596541	0.072	0.105	1	CD4+ TN	post	pre	HBV-#1
NUP210	0.00125587	0.0741983	0.174	0.131	1	CD4+ TN	post	pre	HBV-#1
TNRC6C-AS1	0.00126484	0.0778948	0.109	0.074	1	CD4+ TN	post	pre	HBV-#1
NUDT21	0.00127862	0.0803327	0.163	0.122	1	CD4+ TN	post	pre	HBV-#1
ITPKB	0.001284	0.0896737	0.256	0.213	1	CD4+ TN	post	pre	HBV-#1
ZNFX1	0.00128667	0.0648893	0.111	0.075	1	CD4+ TN	post	pre	HBV-#1
THAP12	0.00130974	0.0968692	0.216	0.173	1	CD4+ TN	post	pre	HBV-#1
STAT1	0.00131	-0.115243	0.248	0.3	1	CD4+ TN	post	pre	HBV-#1
CSK	0.00131179	-0.0727905	0.237	0.294	1	CD4+ TN	post	pre	HBV-#1
N4BP1	0.00131633	0.091602	0.198	0.155	1	CD4+ TN	post	pre	HBV-#1
MGAT4A	0.00131656	0.0884119	0.601	0.56	1	CD4+ TN	post	pre	HBV-#1
ZNF33B	0.00131812	-0.0643664	0.11	0.151	1	CD4+ TN	post	pre	HBV-#1
KPNA4	0.00132398	0.0766283	0.185	0.142	1	CD4+ TN	post	pre	HBV-#1
CERK	0.00133179	0.0687472	0.114	0.079	1	CD4+ TN	post	pre	HBV-#1
STAT5A	0.00134514	0.0735065	0.107	0.073	1	CD4+ TN	post	pre	HBV-#1
WDR45B	0.00135882	0.0767588	0.173	0.128	1	CD4+ TN	post	pre	HBV-#1
LAGE3	0.00137396	-0.060631	0.183	0.234	1	CD4+ TN	post	pre	HBV-#1
PPP4C	0.00137417	-0.0572824	0.169	0.219	1	CD4+ TN	post	pre	HBV-#1
RPS26	0.00137477	0.0808929	0.892	0.907	1	CD4+ TN	post	pre	HBV-#1
IQCB1	0.00137796	0.0722675	0.137	0.097	1	CD4+ TN	post	pre	HBV-#1
SLK	0.00140139	0.0840312	0.124	0.088	1	CD4+ TN	post	pre	HBV-#1
AAMP	0.00140355	-0.0472051	0.077	0.112	1	CD4+ TN	post	pre	HBV-#1
YBX1	0.0014045	-0.063148	0.854	0.894	1	CD4+ TN	post	pre	HBV-#1
ICAM2	0.00140886	-0.065162	0.272	0.331	1	CD4+ TN	post	pre	HBV-#1
LSM4	0.0014108	0.0906944	0.301	0.257	1	CD4+ TN	post	pre	HBV-#1
PHF1	0.00142953	-0.0757843	0.186	0.237	1	CD4+ TN	post	pre	HBV-#1
ZNF208	0.00144499	-0.105236	0.103	0.14	1	CD4+ TN	post	pre	HBV-#1
SMARCC1	0.00144998	0.0891633	0.184	0.141	1	CD4+ TN	post	pre	HBV-#1
ZC3H8	0.00145485	-0.0798483	0.172	0.221	1	CD4+ TN	post	pre	HBV-#1
ZNF766	0.00148267	-0.0536937	0.15	0.197	1	CD4+ TN	post	pre	HBV-#1
WHAMM	0.00148983	0.0936925	0.202	0.159	1	CD4+ TN	post	pre	HBV-#1
C9orf85	0.00150442	-0.0412315	0.07	0.105	1	CD4+ TN	post	pre	HBV-#1
MT1X	0.0015097	-0.0735716	0.175	0.221	1	CD4+ TN	post	pre	HBV-#1
ASAH1	0.00151066	-0.0609281	0.146	0.193	1	CD4+ TN	post	pre	HBV-#1
TSNAX	0.0015123	-0.0639861	0.167	0.217	1	CD4+ TN	post	pre	HBV-#1
NIFK	0.00152254	-0.0576345	0.222	0.281	1	CD4+ TN	post	pre	HBV-#1
THAP7	0.00152827	-0.0624875	0.129	0.172	1	CD4+ TN	post	pre	HBV-#1
NIPBL	0.00152929	0.109204	0.317	0.271	1	CD4+ TN	post	pre	HBV-#1
ARHGAP30	0.00154584	-0.0959936	0.305	0.362	1	CD4+ TN	post	pre	HBV-#1
NPM1	0.00156444	-0.0514289	0.991	0.995	1	CD4+ TN	post	pre	HBV-#1
PXN	0.00156612	0.0748575	0.116	0.081	1	CD4+ TN	post	pre	HBV-#1
PTPN11	0.00157025	0.0762806	0.122	0.086	1	CD4+ TN	post	pre	HBV-#1
RPS3A	0.00159153	-0.0220313	1	1	1	CD4+ TN	post	pre	HBV-#1
GTF2B	0.00159353	0.0830331	0.205	0.162	1	CD4+ TN	post	pre	HBV-#1
CDK11B	0.00159818	-0.0647899	0.127	0.171	1	CD4+ TN	post	pre	HBV-#1
SGSM3	0.0016117	0.0774662	0.121	0.084	1	CD4+ TN	post	pre	HBV-#1
TAP1	0.00162046	-0.0648298	0.148	0.194	1	CD4+ TN	post	pre	HBV-#1
TIMM9	0.00164901	0.0783136	0.186	0.144	1	CD4+ TN	post	pre	HBV-#1
DMXL1	0.00165308	0.0699174	0.105	0.072	1	CD4+ TN	post	pre	HBV-#1
PTCD3	0.0016705	-0.0653228	0.133	0.174	1	CD4+ TN	post	pre	HBV-#1
TTC19	0.00167428	-0.0606322	0.204	0.257	1	CD4+ TN	post	pre	HBV-#1
DOCK2	0.0016759	0.0923776	0.256	0.209	1	CD4+ TN	post	pre	HBV-#1
RPS24	0.00167979	-0.0306929	1	1	1	CD4+ TN	post	pre	HBV-#1
PABPC1	0.00168094	-0.053234	0.989	0.988	1	CD4+ TN	post	pre	HBV-#1
RBM34	0.00168411	-0.0534001	0.076	0.11	1	CD4+ TN	post	pre	HBV-#1
LLPH	0.00169419	0.0845174	0.241	0.193	1	CD4+ TN	post	pre	HBV-#1
GSTK1	0.00172345	-0.0773309	0.584	0.655	1	CD4+ TN	post	pre	HBV-#1
HM13	0.00172813	-0.054959	0.128	0.172	1	CD4+ TN	post	pre	HBV-#1
SIGIRR	0.00173983	-0.0749774	0.315	0.378	1	CD4+ TN	post	pre	HBV-#1
WIPF1	0.00174372	0.0969025	0.393	0.352	1	CD4+ TN	post	pre	HBV-#1
BRD4	0.00174726	0.0870301	0.293	0.246	1	CD4+ TN	post	pre	HBV-#1
DYNLRB1	0.00178218	-0.0660803	0.354	0.416	1	CD4+ TN	post	pre	HBV-#1
AC245407.2	0.00178773	0.0936296	0.132	0.096	1	CD4+ TN	post	pre	HBV-#1
BCL7C	0.00179547	-0.0686399	0.23	0.282	1	CD4+ TN	post	pre	HBV-#1
SMIM26	0.0018207	-0.0732625	0.449	0.522	1	CD4+ TN	post	pre	HBV-#1
NUMA1	0.00182694	0.0816648	0.245	0.198	1	CD4+ TN	post	pre	HBV-#1
HLA-B	0.00182711	0.043848	0.999	1	1	CD4+ TN	post	pre	HBV-#1
ZGPAT	0.00183027	-0.0571726	0.105	0.145	1	CD4+ TN	post	pre	HBV-#1
CD5	0.00184437	0.0768258	0.191	0.149	1	CD4+ TN	post	pre	HBV-#1
GBP3	0.00184957	-0.0515579	0.07	0.103	1	CD4+ TN	post	pre	HBV-#1
CALM3	0.0018628	-0.0731712	0.49	0.566	1	CD4+ TN	post	pre	HBV-#1
COA1	0.00186997	0.0868588	0.193	0.151	1	CD4+ TN	post	pre	HBV-#1
TMEM256	0.00187197	-0.0779335	0.296	0.354	1	CD4+ TN	post	pre	HBV-#1
TMEM203	0.00187215	-0.0551496	0.138	0.179	1	CD4+ TN	post	pre	HBV-#1
DPM1	0.00189204	0.0720323	0.106	0.072	1	CD4+ TN	post	pre	HBV-#1
COMMD3	0.00189982	-0.0625467	0.137	0.181	1	CD4+ TN	post	pre	HBV-#1
PSD4	0.00192076	0.0638018	0.102	0.069	1	CD4+ TN	post	pre	HBV-#1
TAF3	0.00192476	0.0926368	0.197	0.156	1	CD4+ TN	post	pre	HBV-#1
KRIT1	0.00193062	-0.0571031	0.11	0.15	1	CD4+ TN	post	pre	HBV-#1
GATAD2A	0.00193177	0.0945199	0.188	0.148	1	CD4+ TN	post	pre	HBV-#1
RNASEH2C	0.00193427	-0.0689274	0.259	0.315	1	CD4+ TN	post	pre	HBV-#1
NLRC3	0.00193973	0.0634011	0.106	0.072	1	CD4+ TN	post	pre	HBV-#1
CTDSP2	0.00194709	0.089949	0.191	0.151	1	CD4+ TN	post	pre	HBV-#1
PRPF40A	0.00196357	-0.0796701	0.288	0.341	1	CD4+ TN	post	pre	HBV-#1
APC	0.00197208	0.0654707	0.116	0.081	1	CD4+ TN	post	pre	HBV-#1
IRF7	0.00197624	-0.0547612	0.086	0.121	1	CD4+ TN	post	pre	HBV-#1
RAB5A	0.0019875	0.0855303	0.142	0.106	1	CD4+ TN	post	pre	HBV-#1
SIRT7	0.00199561	-0.0555571	0.14	0.188	1	CD4+ TN	post	pre	HBV-#1
TMX2	0.00199782	-0.0494102	0.072	0.105	1	CD4+ TN	post	pre	HBV-#1
JAGN1	0.00200493	-0.064152	0.14	0.182	1	CD4+ TN	post	pre	HBV-#1
PHF20	0.00201093	0.104459	0.343	0.304	1	CD4+ TN	post	pre	HBV-#1
CIB1	0.0020114	0.101972	0.496	0.464	1	CD4+ TN	post	pre	HBV-#1
CISD1	0.0020167	-0.054714	0.07	0.102	1	CD4+ TN	post	pre	HBV-#1
HINT1	0.00202952	-0.0499362	0.941	0.968	1	CD4+ TN	post	pre	HBV-#1
XRCC6	0.00205532	-0.0583821	0.352	0.422	1	CD4+ TN	post	pre	HBV-#1
TRIM52	0.00205644	-0.0514656	0.14	0.185	1	CD4+ TN	post	pre	HBV-#1
ZMAT2	0.00206077	-0.0587554	0.24	0.295	1	CD4+ TN	post	pre	HBV-#1
ATP1A1	0.00207734	0.108632	0.373	0.329	1	CD4+ TN	post	pre	HBV-#1
TMX1	0.00207975	-0.0617019	0.102	0.14	1	CD4+ TN	post	pre	HBV-#1
TMEM248	0.00208399	-0.0536568	0.157	0.205	1	CD4+ TN	post	pre	HBV-#1
MACO1	0.0021037	-0.0503937	0.077	0.11	1	CD4+ TN	post	pre	HBV-#1
RPN2	0.0021137	-0.0494982	0.271	0.331	1	CD4+ TN	post	pre	HBV-#1
GBP5	0.00213714	-0.0887339	0.215	0.266	1	CD4+ TN	post	pre	HBV-#1
FGD5-AS1	0.00214717	0.0910796	0.18	0.14	1	CD4+ TN	post	pre	HBV-#1
SUMO1	0.00215257	-0.0697829	0.324	0.384	1	CD4+ TN	post	pre	HBV-#1
ELAVL1	0.00216986	-0.0738638	0.116	0.153	1	CD4+ TN	post	pre	HBV-#1
FOXO1	0.00219578	0.099363	0.253	0.213	1	CD4+ TN	post	pre	HBV-#1
LCLAT1	0.00221103	0.0582882	0.123	0.087	1	CD4+ TN	post	pre	HBV-#1
EIF3H	0.00221763	-0.064745	0.834	0.87	1	CD4+ TN	post	pre	HBV-#1
UBE2I	0.00221917	-0.076788	0.351	0.412	1	CD4+ TN	post	pre	HBV-#1
DDRGK1	0.0022262	-0.0502744	0.138	0.182	1	CD4+ TN	post	pre	HBV-#1
PSMB5	0.00222818	-0.0468969	0.097	0.134	1	CD4+ TN	post	pre	HBV-#1
CNOT2	0.0022319	-0.0529488	0.228	0.286	1	CD4+ TN	post	pre	HBV-#1
ZMYND11	0.00223879	0.0751679	0.129	0.093	1	CD4+ TN	post	pre	HBV-#1
GNA13	0.00224431	0.066239	0.104	0.072	1	CD4+ TN	post	pre	HBV-#1
SP140	0.00225294	-0.0532373	0.113	0.153	1	CD4+ TN	post	pre	HBV-#1
MTIF3	0.00225624	-0.0808183	0.209	0.255	1	CD4+ TN	post	pre	HBV-#1
H1FX	0.00228476	-0.104452	0.626	0.66	1	CD4+ TN	post	pre	HBV-#1
SEPTIN7	0.0023072	-0.0534513	0.707	0.768	1	CD4+ TN	post	pre	HBV-#1
UQCR10	0.00231419	-0.0541146	0.572	0.658	1	CD4+ TN	post	pre	HBV-#1
NDUFV3	0.00232971	-0.0526142	0.172	0.222	1	CD4+ TN	post	pre	HBV-#1
NDUFB3	0.00233173	-0.0536398	0.282	0.342	1	CD4+ TN	post	pre	HBV-#1
IPO7	0.00234301	0.0765489	0.139	0.103	1	CD4+ TN	post	pre	HBV-#1
CLK3	0.00234382	-0.0538921	0.096	0.131	1	CD4+ TN	post	pre	HBV-#1
PTPRC	0.00238806	-0.0638131	0.931	0.946	1	CD4+ TN	post	pre	HBV-#1
GTF2H5	0.00238864	-0.0720727	0.176	0.222	1	CD4+ TN	post	pre	HBV-#1
KATNBL1	0.00239534	-0.0619015	0.135	0.176	1	CD4+ TN	post	pre	HBV-#1
RLIM	0.00240677	0.0767979	0.131	0.095	1	CD4+ TN	post	pre	HBV-#1
OAT	0.0024097	0.0630188	0.102	0.069	1	CD4+ TN	post	pre	HBV-#1
CNOT6L	0.00243307	0.0827138	0.341	0.297	1	CD4+ TN	post	pre	HBV-#1
ATP8B2	0.00244008	0.0706124	0.168	0.128	1	CD4+ TN	post	pre	HBV-#1
MAPK1	0.00244012	0.0736195	0.133	0.097	1	CD4+ TN	post	pre	HBV-#1
MKNK2	0.00244259	0.084131	0.177	0.139	1	CD4+ TN	post	pre	HBV-#1
ARPC4	0.00244655	0.0964621	0.342	0.301	1	CD4+ TN	post	pre	HBV-#1
AKIRIN2	0.00244778	0.0648913	0.137	0.101	1	CD4+ TN	post	pre	HBV-#1
ICE2	0.00244942	-0.0555706	0.119	0.159	1	CD4+ TN	post	pre	HBV-#1
AIDA	0.00249994	0.0815186	0.202	0.16	1	CD4+ TN	post	pre	HBV-#1
DNTTIP2	0.00253805	0.100386	0.253	0.208	1	CD4+ TN	post	pre	HBV-#1
GDI2	0.00255678	-0.060292	0.305	0.366	1	CD4+ TN	post	pre	HBV-#1
TFAM	0.00256284	0.100383	0.293	0.249	1	CD4+ TN	post	pre	HBV-#1
APOBEC3G	0.00262249	-0.0554303	0.091	0.127	1	CD4+ TN	post	pre	HBV-#1
PPP2R5C	0.0026345	0.0956113	0.528	0.495	1	CD4+ TN	post	pre	HBV-#1
GTF2A2	0.0026761	-0.0598347	0.252	0.31	1	CD4+ TN	post	pre	HBV-#1
TAOK3	0.00268248	-0.0610376	0.298	0.359	1	CD4+ TN	post	pre	HBV-#1
RNF5	0.00271767	-0.042891	0.096	0.132	1	CD4+ TN	post	pre	HBV-#1
CHD3	0.00272747	0.0969303	0.445	0.404	1	CD4+ TN	post	pre	HBV-#1
PSMD12	0.00273034	-0.068629	0.145	0.186	1	CD4+ TN	post	pre	HBV-#1
NSMCE4A	0.00275773	-0.0486391	0.106	0.144	1	CD4+ TN	post	pre	HBV-#1
CRIP1	0.00277213	0.120422	0.691	0.681	1	CD4+ TN	post	pre	HBV-#1
PRRC2B	0.0027738	0.081074	0.231	0.189	1	CD4+ TN	post	pre	HBV-#1
LINC00623	0.00279686	-0.060472	0.272	0.327	1	CD4+ TN	post	pre	HBV-#1
SNRNP35	0.0028145	-0.0564032	0.112	0.151	1	CD4+ TN	post	pre	HBV-#1
ATG13	0.00282252	0.0634309	0.107	0.075	1	CD4+ TN	post	pre	HBV-#1
ANP32B	0.00282428	-0.0783602	0.793	0.826	1	CD4+ TN	post	pre	HBV-#1
CDC123	0.00282436	-0.0549309	0.114	0.154	1	CD4+ TN	post	pre	HBV-#1
TTC9	0.00282471	-0.0520988	0.096	0.131	1	CD4+ TN	post	pre	HBV-#1
FBXO11	0.00284173	0.0668308	0.146	0.108	1	CD4+ TN	post	pre	HBV-#1
ARIH2	0.00285417	0.0873757	0.201	0.162	1	CD4+ TN	post	pre	HBV-#1
LINS1	0.00285554	-0.0566565	0.182	0.23	1	CD4+ TN	post	pre	HBV-#1
BTN3A2	0.00287105	-0.0788957	0.347	0.401	1	CD4+ TN	post	pre	HBV-#1
LIAS	0.00289355	-0.039999	0.078	0.111	1	CD4+ TN	post	pre	HBV-#1
MOCS2	0.00292869	-0.0642052	0.119	0.158	1	CD4+ TN	post	pre	HBV-#1
DAD1	0.00292995	-0.0489309	0.55	0.632	1	CD4+ TN	post	pre	HBV-#1
PDLIM2	0.00295529	-0.0577805	0.157	0.204	1	CD4+ TN	post	pre	HBV-#1
LRBA	0.0029555	-0.0501752	0.097	0.133	1	CD4+ TN	post	pre	HBV-#1
ZNF75A	0.00296094	-0.0511951	0.112	0.151	1	CD4+ TN	post	pre	HBV-#1
POLR2L	0.00297794	0.0961382	0.558	0.534	1	CD4+ TN	post	pre	HBV-#1
CHCHD7	0.00298303	-0.0426917	0.242	0.301	1	CD4+ TN	post	pre	HBV-#1
COPS8	0.00299281	-0.0455438	0.082	0.115	1	CD4+ TN	post	pre	HBV-#1
NLRP1	0.00299716	0.0815917	0.174	0.137	1	CD4+ TN	post	pre	HBV-#1
TMEM259	0.00303033	0.0592091	0.192	0.151	1	CD4+ TN	post	pre	HBV-#1
GABPB1-IT1	0.0030471	-0.0704203	0.283	0.337	1	CD4+ TN	post	pre	HBV-#1
ZBTB11	0.00304955	0.0809005	0.13	0.097	1	CD4+ TN	post	pre	HBV-#1
SEC62	0.0030573	-0.0476337	0.718	0.787	1	CD4+ TN	post	pre	HBV-#1
SUB1	0.00307406	-0.059963	0.747	0.813	1	CD4+ TN	post	pre	HBV-#1
TRDMT1	0.00310814	-0.062627	0.097	0.132	1	CD4+ TN	post	pre	HBV-#1
EIF4A3	0.00311585	0.072373	0.153	0.116	1	CD4+ TN	post	pre	HBV-#1
VMP1	0.00312099	-0.0546723	0.162	0.207	1	CD4+ TN	post	pre	HBV-#1
FERMT3	0.00313083	-0.0595084	0.15	0.194	1	CD4+ TN	post	pre	HBV-#1
RRP8	0.00315846	-0.0400794	0.07	0.101	1	CD4+ TN	post	pre	HBV-#1
AHCYL1	0.00316172	-0.0505232	0.107	0.143	1	CD4+ TN	post	pre	HBV-#1
USF3	0.00317648	0.0537765	0.127	0.092	1	CD4+ TN	post	pre	HBV-#1
TCF25	0.00319007	-0.0616052	0.432	0.499	1	CD4+ TN	post	pre	HBV-#1
BCL10	0.00320142	0.0680725	0.148	0.111	1	CD4+ TN	post	pre	HBV-#1
CDK4	0.00320865	-0.0437912	0.084	0.118	1	CD4+ TN	post	pre	HBV-#1
CCND2	0.00322362	-0.0673673	0.306	0.358	1	CD4+ TN	post	pre	HBV-#1
ZC3H18	0.00327229	-0.0500591	0.111	0.149	1	CD4+ TN	post	pre	HBV-#1
ERGIC3	0.00331435	0.0803486	0.201	0.16	1	CD4+ TN	post	pre	HBV-#1
JAK1	0.00333193	-0.0710983	0.676	0.726	1	CD4+ TN	post	pre	HBV-#1
TNIK	0.00333469	0.0785236	0.167	0.129	1	CD4+ TN	post	pre	HBV-#1
MRPL34	0.00335283	-0.0553377	0.259	0.314	1	CD4+ TN	post	pre	HBV-#1
AL499604.1	0.00336671	0.116243	0.262	0.224	1	CD4+ TN	post	pre	HBV-#1
ACSL6	0.00339318	0.074928	0.166	0.128	1	CD4+ TN	post	pre	HBV-#1
BNIP2	0.00339745	0.0822858	0.242	0.199	1	CD4+ TN	post	pre	HBV-#1
PHF14	0.00339999	-0.0581949	0.198	0.246	1	CD4+ TN	post	pre	HBV-#1
DCAF13	0.00340613	-0.0474737	0.082	0.114	1	CD4+ TN	post	pre	HBV-#1
ZNF226	0.00344421	-0.0284758	0.07	0.102	1	CD4+ TN	post	pre	HBV-#1
ABRAXAS1	0.00344579	-0.0630723	0.195	0.244	1	CD4+ TN	post	pre	HBV-#1
CNPPD1	0.00344828	-0.0519658	0.1	0.135	1	CD4+ TN	post	pre	HBV-#1
PARP10	0.00345122	0.0592018	0.103	0.072	1	CD4+ TN	post	pre	HBV-#1
SUMO3	0.00346069	0.0984853	0.244	0.204	1	CD4+ TN	post	pre	HBV-#1
SLC25A37	0.00346107	-0.0494883	0.14	0.181	1	CD4+ TN	post	pre	HBV-#1
SNW1	0.00350858	-0.0756019	0.27	0.322	1	CD4+ TN	post	pre	HBV-#1
SAR1A	0.00351549	-0.0481166	0.144	0.185	1	CD4+ TN	post	pre	HBV-#1
ASCC2	0.00352591	0.0641574	0.114	0.081	1	CD4+ TN	post	pre	HBV-#1
RPP21	0.00353342	-0.0386423	0.209	0.265	1	CD4+ TN	post	pre	HBV-#1
BORCS5	0.00353794	-0.0521742	0.136	0.177	1	CD4+ TN	post	pre	HBV-#1
ZNF580	0.00357887	-0.0528001	0.085	0.118	1	CD4+ TN	post	pre	HBV-#1
LSM14A	0.00359733	0.0814246	0.344	0.3	1	CD4+ TN	post	pre	HBV-#1
OST4	0.00360378	-0.0604816	0.882	0.916	1	CD4+ TN	post	pre	HBV-#1
DICER1	0.00369254	0.0736614	0.13	0.096	1	CD4+ TN	post	pre	HBV-#1
UPF2	0.00370052	-0.0554285	0.285	0.341	1	CD4+ TN	post	pre	HBV-#1
AP2M1	0.00370094	-0.050488	0.277	0.338	1	CD4+ TN	post	pre	HBV-#1
SELL	0.00371587	-0.06348	0.704	0.759	1	CD4+ TN	post	pre	HBV-#1
TAPBP	0.0037166	0.107443	0.439	0.406	1	CD4+ TN	post	pre	HBV-#1
ARHGAP25	0.00372476	-0.0558233	0.158	0.2	1	CD4+ TN	post	pre	HBV-#1
LYRM4	0.00373251	0.0692841	0.125	0.091	1	CD4+ TN	post	pre	HBV-#1
FAM214A	0.00374763	0.0712322	0.108	0.077	1	CD4+ TN	post	pre	HBV-#1
SUPT16H	0.00379576	-0.0680866	0.221	0.27	1	CD4+ TN	post	pre	HBV-#1
ORMDL2	0.00381907	-0.0534529	0.091	0.125	1	CD4+ TN	post	pre	HBV-#1
RAB1B	0.00382253	0.066738	0.117	0.084	1	CD4+ TN	post	pre	HBV-#1
UBE2N	0.00382306	-0.0564585	0.238	0.291	1	CD4+ TN	post	pre	HBV-#1
TSPAN14	0.0038327	0.0804227	0.276	0.233	1	CD4+ TN	post	pre	HBV-#1
EGLN1	0.00383652	0.059412	0.101	0.07	1	CD4+ TN	post	pre	HBV-#1
REV1	0.00387146	0.071771	0.157	0.121	1	CD4+ TN	post	pre	HBV-#1
RBIS	0.00387792	-0.0515917	0.504	0.591	1	CD4+ TN	post	pre	HBV-#1
MZT2A	0.00391827	-0.0533281	0.551	0.631	1	CD4+ TN	post	pre	HBV-#1
GOLGA2	0.00396629	-0.0615603	0.088	0.121	1	CD4+ TN	post	pre	HBV-#1
SBNO1	0.00397332	-0.0625281	0.198	0.244	1	CD4+ TN	post	pre	HBV-#1
ZNF92	0.00397535	0.0710037	0.128	0.094	1	CD4+ TN	post	pre	HBV-#1
NUDCD3	0.00397781	0.0773093	0.185	0.147	1	CD4+ TN	post	pre	HBV-#1
UBL5	0.00400706	0.092748	0.697	0.708	1	CD4+ TN	post	pre	HBV-#1
PHF3	0.00401653	0.0898254	0.422	0.382	1	CD4+ TN	post	pre	HBV-#1
TMEM50B	0.00407264	-0.0619058	0.117	0.154	1	CD4+ TN	post	pre	HBV-#1
PRRC2A	0.0041094	0.0689047	0.131	0.098	1	CD4+ TN	post	pre	HBV-#1
CCDC174	0.00412274	-0.0643453	0.128	0.167	1	CD4+ TN	post	pre	HBV-#1
MRPL1	0.00413278	-0.0624047	0.157	0.199	1	CD4+ TN	post	pre	HBV-#1
SGF29	0.00414282	-0.0588015	0.141	0.181	1	CD4+ TN	post	pre	HBV-#1
PPP1R12A	0.00416307	-0.0546206	0.287	0.339	1	CD4+ TN	post	pre	HBV-#1
CCDC84	0.00416309	-0.0505869	0.106	0.141	1	CD4+ TN	post	pre	HBV-#1
PGLS	0.00416433	-0.0637666	0.244	0.296	1	CD4+ TN	post	pre	HBV-#1
HOXB2	0.00416642	-0.0459745	0.096	0.131	1	CD4+ TN	post	pre	HBV-#1
USP15	0.0041786	-0.0721974	0.4	0.46	1	CD4+ TN	post	pre	HBV-#1
OLA1	0.00418146	-0.0645619	0.215	0.265	1	CD4+ TN	post	pre	HBV-#1
C19orf53	0.00418389	-0.0506391	0.639	0.7	1	CD4+ TN	post	pre	HBV-#1
SHISA5	0.00419153	0.0725673	0.281	0.237	1	CD4+ TN	post	pre	HBV-#1
MTF2	0.00419273	-0.0463052	0.159	0.201	1	CD4+ TN	post	pre	HBV-#1
COMMD8	0.00422946	-0.0623169	0.118	0.155	1	CD4+ TN	post	pre	HBV-#1
SNRK	0.00425438	0.0799633	0.273	0.23	1	CD4+ TN	post	pre	HBV-#1
RBM4	0.00428285	-0.0581832	0.407	0.473	1	CD4+ TN	post	pre	HBV-#1
2022-03-06	0.0043011	-0.078464	0.197	0.244	1	CD4+ TN	post	pre	HBV-#1
RBM23	0.00436702	-0.0494786	0.224	0.278	1	CD4+ TN	post	pre	HBV-#1
SRRT	0.00436859	-0.0503574	0.109	0.145	1	CD4+ TN	post	pre	HBV-#1
GRK2	0.00454144	0.0676055	0.253	0.212	1	CD4+ TN	post	pre	HBV-#1
ZNF146	0.00456603	-0.0459695	0.092	0.127	1	CD4+ TN	post	pre	HBV-#1
BACH2	0.00457655	0.0808205	0.174	0.138	1	CD4+ TN	post	pre	HBV-#1
SRSF11	0.00458661	0.0935811	0.45	0.407	1	CD4+ TN	post	pre	HBV-#1
KLF3	0.00459987	0.0909093	0.444	0.399	1	CD4+ TN	post	pre	HBV-#1
ZFP36L1	0.00462291	0.0984429	0.418	0.375	1	CD4+ TN	post	pre	HBV-#1
DAZAP2	0.00463093	0.0891685	0.581	0.547	1	CD4+ TN	post	pre	HBV-#1
CBR3	0.00463361	-0.048487	0.076	0.106	1	CD4+ TN	post	pre	HBV-#1
PRPSAP2	0.00464625	-0.0470493	0.107	0.143	1	CD4+ TN	post	pre	HBV-#1
ACADM	0.00465242	-0.0395821	0.102	0.138	1	CD4+ TN	post	pre	HBV-#1
SNHG16	0.00465502	0.0698972	0.313	0.27	1	CD4+ TN	post	pre	HBV-#1
ANP32A	0.00466142	-0.0768867	0.36	0.412	1	CD4+ TN	post	pre	HBV-#1
RGS14	0.00466901	-0.0547599	0.104	0.138	1	CD4+ TN	post	pre	HBV-#1
LINC01550	0.0046842	-0.0571145	0.254	0.307	1	CD4+ TN	post	pre	HBV-#1
POM121	0.0046875	0.0655044	0.124	0.091	1	CD4+ TN	post	pre	HBV-#1
DIAPH1	0.004692	0.0917798	0.259	0.219	1	CD4+ TN	post	pre	HBV-#1
GHITM	0.00473316	-0.0656327	0.326	0.385	1	CD4+ TN	post	pre	HBV-#1
LMAN2	0.00474653	-0.0671537	0.285	0.336	1	CD4+ TN	post	pre	HBV-#1
CDKN1B	0.00478021	0.0967106	0.358	0.318	1	CD4+ TN	post	pre	HBV-#1
CYLD	0.00478402	0.0965671	0.492	0.455	1	CD4+ TN	post	pre	HBV-#1
KARS	0.00478677	0.0842897	0.175	0.14	1	CD4+ TN	post	pre	HBV-#1
HIRIP3	0.00479365	-0.0555707	0.077	0.107	1	CD4+ TN	post	pre	HBV-#1
POLE4	0.00480625	0.107551	0.245	0.209	1	CD4+ TN	post	pre	HBV-#1
SLC25A39	0.00481431	-0.0543493	0.106	0.141	1	CD4+ TN	post	pre	HBV-#1
MRPL27	0.0048226	-0.0530776	0.099	0.132	1	CD4+ TN	post	pre	HBV-#1
CERT1	0.00485063	-0.0500504	0.094	0.128	1	CD4+ TN	post	pre	HBV-#1
EAPP	0.00486735	-0.0527924	0.319	0.38	1	CD4+ TN	post	pre	HBV-#1
CENPC	0.00488567	0.0778795	0.261	0.218	1	CD4+ TN	post	pre	HBV-#1
GATAD2B	0.00489611	0.0683986	0.16	0.125	1	CD4+ TN	post	pre	HBV-#1
POU2F2	0.00492786	-0.0841051	0.163	0.203	1	CD4+ TN	post	pre	HBV-#1
PSMA3	0.00495137	-0.0558315	0.213	0.261	1	CD4+ TN	post	pre	HBV-#1
CSDE1	0.00498544	0.0897614	0.57	0.547	1	CD4+ TN	post	pre	HBV-#1
TMEM131L	0.00501138	0.0788397	0.15	0.116	1	CD4+ TN	post	pre	HBV-#1
MRPL3	0.00507199	-0.0562274	0.15	0.191	1	CD4+ TN	post	pre	HBV-#1
OXA1L	0.00507498	-0.0642542	0.225	0.272	1	CD4+ TN	post	pre	HBV-#1
YPEL3	0.00512188	-0.0500633	0.482	0.545	1	CD4+ TN	post	pre	HBV-#1
TWISTNB	0.00516821	0.0885651	0.144	0.11	1	CD4+ TN	post	pre	HBV-#1
EIF2S1	0.00519088	-0.0404095	0.113	0.15	1	CD4+ TN	post	pre	HBV-#1
IGF1R	0.0052357	0.0707651	0.169	0.132	1	CD4+ TN	post	pre	HBV-#1
DNAJB2	0.00528433	0.0641976	0.112	0.081	1	CD4+ TN	post	pre	HBV-#1
KLF7	0.00529353	0.0607105	0.104	0.074	1	CD4+ TN	post	pre	HBV-#1
STK10	0.00529855	0.0715824	0.241	0.199	1	CD4+ TN	post	pre	HBV-#1
SMDT1	0.00531449	-0.0727277	0.623	0.679	1	CD4+ TN	post	pre	HBV-#1
SART3	0.00532642	-0.0399857	0.078	0.108	1	CD4+ TN	post	pre	HBV-#1
TIMM44	0.00535365	-0.044818	0.083	0.114	1	CD4+ TN	post	pre	HBV-#1
PACS1	0.00538685	0.0819865	0.228	0.187	1	CD4+ TN	post	pre	HBV-#1
EMC6	0.00539255	-0.0595533	0.177	0.22	1	CD4+ TN	post	pre	HBV-#1
PIGP	0.00539714	-0.0443628	0.128	0.166	1	CD4+ TN	post	pre	HBV-#1
DENND10	0.0054042	-0.0438205	0.072	0.101	1	CD4+ TN	post	pre	HBV-#1
GSTM3	0.00548476	0.0858981	0.172	0.135	1	CD4+ TN	post	pre	HBV-#1
AC005842.1	0.00550372	-0.0485274	0.223	0.273	1	CD4+ TN	post	pre	HBV-#1
TMEM134	0.0055244	-0.0564768	0.155	0.198	1	CD4+ TN	post	pre	HBV-#1
MRPL16	0.00553792	-0.0437606	0.107	0.142	1	CD4+ TN	post	pre	HBV-#1
ALG5	0.0056142	-0.0462786	0.103	0.137	1	CD4+ TN	post	pre	HBV-#1
RARS2	0.00564129	-0.0358903	0.092	0.125	1	CD4+ TN	post	pre	HBV-#1
PTPN1	0.00565746	0.0947439	0.27	0.227	1	CD4+ TN	post	pre	HBV-#1
ASXL2	0.00567442	0.0630821	0.117	0.085	1	CD4+ TN	post	pre	HBV-#1
FBXW2	0.00568285	0.0571025	0.101	0.072	1	CD4+ TN	post	pre	HBV-#1
RRP1B	0.005726	-0.051769	0.168	0.21	1	CD4+ TN	post	pre	HBV-#1
UBXN7	0.00578282	0.075045	0.149	0.115	1	CD4+ TN	post	pre	HBV-#1
SNX9	0.00579148	-0.0450049	0.121	0.158	1	CD4+ TN	post	pre	HBV-#1
IL4R	0.00579642	0.0719901	0.181	0.146	1	CD4+ TN	post	pre	HBV-#1
BEX3	0.00582161	-0.0616223	0.227	0.277	1	CD4+ TN	post	pre	HBV-#1
UBA1	0.00588694	0.0603264	0.123	0.091	1	CD4+ TN	post	pre	HBV-#1
COX7B	0.00590446	0.105443	0.515	0.502	1	CD4+ TN	post	pre	HBV-#1
HCG18	0.00596061	-0.0716135	0.172	0.212	1	CD4+ TN	post	pre	HBV-#1
SEC22B	0.00604828	-0.0477275	0.154	0.198	1	CD4+ TN	post	pre	HBV-#1
OSTC	0.00607464	-0.0632291	0.231	0.278	1	CD4+ TN	post	pre	HBV-#1
ANKIB1	0.00611198	0.0472271	0.104	0.074	1	CD4+ TN	post	pre	HBV-#1
HADHB	0.00614227	-0.0490105	0.155	0.197	1	CD4+ TN	post	pre	HBV-#1
OMA1	0.0061799	-0.0513236	0.084	0.115	1	CD4+ TN	post	pre	HBV-#1
HIPK3	0.00620633	0.0664791	0.106	0.077	1	CD4+ TN	post	pre	HBV-#1
CEP95	0.00620646	0.0693508	0.156	0.123	1	CD4+ TN	post	pre	HBV-#1
TPRG1L	0.00621997	0.057907	0.113	0.082	1	CD4+ TN	post	pre	HBV-#1
RTF1	0.00628226	-0.0643536	0.348	0.407	1	CD4+ TN	post	pre	HBV-#1
BOD1	0.00630121	-0.0432788	0.082	0.113	1	CD4+ TN	post	pre	HBV-#1
PPP1CB	0.0063063	-0.0618863	0.304	0.359	1	CD4+ TN	post	pre	HBV-#1
RASSF3	0.0063245	-0.0667242	0.198	0.243	1	CD4+ TN	post	pre	HBV-#1
RNF34	0.00633067	-0.0430637	0.075	0.105	1	CD4+ TN	post	pre	HBV-#1
PPP6R2	0.00634347	0.0623489	0.165	0.128	1	CD4+ TN	post	pre	HBV-#1
ZFAND1	0.00636355	-0.0535849	0.187	0.232	1	CD4+ TN	post	pre	HBV-#1
STX17	0.00636648	-0.0522839	0.167	0.211	1	CD4+ TN	post	pre	HBV-#1
COX5A	0.00639313	-0.0586846	0.292	0.347	1	CD4+ TN	post	pre	HBV-#1
FLYWCH2	0.00646473	-0.0508385	0.084	0.113	1	CD4+ TN	post	pre	HBV-#1
MOB3A	0.00647311	0.059323	0.118	0.086	1	CD4+ TN	post	pre	HBV-#1
SLA	0.0065219	-0.0694174	0.142	0.179	1	CD4+ TN	post	pre	HBV-#1
ERBIN	0.00653323	0.0898432	0.271	0.232	1	CD4+ TN	post	pre	HBV-#1
EPS15	0.00655665	0.0566561	0.104	0.075	1	CD4+ TN	post	pre	HBV-#1
TIMM10B	0.00663202	-0.0419975	0.099	0.133	1	CD4+ TN	post	pre	HBV-#1
TULP4	0.00671712	0.0749893	0.116	0.087	1	CD4+ TN	post	pre	HBV-#1
KHDRBS1	0.00678787	-0.0521082	0.442	0.514	1	CD4+ TN	post	pre	HBV-#1
AP1S2	0.00680446	-0.0762196	0.17	0.208	1	CD4+ TN	post	pre	HBV-#1
SRP19	0.00687262	-0.0514523	0.26	0.314	1	CD4+ TN	post	pre	HBV-#1
ITPR1	0.00690206	0.055936	0.12	0.088	1	CD4+ TN	post	pre	HBV-#1
PLEKHB1	0.00698979	-0.0479488	0.096	0.129	1	CD4+ TN	post	pre	HBV-#1
NDUFA8	0.00705098	-0.0540013	0.113	0.148	1	CD4+ TN	post	pre	HBV-#1
SPTY2D1	0.0071232	0.0702758	0.126	0.094	1	CD4+ TN	post	pre	HBV-#1
GNAS	0.00713569	-0.0528998	0.851	0.879	1	CD4+ TN	post	pre	HBV-#1
CCL5	0.00719307	0.0486917	0.143	0.109	1	CD4+ TN	post	pre	HBV-#1
EIF4H	0.00720728	0.0791806	0.309	0.271	1	CD4+ TN	post	pre	HBV-#1
TSPAN18	0.00724341	0.0549046	0.102	0.073	1	CD4+ TN	post	pre	HBV-#1
HSPB1	0.00725248	-0.0522653	0.43	0.486	1	CD4+ TN	post	pre	HBV-#1
TNFRSF1B	0.0073003	0.0557545	0.118	0.086	1	CD4+ TN	post	pre	HBV-#1
CERS6	0.00731623	0.066636	0.118	0.088	1	CD4+ TN	post	pre	HBV-#1
BACH1	0.00732548	0.0651302	0.103	0.075	1	CD4+ TN	post	pre	HBV-#1
SREK1	0.00737221	0.0720855	0.224	0.188	1	CD4+ TN	post	pre	HBV-#1
SF3B3	0.00739589	-0.0532352	0.097	0.128	1	CD4+ TN	post	pre	HBV-#1
FAM76B	0.00742441	0.070949	0.131	0.101	1	CD4+ TN	post	pre	HBV-#1
SRFBP1	0.00743042	-0.0379678	0.121	0.158	1	CD4+ TN	post	pre	HBV-#1
PLCL2	0.0075084	0.0668781	0.159	0.126	1	CD4+ TN	post	pre	HBV-#1
CNOT11	0.00752353	-0.0426806	0.081	0.11	1	CD4+ TN	post	pre	HBV-#1
UTRN	0.00757067	0.0794442	0.262	0.221	1	CD4+ TN	post	pre	HBV-#1
TOPORS	0.00766227	0.0787069	0.168	0.134	1	CD4+ TN	post	pre	HBV-#1
TERF2IP	0.00767479	0.0889565	0.399	0.363	1	CD4+ TN	post	pre	HBV-#1
MITD1	0.00769413	-0.0445388	0.22	0.267	1	CD4+ TN	post	pre	HBV-#1
ITGAL	0.00771724	0.0728856	0.184	0.147	1	CD4+ TN	post	pre	HBV-#1
ARIH1	0.00771898	0.0576251	0.171	0.136	1	CD4+ TN	post	pre	HBV-#1
TRIB2	0.00773384	0.0624619	0.153	0.12	1	CD4+ TN	post	pre	HBV-#1
OTUD6B-AS1	0.00774385	-0.0625908	0.241	0.289	1	CD4+ TN	post	pre	HBV-#1
LRRN3	0.00774608	-0.058757	0.111	0.144	1	CD4+ TN	post	pre	HBV-#1
PLEKHA3	0.00779574	0.0878569	0.159	0.128	1	CD4+ TN	post	pre	HBV-#1
HNRNPH1	0.00782075	0.056541	0.56	0.516	1	CD4+ TN	post	pre	HBV-#1
DEGS1	0.00782097	0.0838544	0.219	0.185	1	CD4+ TN	post	pre	HBV-#1
GANAB	0.00783191	0.0530868	0.104	0.076	1	CD4+ TN	post	pre	HBV-#1
DNAJC7	0.00784697	-0.0730156	0.259	0.302	1	CD4+ TN	post	pre	HBV-#1
ZFP91	0.00786128	0.077098	0.198	0.162	1	CD4+ TN	post	pre	HBV-#1
RABGAP1L	0.00789352	0.0812446	0.173	0.14	1	CD4+ TN	post	pre	HBV-#1
TRNT1	0.00799846	-0.0434068	0.078	0.107	1	CD4+ TN	post	pre	HBV-#1
HTATIP2	0.00805053	-0.0405781	0.121	0.157	1	CD4+ TN	post	pre	HBV-#1
AC245297.3	0.00807853	-0.0591725	0.287	0.34	1	CD4+ TN	post	pre	HBV-#1
GLG1	0.0080926	0.0735712	0.338	0.296	1	CD4+ TN	post	pre	HBV-#1
CD164	0.00811999	-0.0504223	0.297	0.354	1	CD4+ TN	post	pre	HBV-#1
CREB1	0.00812997	-0.0459687	0.151	0.19	1	CD4+ TN	post	pre	HBV-#1
DCTN2	0.00814194	-0.0433555	0.125	0.161	1	CD4+ TN	post	pre	HBV-#1
LRPPRC	0.00816461	-0.0364555	0.155	0.194	1	CD4+ TN	post	pre	HBV-#1
ETFB	0.00819957	-0.0601703	0.283	0.336	1	CD4+ TN	post	pre	HBV-#1
CHD7	0.00820895	0.0549258	0.14	0.107	1	CD4+ TN	post	pre	HBV-#1
PFDN2	0.00825216	-0.0551077	0.225	0.27	1	CD4+ TN	post	pre	HBV-#1
HDDC3	0.00826778	-0.0434858	0.124	0.159	1	CD4+ TN	post	pre	HBV-#1
GLRX3	0.00828207	-0.0428239	0.111	0.145	1	CD4+ TN	post	pre	HBV-#1
SAMD3	0.00831841	-0.0566082	0.18	0.22	1	CD4+ TN	post	pre	HBV-#1
TAF12	0.00832595	-0.0557832	0.134	0.169	1	CD4+ TN	post	pre	HBV-#1
RC3H1	0.00836081	-0.0432747	0.152	0.191	1	CD4+ TN	post	pre	HBV-#1
WASHC3	0.00837052	-0.03307	0.147	0.189	1	CD4+ TN	post	pre	HBV-#1
ARL8B	0.00839696	-0.051	0.083	0.111	1	CD4+ TN	post	pre	HBV-#1
TRAF5	0.00844473	-0.0424319	0.091	0.122	1	CD4+ TN	post	pre	HBV-#1
CNOT7	0.0084496	-0.0607033	0.298	0.346	1	CD4+ TN	post	pre	HBV-#1
OIP5-AS1	0.00851852	-0.0537672	0.259	0.304	1	CD4+ TN	post	pre	HBV-#1
G2E3	0.00857867	-0.0430333	0.094	0.126	1	CD4+ TN	post	pre	HBV-#1
[truncated: 114,012 more rows]
