# Supplementary material for: Anti-PD-1 therapy achieves favorable outcomes in HBV-positive non-liver cancer
Source: Oncogenesis. 2023 Apr 20;12(1):22. doi: 10.1038/s41389-023-00468-0 (PMC10119302; doi:10.1038/s41389-023-00468-0)
Supplement: Supplementary file 7 — Table S6 [file 41389_2023_468_MOESM7_ESM.xlsx]

## Sheet: Table S6
Table S6. DEGs between 2 CD8+ TEFF subtypes
gene	p_val	avg_logFC	pct.1	pct.2	p_val_adj	ident1	ident2
FOS	0	-1.40524	0.358	0.947	0	CX3CR1hi TEFF	CX3CR1low TEFF
FOSB	1.77e-285	-1.08158	0.228	0.824	3.56e-281	CX3CR1hi TEFF	CX3CR1low TEFF
DUSP1	3.02e-282	-1.08754	0.386	0.915	6.07e-278	CX3CR1hi TEFF	CX3CR1low TEFF
TNFAIP3	3.28e-258	-1.06572	0.4	0.889	6.6e-254	CX3CR1hi TEFF	CX3CR1low TEFF
JUNB	6.44e-251	-0.947799	0.648	0.962	1.3e-246	CX3CR1hi TEFF	CX3CR1low TEFF
PPP1R15A	3.65e-238	-0.988255	0.286	0.804	7.34e-234	CX3CR1hi TEFF	CX3CR1low TEFF
JUN	1.72e-232	-1.03923	0.552	0.959	3.46e-228	CX3CR1hi TEFF	CX3CR1low TEFF
NFKBIA	8.11e-216	-0.958722	0.382	0.836	1.63e-211	CX3CR1hi TEFF	CX3CR1low TEFF
EIF1	1.07e-215	-0.467568	0.995	1	2.14e-211	CX3CR1hi TEFF	CX3CR1low TEFF
BTG2	2.44e-204	-0.936229	0.32	0.78	4.91e-200	CX3CR1hi TEFF	CX3CR1low TEFF
JUND	4.25e-204	-0.689184	0.787	0.981	8.55e-200	CX3CR1hi TEFF	CX3CR1low TEFF
H3F3B	1.66e-187	-0.535477	0.98	1	3.35e-183	CX3CR1hi TEFF	CX3CR1low TEFF
IER5	1.91e-186	-0.85626	0.188	0.651	3.84e-182	CX3CR1hi TEFF	CX3CR1low TEFF
TSC22D3	5.77e-184	-0.708927	0.72	0.951	1.16e-179	CX3CR1hi TEFF	CX3CR1low TEFF
ZFP36	2.17e-171	-0.827623	0.4	0.793	4.37e-167	CX3CR1hi TEFF	CX3CR1low TEFF
IER2	1.98e-164	-0.706722	0.681	0.931	3.98e-160	CX3CR1hi TEFF	CX3CR1low TEFF
CXCR4	2.35e-163	-0.752631	0.592	0.892	4.73e-159	CX3CR1hi TEFF	CX3CR1low TEFF
YPEL5	7.4e-161	-0.783553	0.375	0.766	1.49e-156	CX3CR1hi TEFF	CX3CR1low TEFF
KLF6	1.77e-158	-0.708542	0.701	0.934	3.55e-154	CX3CR1hi TEFF	CX3CR1low TEFF
KLF2	6.87e-157	-0.528628	0.945	0.999	1.38e-152	CX3CR1hi TEFF	CX3CR1low TEFF
NR4A2	1.01e-152	-0.749733	0.146	0.549	2.03e-148	CX3CR1hi TEFF	CX3CR1low TEFF
ID2	7.65e-146	-0.675136	0.775	0.943	1.54e-141	CX3CR1hi TEFF	CX3CR1low TEFF
CD69	4.22e-127	-0.719034	0.345	0.71	8.49e-123	CX3CR1hi TEFF	CX3CR1low TEFF
SRSF7	2.6e-125	-0.559843	0.763	0.934	5.23e-121	CX3CR1hi TEFF	CX3CR1low TEFF
AC020916.1	3.25e-120	-0.662727	0.148	0.496	6.54e-116	CX3CR1hi TEFF	CX3CR1low TEFF
IFNG	1.35e-114	-0.858982	0.185	0.527	2.73e-110	CX3CR1hi TEFF	CX3CR1low TEFF
TUBA1A	3.72e-111	-0.626523	0.496	0.793	7.48e-107	CX3CR1hi TEFF	CX3CR1low TEFF
RPS10	1.46e-110	0.716631	0.945	0.922	2.93e-106	CX3CR1hi TEFF	CX3CR1low TEFF
SERTAD1	1.86e-110	-0.625974	0.163	0.498	3.73e-106	CX3CR1hi TEFF	CX3CR1low TEFF
DDX5	1.12e-103	-0.345738	0.984	0.998	2.26e-99	CX3CR1hi TEFF	CX3CR1low TEFF
GADD45B	8.52e-100	-0.651109	0.356	0.67	1.72e-95	CX3CR1hi TEFF	CX3CR1low TEFF
SRSF2	3.44e-97	-0.559592	0.465	0.754	6.93e-93	CX3CR1hi TEFF	CX3CR1low TEFF
RPL27A	1.26e-96	-0.315451	0.986	1	2.53e-92	CX3CR1hi TEFF	CX3CR1low TEFF
IER5L	1.15e-93	-0.625009	0.13	0.425	2.31e-89	CX3CR1hi TEFF	CX3CR1low TEFF
AC044849.1	3.13e-93	-0.577321	0.158	0.463	6.29e-89	CX3CR1hi TEFF	CX3CR1low TEFF
GIMAP7	6.97e-93	0.582438	0.78	0.531	1.4e-88	CX3CR1hi TEFF	CX3CR1low TEFF
CORO1A	6.02e-92	0.550943	0.882	0.752	1.21e-87	CX3CR1hi TEFF	CX3CR1low TEFF
UBE2S	5.88e-88	-0.569059	0.224	0.527	1.18e-83	CX3CR1hi TEFF	CX3CR1low TEFF
MCL1	3.09e-87	-0.541294	0.386	0.685	6.22e-83	CX3CR1hi TEFF	CX3CR1low TEFF
TUBB4B	2.52e-86	-0.583196	0.356	0.644	5.07e-82	CX3CR1hi TEFF	CX3CR1low TEFF
BTG1	1.12e-85	-0.381723	0.949	0.987	2.24e-81	CX3CR1hi TEFF	CX3CR1low TEFF
RPS20	4.35e-85	-0.312762	0.963	0.993	8.75e-81	CX3CR1hi TEFF	CX3CR1low TEFF
SMAD7	1.36e-83	-0.573979	0.336	0.619	2.74e-79	CX3CR1hi TEFF	CX3CR1low TEFF
SLC38A2	1.74e-82	-0.55837	0.275	0.571	3.49e-78	CX3CR1hi TEFF	CX3CR1low TEFF
TXNIP	4.33e-76	0.427505	0.966	0.932	8.71e-72	CX3CR1hi TEFF	CX3CR1low TEFF
RPS29	4.77e-75	-0.191736	0.999	1	9.6e-71	CX3CR1hi TEFF	CX3CR1low TEFF
MIDN	3.96e-73	-0.511639	0.248	0.524	7.96e-69	CX3CR1hi TEFF	CX3CR1low TEFF
PNRC1	1.74e-71	-0.383046	0.851	0.951	3.49e-67	CX3CR1hi TEFF	CX3CR1low TEFF
DDX3X	5.35e-70	-0.493079	0.574	0.782	1.08e-65	CX3CR1hi TEFF	CX3CR1low TEFF
TOB1	1.06e-69	-0.533886	0.323	0.578	2.13e-65	CX3CR1hi TEFF	CX3CR1low TEFF
ZFP36L2	5.68e-67	-0.410216	0.806	0.937	1.14e-62	CX3CR1hi TEFF	CX3CR1low TEFF
RPS4Y1	9.58e-67	0.800853	0.205	0.004	1.93e-62	CX3CR1hi TEFF	CX3CR1low TEFF
MYADM	3.2e-66	-0.501002	0.189	0.436	6.43e-62	CX3CR1hi TEFF	CX3CR1low TEFF
CSRNP1	1.63e-65	-0.38619	0.049	0.236	3.28e-61	CX3CR1hi TEFF	CX3CR1low TEFF
HIST1H4C	1.56e-63	-0.49501	0.675	0.837	3.15e-59	CX3CR1hi TEFF	CX3CR1low TEFF
RPL38	5.44e-62	-0.20669	0.997	0.999	1.1e-57	CX3CR1hi TEFF	CX3CR1low TEFF
RPL13A	1.21e-61	-0.215785	0.998	0.999	2.43e-57	CX3CR1hi TEFF	CX3CR1low TEFF
DNAJB1	1.91e-61	-0.477624	0.408	0.654	3.85e-57	CX3CR1hi TEFF	CX3CR1low TEFF
LINC-PINT	1.84e-60	-0.469437	0.388	0.616	3.7e-56	CX3CR1hi TEFF	CX3CR1low TEFF
IFRD1	6.64e-60	-0.429881	0.129	0.347	1.34e-55	CX3CR1hi TEFF	CX3CR1low TEFF
ACTB	6.45e-59	0.407415	0.997	0.998	1.3e-54	CX3CR1hi TEFF	CX3CR1low TEFF
RPS11	1.47e-58	-0.239935	0.98	0.996	2.96e-54	CX3CR1hi TEFF	CX3CR1low TEFF
MT-CO1	5.93e-58	0.197688	0.999	1	1.19e-53	CX3CR1hi TEFF	CX3CR1low TEFF
HIST1H3D	8.05e-58	-0.450082	0.216	0.458	1.62e-53	CX3CR1hi TEFF	CX3CR1low TEFF
CXCL8	6.21e-57	-0.375036	0.105	0.317	1.25e-52	CX3CR1hi TEFF	CX3CR1low TEFF
GIMAP4	5.17e-56	0.485088	0.667	0.46	1.04e-51	CX3CR1hi TEFF	CX3CR1low TEFF
RGCC	9.84e-55	-0.414165	0.08	0.267	1.98e-50	CX3CR1hi TEFF	CX3CR1low TEFF
ATF4	3.89e-54	-0.424903	0.259	0.494	7.82e-50	CX3CR1hi TEFF	CX3CR1low TEFF
RPS17	4.22e-54	-0.322484	0.818	0.922	8.49e-50	CX3CR1hi TEFF	CX3CR1low TEFF
BHLHE40	6.75e-54	-0.456586	0.228	0.454	1.36e-49	CX3CR1hi TEFF	CX3CR1low TEFF
ACTG1	6.73e-53	0.431708	0.958	0.944	1.35e-48	CX3CR1hi TEFF	CX3CR1low TEFF
RGS2	1.39e-51	-0.402193	0.127	0.329	2.8e-47	CX3CR1hi TEFF	CX3CR1low TEFF
RGS1	1.51e-51	-0.441789	0.076	0.252	3.04e-47	CX3CR1hi TEFF	CX3CR1low TEFF
TENT5C	2.59e-51	-0.391485	0.132	0.334	5.2e-47	CX3CR1hi TEFF	CX3CR1low TEFF
ARL4A	1.03e-50	-0.369698	0.085	0.264	2.08e-46	CX3CR1hi TEFF	CX3CR1low TEFF
CITED2	7.59e-50	-0.484476	0.233	0.449	1.53e-45	CX3CR1hi TEFF	CX3CR1low TEFF
ARL4C	1.14e-48	-0.31184	0.872	0.943	2.3e-44	CX3CR1hi TEFF	CX3CR1low TEFF
MT-ND6	2.91e-48	-0.401039	0.328	0.556	5.86e-44	CX3CR1hi TEFF	CX3CR1low TEFF
MYLIP	3.01e-48	-0.398431	0.169	0.374	6.05e-44	CX3CR1hi TEFF	CX3CR1low TEFF
ID1	2.69e-47	-0.356412	0.024	0.149	5.42e-43	CX3CR1hi TEFF	CX3CR1low TEFF
ITGB1	4.94e-47	-0.302328	0.882	0.969	9.94e-43	CX3CR1hi TEFF	CX3CR1low TEFF
ZBTB1	3.05e-45	-0.395684	0.271	0.481	6.14e-41	CX3CR1hi TEFF	CX3CR1low TEFF
CD44	3.68e-45	-0.380158	0.549	0.725	7.41e-41	CX3CR1hi TEFF	CX3CR1low TEFF
AMD1	4.13e-45	-0.38579	0.405	0.609	8.31e-41	CX3CR1hi TEFF	CX3CR1low TEFF
CLIC1	3.72e-44	0.348192	0.87	0.773	7.49e-40	CX3CR1hi TEFF	CX3CR1low TEFF
PTMA	1.17e-43	-0.187331	0.999	1	2.36e-39	CX3CR1hi TEFF	CX3CR1low TEFF
HEXIM1	7.45e-43	-0.347663	0.108	0.279	1.5e-38	CX3CR1hi TEFF	CX3CR1low TEFF
IDS	4.58e-42	-0.364712	0.499	0.683	9.22e-38	CX3CR1hi TEFF	CX3CR1low TEFF
HIST2H2AC	5.09e-42	-0.397743	0.326	0.531	1.02e-37	CX3CR1hi TEFF	CX3CR1low TEFF
HIST1H1C	1.25e-41	-0.411959	0.393	0.601	2.51e-37	CX3CR1hi TEFF	CX3CR1low TEFF
LMNA	1.53e-41	-0.309564	0.054	0.193	3.08e-37	CX3CR1hi TEFF	CX3CR1low TEFF
SRSF5	1.65e-41	-0.255417	0.869	0.949	3.31e-37	CX3CR1hi TEFF	CX3CR1low TEFF
H2AFX	3.92e-41	-0.33235	0.093	0.253	7.88e-37	CX3CR1hi TEFF	CX3CR1low TEFF
HNRNPUL1	4.32e-41	-0.39697	0.372	0.563	8.69e-37	CX3CR1hi TEFF	CX3CR1low TEFF
RPL7	6.89e-41	-0.214549	0.967	0.991	1.39e-36	CX3CR1hi TEFF	CX3CR1low TEFF
PFN1	4.69e-40	0.259463	0.989	0.993	9.43e-36	CX3CR1hi TEFF	CX3CR1low TEFF
A2M	7.19e-40	-0.301321	0.07	0.216	1.45e-35	CX3CR1hi TEFF	CX3CR1low TEFF
ODC1	8.9e-40	-0.353163	0.271	0.477	1.79e-35	CX3CR1hi TEFF	CX3CR1low TEFF
SBDS	1.2e-38	-0.377752	0.336	0.532	2.41e-34	CX3CR1hi TEFF	CX3CR1low TEFF
CCNL1	3.26e-38	-0.354564	0.573	0.719	6.55e-34	CX3CR1hi TEFF	CX3CR1low TEFF
PMAIP1	3.31e-38	-0.333135	0.063	0.201	6.67e-34	CX3CR1hi TEFF	CX3CR1low TEFF
UBC	1.13e-37	-0.205678	0.978	0.994	2.28e-33	CX3CR1hi TEFF	CX3CR1low TEFF
GADD45A	1.42e-37	-0.345792	0.092	0.243	2.85e-33	CX3CR1hi TEFF	CX3CR1low TEFF
AL118516.1	3.75e-37	-0.350766	0.115	0.273	7.55e-33	CX3CR1hi TEFF	CX3CR1low TEFF
JMJD6	3.92e-37	-0.31722	0.131	0.298	7.89e-33	CX3CR1hi TEFF	CX3CR1low TEFF
S100A11	8.4e-37	0.359424	0.77	0.631	1.69e-32	CX3CR1hi TEFF	CX3CR1low TEFF
HSPA8	8.89e-37	0.315938	0.861	0.76	1.79e-32	CX3CR1hi TEFF	CX3CR1low TEFF
MT-CO3	2.26e-36	0.161908	0.998	1	4.54e-32	CX3CR1hi TEFF	CX3CR1low TEFF
SAT1	3.21e-36	-0.366065	0.53	0.69	6.46e-32	CX3CR1hi TEFF	CX3CR1low TEFF
CFL1	1.04e-35	0.232746	0.979	0.971	2.08e-31	CX3CR1hi TEFF	CX3CR1low TEFF
TRAF3IP3	3.87e-35	0.355345	0.676	0.51	7.78e-31	CX3CR1hi TEFF	CX3CR1low TEFF
AC026979.2	4.15e-35	-0.371828	0.19	0.366	8.36e-31	CX3CR1hi TEFF	CX3CR1low TEFF
SRGN	7.91e-35	-0.259042	0.887	0.938	1.59e-30	CX3CR1hi TEFF	CX3CR1low TEFF
FLNA	9.37e-35	-0.247565	0.82	0.915	1.89e-30	CX3CR1hi TEFF	CX3CR1low TEFF
TRAC	1.02e-34	0.332656	0.91	0.869	2.05e-30	CX3CR1hi TEFF	CX3CR1low TEFF
MT-CYB	1.55e-34	0.195785	0.998	1	3.12e-30	CX3CR1hi TEFF	CX3CR1low TEFF
GAPDH	2.73e-34	0.262681	0.947	0.926	5.5e-30	CX3CR1hi TEFF	CX3CR1low TEFF
GZMA	3.52e-34	0.258301	0.972	0.964	7.07e-30	CX3CR1hi TEFF	CX3CR1low TEFF
SNHG9	7.44e-34	-0.325708	0.239	0.428	1.5e-29	CX3CR1hi TEFF	CX3CR1low TEFF
CCNH	8.75e-34	-0.365478	0.26	0.43	1.76e-29	CX3CR1hi TEFF	CX3CR1low TEFF
PLK3	1.49e-33	-0.25202	0.058	0.182	3e-29	CX3CR1hi TEFF	CX3CR1low TEFF
TRA2B	2.11e-33	-0.325167	0.503	0.66	4.24e-29	CX3CR1hi TEFF	CX3CR1low TEFF
IL32	3.31e-33	0.190127	0.997	0.999	6.65e-29	CX3CR1hi TEFF	CX3CR1low TEFF
NEU1	3.4e-33	-0.296723	0.09	0.231	6.84e-29	CX3CR1hi TEFF	CX3CR1low TEFF
BRD2	1.34e-32	-0.324562	0.366	0.548	2.69e-28	CX3CR1hi TEFF	CX3CR1low TEFF
MT-ND4	1.76e-32	0.207988	0.996	1	3.55e-28	CX3CR1hi TEFF	CX3CR1low TEFF
PER1	2e-32	-0.251482	0.049	0.163	4.02e-28	CX3CR1hi TEFF	CX3CR1low TEFF
DNAJA1	3.94e-32	-0.350514	0.475	0.623	7.92e-28	CX3CR1hi TEFF	CX3CR1low TEFF
C1orf56	4.62e-32	0.39327	0.363	0.184	9.3e-28	CX3CR1hi TEFF	CX3CR1low TEFF
ATF3	1.52e-31	-0.26727	0.022	0.11	3.06e-27	CX3CR1hi TEFF	CX3CR1low TEFF
PTGER4	1.7e-31	-0.355293	0.191	0.352	3.43e-27	CX3CR1hi TEFF	CX3CR1low TEFF
KMT2E-AS1	1.86e-31	-0.330015	0.159	0.318	3.74e-27	CX3CR1hi TEFF	CX3CR1low TEFF
RPL31	2.41e-31	-0.183634	0.975	0.988	4.84e-27	CX3CR1hi TEFF	CX3CR1low TEFF
ARHGDIB	1.17e-30	0.22949	0.958	0.935	2.36e-26	CX3CR1hi TEFF	CX3CR1low TEFF
IL1B	1.67e-30	-0.247596	0.055	0.169	3.37e-26	CX3CR1hi TEFF	CX3CR1low TEFF
TRG-AS1	2.38e-30	0.439108	0.425	0.259	4.78e-26	CX3CR1hi TEFF	CX3CR1low TEFF
RPL23	2.79e-30	-0.217724	0.903	0.953	5.62e-26	CX3CR1hi TEFF	CX3CR1low TEFF
LINC01578	3.36e-30	-0.284286	0.533	0.695	6.77e-26	CX3CR1hi TEFF	CX3CR1low TEFF
DDIT3	7.57e-30	-0.294143	0.095	0.228	1.52e-25	CX3CR1hi TEFF	CX3CR1low TEFF
RPL23A	1.41e-29	-0.120554	0.998	0.999	2.83e-25	CX3CR1hi TEFF	CX3CR1low TEFF
ATP2B1-AS1	1.15e-28	-0.305444	0.135	0.28	2.31e-24	CX3CR1hi TEFF	CX3CR1low TEFF
AC103591.3	1.65e-28	-0.305546	0.118	0.26	3.33e-24	CX3CR1hi TEFF	CX3CR1low TEFF
CX3CR1	2.64e-28	0.341448	0.568	0.4	5.31e-24	CX3CR1hi TEFF	CX3CR1low TEFF
SNHG1	2.68e-28	-0.299117	0.117	0.251	5.38e-24	CX3CR1hi TEFF	CX3CR1low TEFF
POLR2A	3.24e-28	-0.310515	0.222	0.379	6.51e-24	CX3CR1hi TEFF	CX3CR1low TEFF
SPTY2D1	5.65e-28	-0.29281	0.191	0.346	1.14e-23	CX3CR1hi TEFF	CX3CR1low TEFF
IER3	5.92e-28	-0.259603	0.067	0.182	1.19e-23	CX3CR1hi TEFF	CX3CR1low TEFF
RPL27	9.92e-28	-0.142294	0.989	0.993	2e-23	CX3CR1hi TEFF	CX3CR1low TEFF
GIMAP5	5.84e-27	0.313234	0.312	0.154	1.17e-22	CX3CR1hi TEFF	CX3CR1low TEFF
STK17B	1.48e-26	-0.267512	0.584	0.716	2.98e-22	CX3CR1hi TEFF	CX3CR1low TEFF
PRMT2	3.97e-26	0.314193	0.648	0.512	7.99e-22	CX3CR1hi TEFF	CX3CR1low TEFF
XIST	5.56e-26	-0.248776	0.493	0.701	1.12e-21	CX3CR1hi TEFF	CX3CR1low TEFF
RHOB	5.57e-26	-0.265909	0.083	0.199	1.12e-21	CX3CR1hi TEFF	CX3CR1low TEFF
RAC2	8.21e-26	0.255137	0.821	0.733	1.65e-21	CX3CR1hi TEFF	CX3CR1low TEFF
RPL37A	9.92e-26	-0.117438	0.999	1	2e-21	CX3CR1hi TEFF	CX3CR1low TEFF
ZFP36L1	2.03e-25	-0.31235	0.4	0.553	4.08e-21	CX3CR1hi TEFF	CX3CR1low TEFF
RBM38	3.05e-25	-0.272127	0.154	0.292	6.14e-21	CX3CR1hi TEFF	CX3CR1low TEFF
IDI1	4.63e-25	-0.294456	0.23	0.375	9.33e-21	CX3CR1hi TEFF	CX3CR1low TEFF
HCST	5.38e-25	0.21473	0.974	0.955	1.08e-20	CX3CR1hi TEFF	CX3CR1low TEFF
CNOT1	9.32e-25	-0.270579	0.254	0.407	1.88e-20	CX3CR1hi TEFF	CX3CR1low TEFF
TMSB4X	1.21e-24	-0.094031	1	1	2.44e-20	CX3CR1hi TEFF	CX3CR1low TEFF
AL354733.3	1.35e-24	-0.242247	0.088	0.204	2.72e-20	CX3CR1hi TEFF	CX3CR1low TEFF
TLE4	1.5e-24	-0.274337	0.301	0.456	3.03e-20	CX3CR1hi TEFF	CX3CR1low TEFF
SOCS1	1.54e-24	-0.233747	0.064	0.168	3.1e-20	CX3CR1hi TEFF	CX3CR1low TEFF
PPP2R5C	1.66e-24	-0.210139	0.853	0.919	3.34e-20	CX3CR1hi TEFF	CX3CR1low TEFF
GABARAPL1	2.49e-24	-0.293551	0.296	0.446	5.01e-20	CX3CR1hi TEFF	CX3CR1low TEFF
ARPC1B	3.73e-24	0.242839	0.818	0.723	7.51e-20	CX3CR1hi TEFF	CX3CR1low TEFF
DUSP6	4.12e-24	-0.246085	0.046	0.137	8.29e-20	CX3CR1hi TEFF	CX3CR1low TEFF
TGFBR3	4.38e-24	-0.291341	0.359	0.507	8.81e-20	CX3CR1hi TEFF	CX3CR1low TEFF
UCP2	5.61e-24	0.323046	0.657	0.537	1.13e-19	CX3CR1hi TEFF	CX3CR1low TEFF
TUBA4A	8.05e-24	-0.320943	0.428	0.56	1.62e-19	CX3CR1hi TEFF	CX3CR1low TEFF
TOMM7	1.18e-23	-0.169932	0.95	0.98	2.36e-19	CX3CR1hi TEFF	CX3CR1low TEFF
RUNX3	2.43e-23	-0.256352	0.548	0.691	4.9e-19	CX3CR1hi TEFF	CX3CR1low TEFF
DDX17	2.46e-23	0.300578	0.668	0.542	4.96e-19	CX3CR1hi TEFF	CX3CR1low TEFF
PPP1R15B	3.25e-23	-0.24382	0.128	0.254	6.53e-19	CX3CR1hi TEFF	CX3CR1low TEFF
ZNF683	3.87e-23	-0.250367	0.407	0.587	7.79e-19	CX3CR1hi TEFF	CX3CR1low TEFF
SLC2A3	5.05e-23	-0.316843	0.189	0.32	1.02e-18	CX3CR1hi TEFF	CX3CR1low TEFF
PRF1	5.09e-23	0.254208	0.845	0.78	1.02e-18	CX3CR1hi TEFF	CX3CR1low TEFF
MT-ND2	5.52e-23	-0.155362	0.979	0.993	1.11e-18	CX3CR1hi TEFF	CX3CR1low TEFF
RSRP1	6.16e-23	-0.249972	0.641	0.747	1.24e-18	CX3CR1hi TEFF	CX3CR1low TEFF
TSPYL2	6.66e-23	-0.265529	0.138	0.266	1.34e-18	CX3CR1hi TEFF	CX3CR1low TEFF
CCL3	8.13e-23	-0.285951	0.114	0.234	1.64e-18	CX3CR1hi TEFF	CX3CR1low TEFF
KDM2A	1.6e-22	-0.260856	0.258	0.401	3.22e-18	CX3CR1hi TEFF	CX3CR1low TEFF
CLK1	3.47e-22	-0.251276	0.294	0.441	6.98e-18	CX3CR1hi TEFF	CX3CR1low TEFF
ACAP1	3.81e-22	0.27928	0.529	0.39	7.67e-18	CX3CR1hi TEFF	CX3CR1low TEFF
RPL8	4.89e-22	0.146594	0.997	0.996	9.83e-18	CX3CR1hi TEFF	CX3CR1low TEFF
AC144652.1	5.53e-22	-0.213348	0.048	0.135	1.11e-17	CX3CR1hi TEFF	CX3CR1low TEFF
IRF2BP2	5.87e-22	-0.278584	0.241	0.381	1.18e-17	CX3CR1hi TEFF	CX3CR1low TEFF
P2RY8	7.05e-22	-0.271429	0.31	0.457	1.42e-17	CX3CR1hi TEFF	CX3CR1low TEFF
TNF	1.18e-21	-0.236452	0.057	0.151	2.38e-17	CX3CR1hi TEFF	CX3CR1low TEFF
DUSP8	2.21e-21	-0.174815	0.041	0.124	4.45e-17	CX3CR1hi TEFF	CX3CR1low TEFF
LYZ	3.4e-21	-0.208875	0.224	0.366	6.84e-17	CX3CR1hi TEFF	CX3CR1low TEFF
PSME2	5.86e-21	0.265781	0.671	0.552	1.18e-16	CX3CR1hi TEFF	CX3CR1low TEFF
EMP3	6.98e-21	0.20467	0.944	0.916	1.4e-16	CX3CR1hi TEFF	CX3CR1low TEFF
METRNL	7.4e-21	-0.256459	0.165	0.29	1.49e-16	CX3CR1hi TEFF	CX3CR1low TEFF
HLA-DPA1	1.03e-20	0.280369	0.665	0.549	2.08e-16	CX3CR1hi TEFF	CX3CR1low TEFF
SNHG6	1.18e-20	-0.223926	0.713	0.803	2.38e-16	CX3CR1hi TEFF	CX3CR1low TEFF
CD7	1.38e-20	0.336958	0.457	0.319	2.78e-16	CX3CR1hi TEFF	CX3CR1low TEFF
NKG7	1.43e-20	0.121509	1	1	2.87e-16	CX3CR1hi TEFF	CX3CR1low TEFF
CKS2	2.8e-20	-0.201983	0.048	0.131	5.63e-16	CX3CR1hi TEFF	CX3CR1low TEFF
TIPARP	4.35e-20	-0.24683	0.124	0.236	8.76e-16	CX3CR1hi TEFF	CX3CR1low TEFF
ABI3	4.95e-20	0.255415	0.331	0.19	9.95e-16	CX3CR1hi TEFF	CX3CR1low TEFF
AC020911.2	5.79e-20	-0.159219	0.035	0.11	1.17e-15	CX3CR1hi TEFF	CX3CR1low TEFF
ITGB2	6.21e-20	0.242666	0.817	0.751	1.25e-15	CX3CR1hi TEFF	CX3CR1low TEFF
ANXA6	6.34e-20	0.280535	0.565	0.428	1.28e-15	CX3CR1hi TEFF	CX3CR1low TEFF
RPS18	6.41e-20	-0.0920983	1	1	1.29e-15	CX3CR1hi TEFF	CX3CR1low TEFF
GBP1	6.42e-20	0.240509	0.23	0.107	1.29e-15	CX3CR1hi TEFF	CX3CR1low TEFF
KLF4	6.96e-20	-0.173546	0.034	0.109	1.4e-15	CX3CR1hi TEFF	CX3CR1low TEFF
AC025171.3	9.43e-20	-0.198202	0.062	0.151	1.9e-15	CX3CR1hi TEFF	CX3CR1low TEFF
EEF1A1	1.43e-19	0.127941	0.999	1	2.89e-15	CX3CR1hi TEFF	CX3CR1low TEFF
SELENOK	1.7e-19	-0.233974	0.485	0.607	3.42e-15	CX3CR1hi TEFF	CX3CR1low TEFF
ZFAND5	1.75e-19	-0.236674	0.196	0.323	3.52e-15	CX3CR1hi TEFF	CX3CR1low TEFF
PTGDS	2.67e-19	-0.39206	0.175	0.297	5.37e-15	CX3CR1hi TEFF	CX3CR1low TEFF
NUFIP2	4.92e-19	-0.250024	0.25	0.378	9.9e-15	CX3CR1hi TEFF	CX3CR1low TEFF
HLA-C	9.68e-19	0.101291	0.999	1	1.95e-14	CX3CR1hi TEFF	CX3CR1low TEFF
SH3BGRL3	1.05e-18	0.141057	0.998	0.998	2.11e-14	CX3CR1hi TEFF	CX3CR1low TEFF
PTPN6	1.08e-18	0.275495	0.3	0.172	2.17e-14	CX3CR1hi TEFF	CX3CR1low TEFF
RBM39	1.14e-18	-0.19793	0.814	0.879	2.29e-14	CX3CR1hi TEFF	CX3CR1low TEFF
SRSF3	1.5e-18	-0.213093	0.693	0.78	3.02e-14	CX3CR1hi TEFF	CX3CR1low TEFF
ARRDC3	2.13e-18	-0.254071	0.224	0.346	4.29e-14	CX3CR1hi TEFF	CX3CR1low TEFF
DENND2D	2.35e-18	0.252303	0.237	0.122	4.73e-14	CX3CR1hi TEFF	CX3CR1low TEFF
JOSD1	3.13e-18	-0.23477	0.23	0.354	6.3e-14	CX3CR1hi TEFF	CX3CR1low TEFF
FKBP1A	3.45e-18	0.23391	0.255	0.135	6.94e-14	CX3CR1hi TEFF	CX3CR1low TEFF
UBL3	5.64e-18	-0.24634	0.288	0.413	1.14e-13	CX3CR1hi TEFF	CX3CR1low TEFF
TRGC1	8.07e-18	0.25823	0.129	0.042	1.62e-13	CX3CR1hi TEFF	CX3CR1low TEFF
MTPN	1.07e-17	-0.209991	0.609	0.711	2.16e-13	CX3CR1hi TEFF	CX3CR1low TEFF
NFKBIZ	1.48e-17	-0.205614	0.078	0.166	2.98e-13	CX3CR1hi TEFF	CX3CR1low TEFF
HNRNPDL	1.54e-17	-0.18043	0.843	0.896	3.11e-13	CX3CR1hi TEFF	CX3CR1low TEFF
PLXND1	1.7e-17	-0.212881	0.091	0.185	3.41e-13	CX3CR1hi TEFF	CX3CR1low TEFF
SIT1	1.98e-17	0.244338	0.252	0.137	3.99e-13	CX3CR1hi TEFF	CX3CR1low TEFF
AHNAK	2.03e-17	-0.186581	0.798	0.878	4.09e-13	CX3CR1hi TEFF	CX3CR1low TEFF
EPC1	3.82e-17	-0.229195	0.463	0.586	7.69e-13	CX3CR1hi TEFF	CX3CR1low TEFF
PTPRC	4.39e-17	0.173981	0.985	0.985	8.83e-13	CX3CR1hi TEFF	CX3CR1low TEFF
MTRNR2L12	5.59e-17	-0.139497	0.851	0.92	1.13e-12	CX3CR1hi TEFF	CX3CR1low TEFF
CD83	6.04e-17	-0.164632	0.043	0.113	1.22e-12	CX3CR1hi TEFF	CX3CR1low TEFF
LSP1	6.12e-17	0.215596	0.785	0.706	1.23e-12	CX3CR1hi TEFF	CX3CR1low TEFF
EFHD2	6.45e-17	-0.164238	0.826	0.901	1.3e-12	CX3CR1hi TEFF	CX3CR1low TEFF
ITM2A	6.46e-17	0.260103	0.3	0.177	1.3e-12	CX3CR1hi TEFF	CX3CR1low TEFF
LY6E	7.17e-17	0.23865	0.698	0.612	1.44e-12	CX3CR1hi TEFF	CX3CR1low TEFF
ZFAND2A	7.47e-17	-0.213622	0.134	0.238	1.5e-12	CX3CR1hi TEFF	CX3CR1low TEFF
TSC22D2	7.56e-17	-0.182242	0.076	0.161	1.52e-12	CX3CR1hi TEFF	CX3CR1low TEFF
HIST1H4E	8.01e-17	-0.177842	0.077	0.165	1.61e-12	CX3CR1hi TEFF	CX3CR1low TEFF
CAPZB	9.42e-17	0.223617	0.652	0.543	1.9e-12	CX3CR1hi TEFF	CX3CR1low TEFF
MAF	1.27e-16	-0.259066	0.316	0.44	2.55e-12	CX3CR1hi TEFF	CX3CR1low TEFF
RNF213-AS1	1.28e-16	-0.160887	0.046	0.118	2.58e-12	CX3CR1hi TEFF	CX3CR1low TEFF
CCDC59	1.35e-16	-0.237639	0.317	0.442	2.72e-12	CX3CR1hi TEFF	CX3CR1low TEFF
EEF1D	1.39e-16	0.13954	0.97	0.965	2.79e-12	CX3CR1hi TEFF	CX3CR1low TEFF
ANXA2	1.79e-16	0.264724	0.568	0.461	3.6e-12	CX3CR1hi TEFF	CX3CR1low TEFF
CD3E	1.87e-16	0.169362	0.938	0.918	3.77e-12	CX3CR1hi TEFF	CX3CR1low TEFF
CAP1	1.97e-16	0.236088	0.669	0.56	3.96e-12	CX3CR1hi TEFF	CX3CR1low TEFF
GNLY	2.45e-16	0.330501	0.689	0.569	4.93e-12	CX3CR1hi TEFF	CX3CR1low TEFF
HMGB2	2.9e-16	-0.225272	0.463	0.584	5.84e-12	CX3CR1hi TEFF	CX3CR1low TEFF
MYO1F	3.12e-16	0.230935	0.633	0.527	6.27e-12	CX3CR1hi TEFF	CX3CR1low TEFF
NFIL3	3.36e-16	-0.203457	0.09	0.179	6.77e-12	CX3CR1hi TEFF	CX3CR1low TEFF
KLF3	4.7e-16	-0.20741	0.556	0.677	9.46e-12	CX3CR1hi TEFF	CX3CR1low TEFF
MIR22HG	4.75e-16	-0.169917	0.052	0.126	9.57e-12	CX3CR1hi TEFF	CX3CR1low TEFF
CSKMT	6.02e-16	-0.208865	0.121	0.219	1.21e-11	CX3CR1hi TEFF	CX3CR1low TEFF
ANKRD28	9.47e-16	-0.193363	0.129	0.23	1.91e-11	CX3CR1hi TEFF	CX3CR1low TEFF
APOBEC3G	1.29e-15	0.24105	0.618	0.513	2.6e-11	CX3CR1hi TEFF	CX3CR1low TEFF
HIPK2	1.51e-15	-0.189669	0.051	0.122	3.04e-11	CX3CR1hi TEFF	CX3CR1low TEFF
SOD2	1.86e-15	-0.229056	0.198	0.305	3.75e-11	CX3CR1hi TEFF	CX3CR1low TEFF
DOK2	2.22e-15	0.263103	0.471	0.357	4.47e-11	CX3CR1hi TEFF	CX3CR1low TEFF
ACTR3	2.39e-15	0.24143	0.644	0.549	4.81e-11	CX3CR1hi TEFF	CX3CR1low TEFF
ZFAS1	2.7e-15	-0.181581	0.617	0.723	5.42e-11	CX3CR1hi TEFF	CX3CR1low TEFF
LCK	3.57e-15	0.217289	0.676	0.572	7.19e-11	CX3CR1hi TEFF	CX3CR1low TEFF
UBALD2	3.72e-15	-0.22757	0.259	0.372	7.49e-11	CX3CR1hi TEFF	CX3CR1low TEFF
CLIC3	4.49e-15	0.273091	0.317	0.202	9.04e-11	CX3CR1hi TEFF	CX3CR1low TEFF
GIMAP1	4.5e-15	0.224659	0.34	0.22	9.06e-11	CX3CR1hi TEFF	CX3CR1low TEFF
TUBA1B	5.18e-15	-0.196647	0.611	0.716	1.04e-10	CX3CR1hi TEFF	CX3CR1low TEFF
XRCC6	6.12e-15	0.223151	0.48	0.362	1.23e-10	CX3CR1hi TEFF	CX3CR1low TEFF
APBB1IP	6.47e-15	0.209716	0.599	0.482	1.3e-10	CX3CR1hi TEFF	CX3CR1low TEFF
HNRNPF	9.96e-15	0.234531	0.469	0.351	2e-10	CX3CR1hi TEFF	CX3CR1low TEFF
FBXO33	1.07e-14	-0.185926	0.114	0.205	2.15e-10	CX3CR1hi TEFF	CX3CR1low TEFF
TIGIT	1.25e-14	0.205751	0.143	0.06	2.51e-10	CX3CR1hi TEFF	CX3CR1low TEFF
IFITM1	1.47e-14	-0.0452656	0.46	0.629	2.96e-10	CX3CR1hi TEFF	CX3CR1low TEFF
ITGAL	1.53e-14	-0.21606	0.583	0.684	3.08e-10	CX3CR1hi TEFF	CX3CR1low TEFF
AC087190.1	1.77e-14	-0.159463	0.055	0.125	3.56e-10	CX3CR1hi TEFF	CX3CR1low TEFF
SNHG7	1.94e-14	-0.206301	0.214	0.322	3.91e-10	CX3CR1hi TEFF	CX3CR1low TEFF
CALR	2.2e-14	0.256949	0.717	0.635	4.43e-10	CX3CR1hi TEFF	CX3CR1low TEFF
YWHAB	4.34e-14	0.162202	0.869	0.819	8.74e-10	CX3CR1hi TEFF	CX3CR1low TEFF
FUS	4.65e-14	-0.182802	0.691	0.781	9.35e-10	CX3CR1hi TEFF	CX3CR1low TEFF
KLRG1	4.92e-14	0.227253	0.685	0.603	9.91e-10	CX3CR1hi TEFF	CX3CR1low TEFF
SRRM2	5.01e-14	-0.170189	0.714	0.791	1.01e-09	CX3CR1hi TEFF	CX3CR1low TEFF
KLF9	6.27e-14	-0.177006	0.103	0.19	1.26e-09	CX3CR1hi TEFF	CX3CR1low TEFF
RPS4X	6.71e-14	-0.079009	1	1	1.35e-09	CX3CR1hi TEFF	CX3CR1low TEFF
PSMB8	7e-14	0.191294	0.724	0.629	1.41e-09	CX3CR1hi TEFF	CX3CR1low TEFF
ARHGAP30	7.12e-14	0.220683	0.577	0.464	1.43e-09	CX3CR1hi TEFF	CX3CR1low TEFF
CMC1	7.12e-14	0.279701	0.338	0.225	1.43e-09	CX3CR1hi TEFF	CX3CR1low TEFF
BIN1	7.14e-14	0.213273	0.283	0.175	1.44e-09	CX3CR1hi TEFF	CX3CR1low TEFF
ARPC2	7.4e-14	0.144934	0.953	0.946	1.49e-09	CX3CR1hi TEFF	CX3CR1low TEFF
RHOC	7.79e-14	0.216769	0.218	0.122	1.57e-09	CX3CR1hi TEFF	CX3CR1low TEFF
FAM53C	8.83e-14	-0.166619	0.077	0.154	1.78e-09	CX3CR1hi TEFF	CX3CR1low TEFF
CCL5	1.08e-13	0.128976	0.999	0.999	2.18e-09	CX3CR1hi TEFF	CX3CR1low TEFF
XBP1	1.22e-13	0.24558	0.453	0.339	2.45e-09	CX3CR1hi TEFF	CX3CR1low TEFF
NR1D2	1.3e-13	-0.17501	0.108	0.193	2.61e-09	CX3CR1hi TEFF	CX3CR1low TEFF
DNAJB6	1.37e-13	-0.198936	0.409	0.519	2.75e-09	CX3CR1hi TEFF	CX3CR1low TEFF
TBC1D10C	1.56e-13	0.194523	0.568	0.451	3.14e-09	CX3CR1hi TEFF	CX3CR1low TEFF
CBX4	1.93e-13	-0.178845	0.12	0.208	3.87e-09	CX3CR1hi TEFF	CX3CR1low TEFF
RPL29	2.25e-13	0.0948663	0.999	0.999	4.52e-09	CX3CR1hi TEFF	CX3CR1low TEFF
PLCG2	2.64e-13	-0.152009	0.446	0.577	5.31e-09	CX3CR1hi TEFF	CX3CR1low TEFF
HECA	2.68e-13	-0.174103	0.205	0.31	5.4e-09	CX3CR1hi TEFF	CX3CR1low TEFF
CNBD2	3.37e-13	-0.165775	0.079	0.155	6.78e-09	CX3CR1hi TEFF	CX3CR1low TEFF
PSMB9	3.75e-13	0.166862	0.811	0.739	7.55e-09	CX3CR1hi TEFF	CX3CR1low TEFF
MARCKSL1	3.95e-13	-0.183379	0.153	0.247	7.94e-09	CX3CR1hi TEFF	CX3CR1low TEFF
FOXN3	4.8e-13	-0.197639	0.343	0.446	9.66e-09	CX3CR1hi TEFF	CX3CR1low TEFF
MYL6	4.89e-13	0.138893	0.968	0.952	9.83e-09	CX3CR1hi TEFF	CX3CR1low TEFF
RPSA	5.31e-13	0.110517	0.993	0.996	1.07e-08	CX3CR1hi TEFF	CX3CR1low TEFF
ITPRIP	5.54e-13	-0.148623	0.053	0.117	1.12e-08	CX3CR1hi TEFF	CX3CR1low TEFF
EIF5	5.96e-13	-0.181407	0.465	0.574	1.2e-08	CX3CR1hi TEFF	CX3CR1low TEFF
PREX1	6.14e-13	-0.18119	0.339	0.451	1.24e-08	CX3CR1hi TEFF	CX3CR1low TEFF
GZMB	8.66e-13	0.230168	0.866	0.863	1.74e-08	CX3CR1hi TEFF	CX3CR1low TEFF
MXRA7	8.85e-13	-0.205175	0.216	0.316	1.78e-08	CX3CR1hi TEFF	CX3CR1low TEFF
SHKBP1	9.6e-13	0.177832	0.227	0.129	1.93e-08	CX3CR1hi TEFF	CX3CR1low TEFF
MT-ATP8	1.06e-12	0.219162	0.464	0.356	2.13e-08	CX3CR1hi TEFF	CX3CR1low TEFF
ZC3H12A	1.24e-12	-0.143843	0.049	0.11	2.5e-08	CX3CR1hi TEFF	CX3CR1low TEFF
IK	1.27e-12	0.205063	0.572	0.466	2.55e-08	CX3CR1hi TEFF	CX3CR1low TEFF
GABARAP	1.29e-12	0.184539	0.706	0.605	2.6e-08	CX3CR1hi TEFF	CX3CR1low TEFF
YWHAZ	1.3e-12	-0.148412	0.859	0.916	2.61e-08	CX3CR1hi TEFF	CX3CR1low TEFF
NSMCE3	1.49e-12	-0.198043	0.236	0.337	3.01e-08	CX3CR1hi TEFF	CX3CR1low TEFF
TMBIM4	1.74e-12	0.190465	0.536	0.419	3.5e-08	CX3CR1hi TEFF	CX3CR1low TEFF
SNHG15	1.86e-12	-0.185781	0.156	0.247	3.74e-08	CX3CR1hi TEFF	CX3CR1low TEFF
PLEKHA2	1.99e-12	-0.188606	0.184	0.278	4e-08	CX3CR1hi TEFF	CX3CR1low TEFF
SNHG5	2.04e-12	-0.160763	0.609	0.701	4.1e-08	CX3CR1hi TEFF	CX3CR1low TEFF
PRR13	2.32e-12	0.177355	0.643	0.538	4.68e-08	CX3CR1hi TEFF	CX3CR1low TEFF
COL6A2	2.42e-12	-0.174318	0.181	0.279	4.88e-08	CX3CR1hi TEFF	CX3CR1low TEFF
NR3C1	2.48e-12	-0.200675	0.39	0.494	5e-08	CX3CR1hi TEFF	CX3CR1low TEFF
HLA-E	2.53e-12	-0.102339	0.992	0.998	5.09e-08	CX3CR1hi TEFF	CX3CR1low TEFF
RPL28	3.09e-12	0.0793051	1	1	6.23e-08	CX3CR1hi TEFF	CX3CR1low TEFF
SORL1	3.5e-12	-0.194007	0.317	0.426	7.03e-08	CX3CR1hi TEFF	CX3CR1low TEFF
RPL15	3.77e-12	-0.0859188	0.997	0.999	7.58e-08	CX3CR1hi TEFF	CX3CR1low TEFF
HIST1H1E	3.79e-12	-0.196503	0.508	0.616	7.64e-08	CX3CR1hi TEFF	CX3CR1low TEFF
NXT1	4.06e-12	-0.178905	0.133	0.219	8.16e-08	CX3CR1hi TEFF	CX3CR1low TEFF
HMOX2	4.06e-12	0.196881	0.368	0.264	8.17e-08	CX3CR1hi TEFF	CX3CR1low TEFF
CHMP1B	4.08e-12	-0.180276	0.179	0.27	8.21e-08	CX3CR1hi TEFF	CX3CR1low TEFF
BCL9L	4.09e-12	-0.206726	0.286	0.384	8.22e-08	CX3CR1hi TEFF	CX3CR1low TEFF
IMP3	4.28e-12	0.176605	0.368	0.254	8.62e-08	CX3CR1hi TEFF	CX3CR1low TEFF
DYNLL2	4.3e-12	-0.192719	0.216	0.313	8.65e-08	CX3CR1hi TEFF	CX3CR1low TEFF
C14orf119	4.79e-12	0.15538	0.145	0.069	9.63e-08	CX3CR1hi TEFF	CX3CR1low TEFF
ARF6	4.96e-12	-0.165916	0.51	0.602	9.97e-08	CX3CR1hi TEFF	CX3CR1low TEFF
SNHG8	5e-12	-0.203048	0.434	0.529	1.01e-07	CX3CR1hi TEFF	CX3CR1low TEFF
ATP5F1E	5.99e-12	0.106328	0.99	0.989	1.21e-07	CX3CR1hi TEFF	CX3CR1low TEFF
HIST3H2A	7.43e-12	-0.162505	0.089	0.162	1.49e-07	CX3CR1hi TEFF	CX3CR1low TEFF
SEPTIN7	7.76e-12	0.132059	0.915	0.897	1.56e-07	CX3CR1hi TEFF	CX3CR1low TEFF
RNF139	8.36e-12	-0.17325	0.12	0.201	1.68e-07	CX3CR1hi TEFF	CX3CR1low TEFF
RPS27	8.6e-12	-0.0562747	1	1	1.73e-07	CX3CR1hi TEFF	CX3CR1low TEFF
SPOCK2	8.77e-12	-0.182052	0.548	0.636	1.77e-07	CX3CR1hi TEFF	CX3CR1low TEFF
HLA-DRB1	9.09e-12	0.350557	0.592	0.512	1.83e-07	CX3CR1hi TEFF	CX3CR1low TEFF
HSP90AA1	9.87e-12	-0.137254	0.947	0.964	1.99e-07	CX3CR1hi TEFF	CX3CR1low TEFF
SERTAD3	1.04e-11	-0.152088	0.092	0.167	2.09e-07	CX3CR1hi TEFF	CX3CR1low TEFF
PDLIM2	1.19e-11	0.191096	0.265	0.17	2.4e-07	CX3CR1hi TEFF	CX3CR1low TEFF
S1PR4	1.33e-11	0.205711	0.393	0.286	2.68e-07	CX3CR1hi TEFF	CX3CR1low TEFF
RPL37	1.39e-11	-0.0671455	1	1	2.81e-07	CX3CR1hi TEFF	CX3CR1low TEFF
BIN2	1.46e-11	0.173693	0.747	0.683	2.94e-07	CX3CR1hi TEFF	CX3CR1low TEFF
MT-CO2	1.52e-11	0.0994451	0.999	1	3.07e-07	CX3CR1hi TEFF	CX3CR1low TEFF
CD99	1.83e-11	0.152262	0.891	0.888	3.69e-07	CX3CR1hi TEFF	CX3CR1low TEFF
YBX3	2.08e-11	-0.218018	0.206	0.296	4.18e-07	CX3CR1hi TEFF	CX3CR1low TEFF
CYCS	2.16e-11	-0.186587	0.467	0.566	4.34e-07	CX3CR1hi TEFF	CX3CR1low TEFF
MAP1LC3B	2.41e-11	-0.194777	0.481	0.559	4.84e-07	CX3CR1hi TEFF	CX3CR1low TEFF
ALOX5AP	2.5e-11	0.244367	0.333	0.235	5.02e-07	CX3CR1hi TEFF	CX3CR1low TEFF
DDN-AS1	2.57e-11	-0.126478	0.058	0.12	5.17e-07	CX3CR1hi TEFF	CX3CR1low TEFF
PSMB10	2.74e-11	0.207909	0.577	0.485	5.52e-07	CX3CR1hi TEFF	CX3CR1low TEFF
TOB2	2.77e-11	-0.161634	0.11	0.186	5.57e-07	CX3CR1hi TEFF	CX3CR1low TEFF
CYBA	3.22e-11	0.136173	0.98	0.975	6.48e-07	CX3CR1hi TEFF	CX3CR1low TEFF
PGAM1	4.14e-11	0.19237	0.339	0.237	8.34e-07	CX3CR1hi TEFF	CX3CR1low TEFF
KLHL18	4.24e-11	-0.125355	0.046	0.101	8.52e-07	CX3CR1hi TEFF	CX3CR1low TEFF
RPS15A	4.25e-11	0.0720561	1	1	8.56e-07	CX3CR1hi TEFF	CX3CR1low TEFF
DUSP5	4.33e-11	-0.130982	0.05	0.106	8.72e-07	CX3CR1hi TEFF	CX3CR1low TEFF
RCC2	4.46e-11	-0.168352	0.119	0.198	8.97e-07	CX3CR1hi TEFF	CX3CR1low TEFF
EHD4	4.47e-11	-0.157795	0.09	0.16	8.99e-07	CX3CR1hi TEFF	CX3CR1low TEFF
MRPS18B	4.59e-11	0.148329	0.154	0.078	9.23e-07	CX3CR1hi TEFF	CX3CR1low TEFF
CD2	4.66e-11	0.134532	0.932	0.913	9.37e-07	CX3CR1hi TEFF	CX3CR1low TEFF
XRCC5	5.28e-11	0.187479	0.606	0.53	1.06e-06	CX3CR1hi TEFF	CX3CR1low TEFF
PPDPF	5.76e-11	0.177653	0.721	0.634	1.16e-06	CX3CR1hi TEFF	CX3CR1low TEFF
POLR2B	5.89e-11	0.171338	0.269	0.173	1.19e-06	CX3CR1hi TEFF	CX3CR1low TEFF
TRIM56	5.91e-11	0.178364	0.228	0.14	1.19e-06	CX3CR1hi TEFF	CX3CR1low TEFF
COQ7	6.26e-11	-0.140622	0.075	0.142	1.26e-06	CX3CR1hi TEFF	CX3CR1low TEFF
YME1L1	6.44e-11	-0.190066	0.342	0.436	1.3e-06	CX3CR1hi TEFF	CX3CR1low TEFF
ZNF207	6.54e-11	0.214469	0.449	0.348	1.32e-06	CX3CR1hi TEFF	CX3CR1low TEFF
MXI1	6.69e-11	-0.151651	0.128	0.21	1.35e-06	CX3CR1hi TEFF	CX3CR1low TEFF
FOSL2	7.29e-11	-0.158091	0.116	0.193	1.47e-06	CX3CR1hi TEFF	CX3CR1low TEFF
FAM133B	7.63e-11	-0.195787	0.456	0.551	1.54e-06	CX3CR1hi TEFF	CX3CR1low TEFF
GBP2	7.74e-11	0.198677	0.357	0.257	1.56e-06	CX3CR1hi TEFF	CX3CR1low TEFF
LBR	8.66e-11	0.187359	0.369	0.267	1.74e-06	CX3CR1hi TEFF	CX3CR1low TEFF
RNASEH2B	9.3e-11	0.190725	0.363	0.266	1.87e-06	CX3CR1hi TEFF	CX3CR1low TEFF
BTG3	1.08e-10	-0.184273	0.141	0.219	2.18e-06	CX3CR1hi TEFF	CX3CR1low TEFF
DMAP1	1.09e-10	0.143462	0.14	0.07	2.19e-06	CX3CR1hi TEFF	CX3CR1low TEFF
DDIT4	1.15e-10	-0.215964	0.3	0.39	2.31e-06	CX3CR1hi TEFF	CX3CR1low TEFF
TTC3	1.23e-10	-0.191009	0.349	0.441	2.48e-06	CX3CR1hi TEFF	CX3CR1low TEFF
KLF12	1.24e-10	-0.159385	0.165	0.25	2.49e-06	CX3CR1hi TEFF	CX3CR1low TEFF
ENO1	1.33e-10	0.170393	0.625	0.54	2.68e-06	CX3CR1hi TEFF	CX3CR1low TEFF
SAP30	1.36e-10	-0.154478	0.143	0.225	2.74e-06	CX3CR1hi TEFF	CX3CR1low TEFF
IRF3	1.41e-10	0.174978	0.399	0.289	2.83e-06	CX3CR1hi TEFF	CX3CR1low TEFF
ANXA11	1.53e-10	0.18029	0.37	0.272	3.08e-06	CX3CR1hi TEFF	CX3CR1low TEFF
ZNF331	1.56e-10	-0.111197	0.064	0.125	3.14e-06	CX3CR1hi TEFF	CX3CR1low TEFF
CAST	1.67e-10	0.166409	0.823	0.785	3.36e-06	CX3CR1hi TEFF	CX3CR1low TEFF
MXD1	1.69e-10	-0.15391	0.078	0.142	3.4e-06	CX3CR1hi TEFF	CX3CR1low TEFF
TM2D3	1.81e-10	-0.164417	0.117	0.192	3.64e-06	CX3CR1hi TEFF	CX3CR1low TEFF
OTULIN	2e-10	-0.187563	0.156	0.234	4.03e-06	CX3CR1hi TEFF	CX3CR1low TEFF
SNHG3	2.11e-10	-0.154299	0.186	0.273	4.25e-06	CX3CR1hi TEFF	CX3CR1low TEFF
ALDOA	2.23e-10	0.123989	0.106	0.046	4.49e-06	CX3CR1hi TEFF	CX3CR1low TEFF
PSMC4	2.27e-10	0.155562	0.284	0.188	4.56e-06	CX3CR1hi TEFF	CX3CR1low TEFF
SAMD3	2.27e-10	0.169034	0.699	0.617	4.58e-06	CX3CR1hi TEFF	CX3CR1low TEFF
TENT4B	2.3e-10	-0.129823	0.067	0.128	4.62e-06	CX3CR1hi TEFF	CX3CR1low TEFF
AC091271.1	2.41e-10	-0.127308	0.053	0.11	4.85e-06	CX3CR1hi TEFF	CX3CR1low TEFF
CD8B	2.52e-10	0.227465	0.713	0.658	5.06e-06	CX3CR1hi TEFF	CX3CR1low TEFF
TUBA1C	2.75e-10	-0.166706	0.129	0.205	5.54e-06	CX3CR1hi TEFF	CX3CR1low TEFF
EVL	2.85e-10	0.170978	0.768	0.706	5.72e-06	CX3CR1hi TEFF	CX3CR1low TEFF
SYNE2	2.89e-10	-0.159179	0.777	0.849	5.82e-06	CX3CR1hi TEFF	CX3CR1low TEFF
CNOT6L	2.91e-10	-0.176983	0.339	0.431	5.85e-06	CX3CR1hi TEFF	CX3CR1low TEFF
CBX3	2.97e-10	0.206346	0.49	0.4	5.98e-06	CX3CR1hi TEFF	CX3CR1low TEFF
SSBP3	3.21e-10	-0.162362	0.324	0.422	6.46e-06	CX3CR1hi TEFF	CX3CR1low TEFF
EIF4A2	3.26e-10	-0.171202	0.633	0.706	6.55e-06	CX3CR1hi TEFF	CX3CR1low TEFF
CCT6A	3.45e-10	0.188073	0.329	0.231	6.95e-06	CX3CR1hi TEFF	CX3CR1low TEFF
ATP5F1D	3.49e-10	0.141556	0.678	0.569	7.02e-06	CX3CR1hi TEFF	CX3CR1low TEFF
MAP3K12	3.55e-10	-0.137905	0.091	0.159	7.14e-06	CX3CR1hi TEFF	CX3CR1low TEFF
GSTO1	3.55e-10	0.164472	0.276	0.181	7.14e-06	CX3CR1hi TEFF	CX3CR1low TEFF
PLEKHF1	3.68e-10	0.17999	0.244	0.154	7.4e-06	CX3CR1hi TEFF	CX3CR1low TEFF
MT-ND5	3.72e-10	0.119383	0.984	0.991	7.48e-06	CX3CR1hi TEFF	CX3CR1low TEFF
GAB3	4.21e-10	-0.177064	0.277	0.368	8.48e-06	CX3CR1hi TEFF	CX3CR1low TEFF
RPS5	4.66e-10	0.098708	0.991	0.99	9.37e-06	CX3CR1hi TEFF	CX3CR1low TEFF
PROK2	4.9e-10	-0.181468	0.24	0.328	9.85e-06	CX3CR1hi TEFF	CX3CR1low TEFF
TFDP2	5.34e-10	-0.16587	0.283	0.375	1.07e-05	CX3CR1hi TEFF	CX3CR1low TEFF
H2AFV	5.5e-10	-0.168834	0.448	0.53	1.11e-05	CX3CR1hi TEFF	CX3CR1low TEFF
UQCRB	5.83e-10	-0.124292	0.923	0.935	1.17e-05	CX3CR1hi TEFF	CX3CR1low TEFF
UBB	5.93e-10	-0.12069	0.916	0.942	1.19e-05	CX3CR1hi TEFF	CX3CR1low TEFF
KBTBD2	5.97e-10	-0.123553	0.102	0.172	1.2e-05	CX3CR1hi TEFF	CX3CR1low TEFF
CTSW	6.54e-10	0.182933	0.828	0.811	1.32e-05	CX3CR1hi TEFF	CX3CR1low TEFF
RPL17	6.7e-10	-0.0648167	0.998	1	1.35e-05	CX3CR1hi TEFF	CX3CR1low TEFF
WAKMAR2	7.44e-10	-0.165522	0.107	0.174	1.5e-05	CX3CR1hi TEFF	CX3CR1low TEFF
MYO1G	7.66e-10	0.190704	0.495	0.397	1.54e-05	CX3CR1hi TEFF	CX3CR1low TEFF
SAMHD1	7.67e-10	0.181581	0.476	0.371	1.54e-05	CX3CR1hi TEFF	CX3CR1low TEFF
ZAP70	8.2e-10	0.171459	0.374	0.278	1.65e-05	CX3CR1hi TEFF	CX3CR1low TEFF
SNRPD3	9.12e-10	0.16107	0.363	0.263	1.83e-05	CX3CR1hi TEFF	CX3CR1low TEFF
DNAJB9	9.45e-10	-0.13783	0.117	0.19	1.9e-05	CX3CR1hi TEFF	CX3CR1low TEFF
BSG	9.97e-10	0.172444	0.418	0.316	2.01e-05	CX3CR1hi TEFF	CX3CR1low TEFF
CTSC	9.98e-10	0.159425	0.636	0.556	2.01e-05	CX3CR1hi TEFF	CX3CR1low TEFF
GBP4	1.01e-09	0.168017	0.256	0.166	2.04e-05	CX3CR1hi TEFF	CX3CR1low TEFF
HNRNPA1P48	1.02e-09	0.120331	0.106	0.049	2.05e-05	CX3CR1hi TEFF	CX3CR1low TEFF
GNB1	1.02e-09	-0.157222	0.322	0.414	2.05e-05	CX3CR1hi TEFF	CX3CR1low TEFF
DNAJC15	1.03e-09	0.155788	0.226	0.143	2.08e-05	CX3CR1hi TEFF	CX3CR1low TEFF
HNRNPA0	1.04e-09	-0.166797	0.437	0.523	2.1e-05	CX3CR1hi TEFF	CX3CR1low TEFF
BCLAF1	1.09e-09	-0.194564	0.501	0.578	2.2e-05	CX3CR1hi TEFF	CX3CR1low TEFF
COPB2	1.1e-09	0.14273	0.18	0.103	2.21e-05	CX3CR1hi TEFF	CX3CR1low TEFF
HLA-F	1.14e-09	-0.142566	0.759	0.827	2.29e-05	CX3CR1hi TEFF	CX3CR1low TEFF
RSU1	1.2e-09	0.152747	0.214	0.132	2.41e-05	CX3CR1hi TEFF	CX3CR1low TEFF
GRAP2	1.3e-09	0.152672	0.31	0.215	2.61e-05	CX3CR1hi TEFF	CX3CR1low TEFF
EIF1AX	1.43e-09	-0.177327	0.433	0.521	2.87e-05	CX3CR1hi TEFF	CX3CR1low TEFF
BANF1	1.45e-09	0.18147	0.333	0.244	2.92e-05	CX3CR1hi TEFF	CX3CR1low TEFF
UBE2L6	1.54e-09	0.159893	0.326	0.231	3.1e-05	CX3CR1hi TEFF	CX3CR1low TEFF
RPL21	1.59e-09	-0.0583156	1	1	3.19e-05	CX3CR1hi TEFF	CX3CR1low TEFF
EIF5B	1.62e-09	0.192293	0.464	0.372	3.25e-05	CX3CR1hi TEFF	CX3CR1low TEFF
ACAA2	1.67e-09	0.173729	0.28	0.193	3.36e-05	CX3CR1hi TEFF	CX3CR1low TEFF
LINC00342	1.69e-09	0.184879	0.206	0.129	3.41e-05	CX3CR1hi TEFF	CX3CR1low TEFF
NUB1	1.76e-09	0.167793	0.437	0.337	3.55e-05	CX3CR1hi TEFF	CX3CR1low TEFF
CD74	1.77e-09	0.30447	0.6	0.535	3.57e-05	CX3CR1hi TEFF	CX3CR1low TEFF
CEMIP2	1.89e-09	-0.163125	0.345	0.435	3.8e-05	CX3CR1hi TEFF	CX3CR1low TEFF
RTF2	2.04e-09	0.172012	0.285	0.196	4.1e-05	CX3CR1hi TEFF	CX3CR1low TEFF
MT-ND3	2.11e-09	0.106363	0.998	1	4.24e-05	CX3CR1hi TEFF	CX3CR1low TEFF
SH2D1A	2.13e-09	0.162537	0.288	0.199	4.29e-05	CX3CR1hi TEFF	CX3CR1low TEFF
ECH1	2.41e-09	0.161377	0.36	0.264	4.84e-05	CX3CR1hi TEFF	CX3CR1low TEFF
RB1CC1	2.44e-09	-0.167241	0.233	0.316	4.91e-05	CX3CR1hi TEFF	CX3CR1low TEFF
RPL13	2.45e-09	0.0738733	1	1	4.93e-05	CX3CR1hi TEFF	CX3CR1low TEFF
NHLRC3	2.63e-09	0.141698	0.146	0.08	5.29e-05	CX3CR1hi TEFF	CX3CR1low TEFF
SERF2	2.64e-09	0.0926805	0.986	0.982	5.31e-05	CX3CR1hi TEFF	CX3CR1low TEFF
HIPK1	2.96e-09	-0.144068	0.173	0.254	5.96e-05	CX3CR1hi TEFF	CX3CR1low TEFF
GTF3C1	3.18e-09	-0.151717	0.224	0.308	6.4e-05	CX3CR1hi TEFF	CX3CR1low TEFF
NUAK1	3.36e-09	-0.135738	0.058	0.111	6.76e-05	CX3CR1hi TEFF	CX3CR1low TEFF
PIM3	3.38e-09	-0.132494	0.092	0.155	6.8e-05	CX3CR1hi TEFF	CX3CR1low TEFF
HSPA1A	3.55e-09	0.200463	0.124	0.063	7.14e-05	CX3CR1hi TEFF	CX3CR1low TEFF
CCT3	3.69e-09	0.175608	0.424	0.329	7.42e-05	CX3CR1hi TEFF	CX3CR1low TEFF
MT-ATP6	3.94e-09	0.101787	0.998	1	7.93e-05	CX3CR1hi TEFF	CX3CR1low TEFF
BTAF1	3.95e-09	-0.107106	0.063	0.118	7.95e-05	CX3CR1hi TEFF	CX3CR1low TEFF
BCAS2	4.14e-09	-0.159199	0.226	0.307	8.33e-05	CX3CR1hi TEFF	CX3CR1low TEFF
THRAP3	5.38e-09	0.164348	0.577	0.493	0.000108	CX3CR1hi TEFF	CX3CR1low TEFF
MEF2D	5.61e-09	-0.146913	0.106	0.171	0.000113	CX3CR1hi TEFF	CX3CR1low TEFF
CLTA	5.64e-09	0.167784	0.328	0.239	0.000113	CX3CR1hi TEFF	CX3CR1low TEFF
YRDC	5.96e-09	-0.137461	0.081	0.14	0.00012	CX3CR1hi TEFF	CX3CR1low TEFF
TUBB	5.98e-09	0.171386	0.355	0.266	0.00012	CX3CR1hi TEFF	CX3CR1low TEFF
CMIP	6.31e-09	-0.144067	0.149	0.221	0.000127	CX3CR1hi TEFF	CX3CR1low TEFF
SRP9	6.37e-09	0.151388	0.407	0.318	0.000128	CX3CR1hi TEFF	CX3CR1low TEFF
CIRBP	6.59e-09	-0.143296	0.729	0.781	0.000133	CX3CR1hi TEFF	CX3CR1low TEFF
SESN3	6.66e-09	-0.119234	0.067	0.123	0.000134	CX3CR1hi TEFF	CX3CR1low TEFF
UBA52	6.99e-09	-0.0729852	0.996	0.998	0.000141	CX3CR1hi TEFF	CX3CR1low TEFF
MESD	7.2e-09	0.135509	0.299	0.207	0.000145	CX3CR1hi TEFF	CX3CR1low TEFF
MRPS34	7.99e-09	0.158221	0.348	0.255	0.000161	CX3CR1hi TEFF	CX3CR1low TEFF
SDR42E2	8.18e-09	-0.127742	0.062	0.115	0.000165	CX3CR1hi TEFF	CX3CR1low TEFF
DCTN2	8.31e-09	0.150008	0.241	0.16	0.000167	CX3CR1hi TEFF	CX3CR1low TEFF
FAM49B	8.43e-09	0.170188	0.554	0.469	0.00017	CX3CR1hi TEFF	CX3CR1low TEFF
ATP2B1	8.44e-09	-0.168038	0.24	0.32	0.00017	CX3CR1hi TEFF	CX3CR1low TEFF
CTSD	9.01e-09	0.164865	0.401	0.309	0.000181	CX3CR1hi TEFF	CX3CR1low TEFF
ABHD5	9.4e-09	-0.113363	0.067	0.121	0.000189	CX3CR1hi TEFF	CX3CR1low TEFF
ASTE1	9.75e-09	-0.143913	0.086	0.145	0.000196	CX3CR1hi TEFF	CX3CR1low TEFF
FBXW7	9.96e-09	-0.141804	0.19	0.27	0.0002	CX3CR1hi TEFF	CX3CR1low TEFF
KLF13	1.08e-08	-0.151395	0.495	0.584	0.000218	CX3CR1hi TEFF	CX3CR1low TEFF
RAN	1.11e-08	0.156428	0.61	0.529	0.000223	CX3CR1hi TEFF	CX3CR1low TEFF
S100A4	1.14e-08	0.0940503	0.997	1	0.000229	CX3CR1hi TEFF	CX3CR1low TEFF
RPL22L1	1.16e-08	-0.182126	0.359	0.437	0.000234	CX3CR1hi TEFF	CX3CR1low TEFF
COG3	1.18e-08	-0.132534	0.092	0.152	0.000236646	CX3CR1hi TEFF	CX3CR1low TEFF
CEBPB	1.29e-08	-0.178676	0.283	0.364	0.00026	CX3CR1hi TEFF	CX3CR1low TEFF
RNMT	1.3e-08	-0.17017	0.323	0.401	0.000262	CX3CR1hi TEFF	CX3CR1low TEFF
NPRL2	1.38e-08	0.135099	0.194	0.122	0.000277	CX3CR1hi TEFF	CX3CR1low TEFF
RNF166	1.41e-08	-0.148401	0.353	0.442	0.000284	CX3CR1hi TEFF	CX3CR1low TEFF
PHB2	1.42e-08	0.163684	0.3	0.217	0.000285	CX3CR1hi TEFF	CX3CR1low TEFF
PKM	1.44e-08	0.161138	0.384	0.293	0.000289	CX3CR1hi TEFF	CX3CR1low TEFF
RASGRP1	1.5e-08	-0.145761	0.361	0.452	0.000301	CX3CR1hi TEFF	CX3CR1low TEFF
ICAM3	1.6e-08	0.178089	0.546	0.468	0.000322	CX3CR1hi TEFF	CX3CR1low TEFF
FXYD5	1.67e-08	0.162839	0.676	0.613	0.000337	CX3CR1hi TEFF	CX3CR1low TEFF
ECI2	1.69e-08	0.128025	0.152	0.087	0.00034	CX3CR1hi TEFF	CX3CR1low TEFF
DDX39B	1.81e-08	0.16704	0.438	0.349	0.000364	CX3CR1hi TEFF	CX3CR1low TEFF
SPCS2	1.86e-08	0.148363	0.633	0.546	0.000375	CX3CR1hi TEFF	CX3CR1low TEFF
FNBP1	1.95e-08	-0.152512	0.608	0.669	0.000393	CX3CR1hi TEFF	CX3CR1low TEFF
FOXP1	1.98e-08	-0.168385	0.462	0.543	0.000399	CX3CR1hi TEFF	CX3CR1low TEFF
B4GALT5	2.27e-08	-0.126667	0.111	0.174	0.000457	CX3CR1hi TEFF	CX3CR1low TEFF
PRDM1	2.33e-08	0.171132	0.334	0.246	0.000468	CX3CR1hi TEFF	CX3CR1low TEFF
H1FX	2.38e-08	-0.19945	0.454	0.534	0.000478	CX3CR1hi TEFF	CX3CR1low TEFF
PYCARD	2.38e-08	0.178538	0.354	0.268	0.000479	CX3CR1hi TEFF	CX3CR1low TEFF
ALYREF	2.4e-08	-0.116937	0.118	0.185	0.000483	CX3CR1hi TEFF	CX3CR1low TEFF
HLA-A	2.42e-08	0.0796311	1	1	0.000488	CX3CR1hi TEFF	CX3CR1low TEFF
ESYT2	2.47e-08	-0.1178	0.118	0.184	0.000497	CX3CR1hi TEFF	CX3CR1low TEFF
EIF2S2	2.51e-08	0.184262	0.491	0.406	0.000506	CX3CR1hi TEFF	CX3CR1low TEFF
CREBBP	2.6e-08	-0.158712	0.201	0.275	0.000522	CX3CR1hi TEFF	CX3CR1low TEFF
EOMES	2.62e-08	0.118034	0.114	0.058	0.000528	CX3CR1hi TEFF	CX3CR1low TEFF
COPB1	2.88e-08	0.146657	0.301	0.218	0.000579	CX3CR1hi TEFF	CX3CR1low TEFF
CAPZA1	2.97e-08	0.157729	0.464	0.378	0.000598	CX3CR1hi TEFF	CX3CR1low TEFF
CD48	3.01e-08	-0.121655	0.822	0.864	0.000605	CX3CR1hi TEFF	CX3CR1low TEFF
TWF2	3.1e-08	0.140004	0.265	0.183	0.000623	CX3CR1hi TEFF	CX3CR1low TEFF
RPL35	3.47e-08	-0.0695891	0.999	1	0.000699	CX3CR1hi TEFF	CX3CR1low TEFF
RBX1	4.28e-08	0.137406	0.492	0.391	0.000861	CX3CR1hi TEFF	CX3CR1low TEFF
RNF44	4.3e-08	-0.126051	0.141	0.21	0.000865	CX3CR1hi TEFF	CX3CR1low TEFF
SKAP1	4.38e-08	0.165491	0.531	0.451	0.000881	CX3CR1hi TEFF	CX3CR1low TEFF
SETD1B	4.68e-08	-0.104365	0.058	0.107	0.000942	CX3CR1hi TEFF	CX3CR1low TEFF
SKIL	4.82e-08	-0.108928	0.057	0.104	0.00097	CX3CR1hi TEFF	CX3CR1low TEFF
STARD7	4.85e-08	-0.134781	0.18	0.253	0.000976	CX3CR1hi TEFF	CX3CR1low TEFF
CREBZF	4.89e-08	0.159223	0.281	0.199	0.000983	CX3CR1hi TEFF	CX3CR1low TEFF
NAMPT	4.96e-08	-0.130496	0.109	0.17	0.000998	CX3CR1hi TEFF	CX3CR1low TEFF
SFXN1	5.21e-08	0.134929	0.199	0.129	0.00104789	CX3CR1hi TEFF	CX3CR1low TEFF
RPL24	5.63e-08	-0.0686991	0.993	0.999	0.00113268	CX3CR1hi TEFF	CX3CR1low TEFF
IFI16	5.66e-08	0.161882	0.518	0.431	0.00113881	CX3CR1hi TEFF	CX3CR1low TEFF
PLEC	5.94e-08	-0.12512	0.139	0.206	0.0011944	CX3CR1hi TEFF	CX3CR1low TEFF
LDHA	6.11e-08	-0.11668	0.56	0.637	0.00122868	CX3CR1hi TEFF	CX3CR1low TEFF
GAS5	6.29e-08	-0.113722	0.573	0.657	0.00126605	CX3CR1hi TEFF	CX3CR1low TEFF
RPL41	6.31e-08	0.0513148	1	1	0.00126933	CX3CR1hi TEFF	CX3CR1low TEFF
LIME1	6.31e-08	0.151118	0.722	0.654	0.00126967	CX3CR1hi TEFF	CX3CR1low TEFF
CREM	6.43e-08	-0.122463	0.087	0.144	0.00129394	CX3CR1hi TEFF	CX3CR1low TEFF
DNAJC8	6.5e-08	0.148419	0.598	0.504	0.0013072	CX3CR1hi TEFF	CX3CR1low TEFF
PRKAR1A	6.54e-08	-0.135049	0.239	0.315	0.00131681	CX3CR1hi TEFF	CX3CR1low TEFF
JAK3	6.83e-08	-0.139908	0.154	0.221	0.00137349	CX3CR1hi TEFF	CX3CR1low TEFF
CCNT1	6.95e-08	-0.126821	0.101	0.159	0.00139915	CX3CR1hi TEFF	CX3CR1low TEFF
TPM4	7.27e-08	0.20069	0.33	0.253	0.00146194	CX3CR1hi TEFF	CX3CR1low TEFF
SIAH2	7.5e-08	-0.124842	0.166	0.239	0.00150968	CX3CR1hi TEFF	CX3CR1low TEFF
FERMT3	7.61e-08	0.153291	0.32	0.235	0.00153168	CX3CR1hi TEFF	CX3CR1low TEFF
MICOS13	7.96e-08	0.137152	0.395	0.303	0.00160161	CX3CR1hi TEFF	CX3CR1low TEFF
TRPV2	8.18e-08	0.120961	0.181	0.113	0.00164601	CX3CR1hi TEFF	CX3CR1low TEFF
CHRAC1	8.2e-08	-0.133449	0.159	0.227	0.00164996	CX3CR1hi TEFF	CX3CR1low TEFF
CD37	8.61e-08	0.12425	0.788	0.722	0.00173136	CX3CR1hi TEFF	CX3CR1low TEFF
ATF6B	8.61e-08	0.13895	0.258	0.179	0.00173263	CX3CR1hi TEFF	CX3CR1low TEFF
CD63	9.04e-08	0.173901	0.681	0.628	0.0018193	CX3CR1hi TEFF	CX3CR1low TEFF
PAIP2	1.07e-07	-0.144491	0.542	0.595	0.00216117	CX3CR1hi TEFF	CX3CR1low TEFF
TERF1	1.11e-07	0.141311	0.204	0.133	0.00223884	CX3CR1hi TEFF	CX3CR1low TEFF
IAH1	1.14e-07	0.131841	0.241	0.165	0.00229164	CX3CR1hi TEFF	CX3CR1low TEFF
WAS	1.14e-07	0.142126	0.435	0.349	0.00229863	CX3CR1hi TEFF	CX3CR1low TEFF
IFI27L2	1.2e-07	0.12725	0.332	0.248	0.00240553	CX3CR1hi TEFF	CX3CR1low TEFF
TPI1	1.2e-07	0.136743	0.549	0.467	0.00241651	CX3CR1hi TEFF	CX3CR1low TEFF
CNN2	1.24e-07	0.157728	0.338	0.257	0.00249912	CX3CR1hi TEFF	CX3CR1low TEFF
AC012615.1	1.3e-07	-0.0947346	0.065	0.115	0.00261247	CX3CR1hi TEFF	CX3CR1low TEFF
GHITM	1.32e-07	0.138597	0.464	0.376	0.00265003	CX3CR1hi TEFF	CX3CR1low TEFF
RPL9	1.38e-07	-0.0630174	0.996	0.999	0.00277172	CX3CR1hi TEFF	CX3CR1low TEFF
FNDC3B	1.38e-07	-0.123166	0.097	0.153	0.00278258	CX3CR1hi TEFF	CX3CR1low TEFF
RAPGEF1	1.38e-07	-0.136654	0.262	0.34	0.00278493	CX3CR1hi TEFF	CX3CR1low TEFF
TSPO	1.4e-07	0.135632	0.445	0.353	0.00280794	CX3CR1hi TEFF	CX3CR1low TEFF
HSPA5	1.44e-07	-0.177822	0.597	0.654	0.00290074	CX3CR1hi TEFF	CX3CR1low TEFF
HMGCS1	1.57e-07	-0.112782	0.06	0.107	0.00316781	CX3CR1hi TEFF	CX3CR1low TEFF
FTH1	1.59e-07	-0.0924937	0.979	0.983	0.00320571	CX3CR1hi TEFF	CX3CR1low TEFF
TNFRSF1A	1.62e-07	0.119009	0.144	0.085	0.0032663	CX3CR1hi TEFF	CX3CR1low TEFF
TFRC	1.7e-07	-0.143805	0.106	0.163	0.00341183	CX3CR1hi TEFF	CX3CR1low TEFF
UAP1	1.72e-07	-0.116789	0.098	0.155	0.00345281	CX3CR1hi TEFF	CX3CR1low TEFF
TBX21	1.74e-07	-0.141029	0.313	0.392	0.00349163	CX3CR1hi TEFF	CX3CR1low TEFF
AGAP1	1.76e-07	-0.102965	0.068	0.118	0.00354419	CX3CR1hi TEFF	CX3CR1low TEFF
UBE2J1	1.86e-07	-0.12988	0.102	0.157	0.00375054	CX3CR1hi TEFF	CX3CR1low TEFF
KLF10	1.95e-07	-0.127361	0.087	0.141	0.00391869	CX3CR1hi TEFF	CX3CR1low TEFF
LDHB	2.02e-07	0.140074	0.596	0.527	0.00406817	CX3CR1hi TEFF	CX3CR1low TEFF
NAP1L1	2.06e-07	-0.154772	0.529	0.589	0.00414742	CX3CR1hi TEFF	CX3CR1low TEFF
MPLKIP	2.17e-07	0.118865	0.147	0.088	0.00437338	CX3CR1hi TEFF	CX3CR1low TEFF
IFI35	2.25e-07	0.12692	0.174	0.11	0.00452944	CX3CR1hi TEFF	CX3CR1low TEFF
DGKD	2.27e-07	-0.125883	0.205	0.277	0.0045646	CX3CR1hi TEFF	CX3CR1low TEFF
CDV3	2.31e-07	-0.130946	0.549	0.616	0.00464913	CX3CR1hi TEFF	CX3CR1low TEFF
CASP1	2.31e-07	0.134708	0.3	0.22	0.00465266	CX3CR1hi TEFF	CX3CR1low TEFF
BOLA2B	2.35e-07	0.0995088	0.119	0.065	0.00471893	CX3CR1hi TEFF	CX3CR1low TEFF
PARP8	2.4e-07	-0.144482	0.393	0.467	0.00483594	CX3CR1hi TEFF	CX3CR1low TEFF
MKNK2	2.42e-07	-0.135671	0.161	0.225	0.00486774	CX3CR1hi TEFF	CX3CR1low TEFF
ERCC5	2.45e-07	0.143366	0.241	0.168	0.00491954	CX3CR1hi TEFF	CX3CR1low TEFF
PPP1R11	2.56e-07	0.131156	0.221	0.151	0.00515665	CX3CR1hi TEFF	CX3CR1low TEFF
PPP1R18	2.57e-07	0.15993	0.474	0.397	0.00517308	CX3CR1hi TEFF	CX3CR1low TEFF
WDR26	2.6e-07	-0.128623	0.155	0.219	0.00522635	CX3CR1hi TEFF	CX3CR1low TEFF
EMD	2.61e-07	-0.133446	0.192	0.264	0.00525333	CX3CR1hi TEFF	CX3CR1low TEFF
TARS	2.63e-07	0.118778	0.161	0.099	0.00529054	CX3CR1hi TEFF	CX3CR1low TEFF
EIF4A1	2.69e-07	-0.114607	0.713	0.763	0.0054066	CX3CR1hi TEFF	CX3CR1low TEFF
PAXX	2.69e-07	0.143677	0.561	0.489	0.00542156	CX3CR1hi TEFF	CX3CR1low TEFF
INPP4B	2.71e-07	0.110415	0.131	0.075	0.00545548	CX3CR1hi TEFF	CX3CR1low TEFF
DBF4	2.73e-07	-0.1044	0.16	0.226	0.00549806	CX3CR1hi TEFF	CX3CR1low TEFF
SNHG32	2.74e-07	-0.125216	0.174	0.244	0.00550372	CX3CR1hi TEFF	CX3CR1low TEFF
B3GALT4	2.77e-07	0.123977	0.124	0.071	0.00557513	CX3CR1hi TEFF	CX3CR1low TEFF
IRF9	2.79e-07	0.179478	0.31	0.237	0.00560641	CX3CR1hi TEFF	CX3CR1low TEFF
MSL1	2.79e-07	-0.146073	0.168	0.234	0.00562005	CX3CR1hi TEFF	CX3CR1low TEFF
KAT2B	2.89e-07	-0.130224	0.09	0.143	0.00581216	CX3CR1hi TEFF	CX3CR1low TEFF
KIAA2026	2.89e-07	-0.13946	0.218	0.292	0.00581704	CX3CR1hi TEFF	CX3CR1low TEFF
LATS1	3.01e-07	-0.0926616	0.071	0.12	0.00605027	CX3CR1hi TEFF	CX3CR1low TEFF
ARPC3	3.07e-07	0.0978222	0.905	0.884	0.00617308	CX3CR1hi TEFF	CX3CR1low TEFF
NSL1	3.22e-07	0.115844	0.17	0.107	0.00647699	CX3CR1hi TEFF	CX3CR1low TEFF
JMY	3.59e-07	-0.115523	0.086	0.138	0.00721812	CX3CR1hi TEFF	CX3CR1low TEFF
RACK1	3.61e-07	0.0760998	0.991	0.995	0.00725672	CX3CR1hi TEFF	CX3CR1low TEFF
UQCR10	3.83e-07	0.133761	0.661	0.581	0.00770359	CX3CR1hi TEFF	CX3CR1low TEFF
ERAP2	3.88e-07	0.132375	0.138	0.083	0.00780374	CX3CR1hi TEFF	CX3CR1low TEFF
GPCPD1	4.12e-07	-0.12577	0.129	0.19	0.00829198	CX3CR1hi TEFF	CX3CR1low TEFF
PTPN2	4.16e-07	-0.144503	0.318	0.393	0.00837524	CX3CR1hi TEFF	CX3CR1low TEFF
APEX1	4.28e-07	0.133049	0.277	0.201	0.00860343	CX3CR1hi TEFF	CX3CR1low TEFF
EPSTI1	4.38e-07	0.129498	0.123	0.07	0.00881638	CX3CR1hi TEFF	CX3CR1low TEFF
ARIH1	4.38e-07	-0.126107	0.145	0.205	0.00881887	CX3CR1hi TEFF	CX3CR1low TEFF
CHMP2A	4.39e-07	0.134999	0.41	0.322	0.00883076	CX3CR1hi TEFF	CX3CR1low TEFF
ATXN2L	4.7e-07	-0.117587	0.139	0.201	0.00945386	CX3CR1hi TEFF	CX3CR1low TEFF
CCT5	4.81e-07	0.131047	0.328	0.251	0.00968047	CX3CR1hi TEFF	CX3CR1low TEFF
CCDC28B	4.9e-07	0.101574	0.114	0.063	0.00986726	CX3CR1hi TEFF	CX3CR1low TEFF
BST2	4.98e-07	0.148081	0.463	0.388	0.0100272	CX3CR1hi TEFF	CX3CR1low TEFF
ATP2B4	5.04e-07	-0.134629	0.384	0.456	0.0101502	CX3CR1hi TEFF	CX3CR1low TEFF
RGS19	5.14e-07	0.144798	0.299	0.222	0.0103484	CX3CR1hi TEFF	CX3CR1low TEFF
IKZF1	5.21e-07	0.119084	0.676	0.613	0.0104734	CX3CR1hi TEFF	CX3CR1low TEFF
RBBP6	5.23e-07	-0.135264	0.248	0.318	0.0105245	CX3CR1hi TEFF	CX3CR1low TEFF
FKBP8	5.39e-07	0.138764	0.451	0.366	0.0108491	CX3CR1hi TEFF	CX3CR1low TEFF
TIMMDC1	5.97e-07	0.101834	0.129	0.075	0.012013	CX3CR1hi TEFF	CX3CR1low TEFF
FGFBP2	6.37e-07	-0.0839252	0.936	0.991	0.0128212	CX3CR1hi TEFF	CX3CR1low TEFF
REC8	6.38e-07	-0.112187	0.076	0.125	0.0128447	CX3CR1hi TEFF	CX3CR1low TEFF
BATF	6.44e-07	0.113259	0.386	0.304	0.0129516	CX3CR1hi TEFF	CX3CR1low TEFF
SEPTIN6	6.57e-07	0.152984	0.478	0.402	0.0132287	CX3CR1hi TEFF	CX3CR1low TEFF
IL16	7.6e-07	0.132808	0.264	0.191	0.015283	CX3CR1hi TEFF	CX3CR1low TEFF
EIF3I	7.64e-07	0.13108	0.368	0.284	0.0153617	CX3CR1hi TEFF	CX3CR1low TEFF
TADA3	7.74e-07	0.122114	0.28	0.204	0.0155773	CX3CR1hi TEFF	CX3CR1low TEFF
PREPL	7.77e-07	0.0959487	0.111	0.062	0.0156237	CX3CR1hi TEFF	CX3CR1low TEFF
PA2G4	8.14e-07	0.127536	0.546	0.459	0.0163793	CX3CR1hi TEFF	CX3CR1low TEFF
RPS26	8.41e-07	0.238807	0.922	0.925	0.0169137	CX3CR1hi TEFF	CX3CR1low TEFF
TMEM161B-AS1	8.55e-07	0.108868	0.126	0.074	0.017206	CX3CR1hi TEFF	CX3CR1low TEFF
RMND5A	8.71e-07	-0.121148	0.103	0.157	0.017525	CX3CR1hi TEFF	CX3CR1low TEFF
TPR	8.81e-07	0.138044	0.507	0.422	0.0177292	CX3CR1hi TEFF	CX3CR1low TEFF
GPR65	8.99e-07	0.158266	0.373	0.297	0.0180829	CX3CR1hi TEFF	CX3CR1low TEFF
ARPC5L	9.28e-07	0.139719	0.462	0.383	0.0186733	CX3CR1hi TEFF	CX3CR1low TEFF
RAP2A	9.48e-07	-0.112698	0.207	0.275	0.019069	CX3CR1hi TEFF	CX3CR1low TEFF
SKI	9.73e-07	-0.105934	0.087	0.137	0.0195682	CX3CR1hi TEFF	CX3CR1low TEFF
SF3B2	9.82e-07	0.148209	0.556	0.478	0.0197674	CX3CR1hi TEFF	CX3CR1low TEFF
KHSRP	1.01e-06	-0.107889	0.104	0.158	0.0203797	CX3CR1hi TEFF	CX3CR1low TEFF
MRPS7	1.02e-06	0.119097	0.24	0.17	0.0204466	CX3CR1hi TEFF	CX3CR1low TEFF
MOAP1	1.1e-06	-0.117788	0.14	0.199	0.0221845	CX3CR1hi TEFF	CX3CR1low TEFF
PPM1G	1.11e-06	0.134264	0.409	0.334	0.0222453	CX3CR1hi TEFF	CX3CR1low TEFF
HSPH1	1.12e-06	-0.122195	0.145	0.204	0.0224817	CX3CR1hi TEFF	CX3CR1low TEFF
ANXA2R	1.13e-06	-0.156363	0.246	0.313	0.0228269	CX3CR1hi TEFF	CX3CR1low TEFF
NCOR1	1.17e-06	0.136596	0.468	0.389	0.0235878	CX3CR1hi TEFF	CX3CR1low TEFF
PPP1CA	1.18e-06	0.134938	0.669	0.613	0.0237487	CX3CR1hi TEFF	CX3CR1low TEFF
INIP	1.22e-06	0.102689	0.105	0.058	0.0244481	CX3CR1hi TEFF	CX3CR1low TEFF
AKIRIN1	1.26e-06	-0.0899428	0.156	0.22	0.0254003	CX3CR1hi TEFF	CX3CR1low TEFF
STIP1	1.27e-06	0.131999	0.192	0.131	0.0255563	CX3CR1hi TEFF	CX3CR1low TEFF
TALDO1	1.34e-06	0.136799	0.32	0.243	0.0270185	CX3CR1hi TEFF	CX3CR1low TEFF
ZNF92	1.36e-06	-0.11065	0.092	0.143	0.0273824	CX3CR1hi TEFF	CX3CR1low TEFF
C1orf131	1.37e-06	0.134153	0.172	0.113	0.0274893	CX3CR1hi TEFF	CX3CR1low TEFF
PCGF5	1.39e-06	-0.12036	0.185	0.246	0.0280393	CX3CR1hi TEFF	CX3CR1low TEFF
PIK3R5	1.4e-06	-0.127729	0.143	0.203	0.0280842	CX3CR1hi TEFF	CX3CR1low TEFF
TMEM123	1.43e-06	-0.134617	0.267	0.331	0.0288106	CX3CR1hi TEFF	CX3CR1low TEFF
AKR1A1	1.43e-06	0.108446	0.159	0.101	0.0288351	CX3CR1hi TEFF	CX3CR1low TEFF
KLRK1	1.44e-06	0.120792	0.786	0.737	0.0288967	CX3CR1hi TEFF	CX3CR1low TEFF
CDK11A	1.44e-06	0.118382	0.285	0.211	0.0289321	CX3CR1hi TEFF	CX3CR1low TEFF
SPTAN1	1.45e-06	-0.113462	0.365	0.441	0.0292645	CX3CR1hi TEFF	CX3CR1low TEFF
TRAPPC3	1.48e-06	0.128425	0.193	0.131	0.0298513	CX3CR1hi TEFF	CX3CR1low TEFF
DDX60	1.54e-06	0.109971	0.113	0.065	0.0309227	CX3CR1hi TEFF	CX3CR1low TEFF
MTREX	1.56e-06	0.121067	0.169	0.112	0.0313104	CX3CR1hi TEFF	CX3CR1low TEFF
TRAPPC1	1.65e-06	0.134481	0.554	0.477	0.0332959	CX3CR1hi TEFF	CX3CR1low TEFF
CDK2AP2	1.68e-06	0.163433	0.435	0.358	0.0337034	CX3CR1hi TEFF	CX3CR1low TEFF
PSMA3	1.7e-06	0.128366	0.299	0.224	0.0342979	CX3CR1hi TEFF	CX3CR1low TEFF
NFATC2	1.73e-06	-0.116819	0.216	0.283	0.0347631	CX3CR1hi TEFF	CX3CR1low TEFF
CD8A	1.74e-06	-0.0913759	0.811	0.863	0.0350068	CX3CR1hi TEFF	CX3CR1low TEFF
TMEM230	1.81e-06	0.11756	0.366	0.285	0.0363188	CX3CR1hi TEFF	CX3CR1low TEFF
IL7R	1.87e-06	-0.0500112	0.269	0.354	0.0375336	CX3CR1hi TEFF	CX3CR1low TEFF
RPL10	2.04e-06	0.0532499	1	1	0.0411438	CX3CR1hi TEFF	CX3CR1low TEFF
YIPF4	2.1e-06	0.113161	0.196	0.134	0.0423129	CX3CR1hi TEFF	CX3CR1low TEFF
GABPB1-AS1	2.12e-06	0.133881	0.181	0.122	0.042641	CX3CR1hi TEFF	CX3CR1low TEFF
PLEK	2.13e-06	0.104869	0.829	0.786	0.042831	CX3CR1hi TEFF	CX3CR1low TEFF
DKC1	2.15e-06	0.108832	0.169	0.11	0.0431889	CX3CR1hi TEFF	CX3CR1low TEFF
MEGF9	2.16e-06	-0.110675	0.106	0.157	0.0434791	CX3CR1hi TEFF	CX3CR1low TEFF
EIF4A3	2.22e-06	-0.11019	0.123	0.176	0.0447433	CX3CR1hi TEFF	CX3CR1low TEFF
RTCB	2.33e-06	0.101018	0.156	0.1	0.0468208	CX3CR1hi TEFF	CX3CR1low TEFF
ISG20	2.36e-06	0.16515	0.431	0.36	0.0474667	CX3CR1hi TEFF	CX3CR1low TEFF
FYB1	2.43e-06	0.123662	0.785	0.728	0.0488718	CX3CR1hi TEFF	CX3CR1low TEFF
MRPL10	2.43e-06	-0.130733	0.179	0.239	0.0489038	CX3CR1hi TEFF	CX3CR1low TEFF
ATG2A	2.45e-06	-0.140446	0.186	0.249	0.0492936	CX3CR1hi TEFF	CX3CR1low TEFF
NDUFAF3	2.47e-06	0.116195	0.23	0.161	0.0497877	CX3CR1hi TEFF	CX3CR1low TEFF
PLEKHA1	2.55e-06	0.132477	0.314	0.243	0.0514064	CX3CR1hi TEFF	CX3CR1low TEFF
TMEM35B	2.57e-06	0.125895	0.31	0.235	0.0517649	CX3CR1hi TEFF	CX3CR1low TEFF
PTGES3	2.71e-06	0.110296	0.64	0.568	0.0544247	CX3CR1hi TEFF	CX3CR1low TEFF
C11orf58	2.8e-06	0.122545	0.634	0.567	0.0564007	CX3CR1hi TEFF	CX3CR1low TEFF
SUPT5H	2.85e-06	-0.122785	0.202	0.264	0.0572951	CX3CR1hi TEFF	CX3CR1low TEFF
SCAMP2	3.02e-06	0.129395	0.331	0.26	0.0608574	CX3CR1hi TEFF	CX3CR1low TEFF
SLBP	3.23e-06	0.121724	0.21	0.147	0.065073	CX3CR1hi TEFF	CX3CR1low TEFF
TMEM109	3.24e-06	0.123507	0.206	0.145	0.0651613	CX3CR1hi TEFF	CX3CR1low TEFF
FRG1	3.26e-06	0.138274	0.365	0.289	0.0656083	CX3CR1hi TEFF	CX3CR1low TEFF
CALCOCO1	3.28e-06	0.100093	0.225	0.161	0.0660912	CX3CR1hi TEFF	CX3CR1low TEFF
EMB	3.29e-06	-0.141639	0.547	0.584	0.0661858	CX3CR1hi TEFF	CX3CR1low TEFF
GNL1	3.32e-06	-0.123495	0.117	0.168	0.0667662	CX3CR1hi TEFF	CX3CR1low TEFF
PSME1	3.32e-06	0.106108	0.909	0.881	0.066835	CX3CR1hi TEFF	CX3CR1low TEFF
RHOG	3.32e-06	0.142291	0.346	0.277	0.0668597	CX3CR1hi TEFF	CX3CR1low TEFF
CCND3	3.42e-06	0.140557	0.579	0.512	0.0687119	CX3CR1hi TEFF	CX3CR1low TEFF
SP100	3.44e-06	0.122801	0.565	0.486	0.0691915	CX3CR1hi TEFF	CX3CR1low TEFF
FTX	3.45e-06	0.13124	0.249	0.185	0.0694616	CX3CR1hi TEFF	CX3CR1low TEFF
DNAJC7	3.49e-06	0.138169	0.353	0.281	0.0702569	CX3CR1hi TEFF	CX3CR1low TEFF
DAZAP1	3.53e-06	0.120197	0.208	0.146	0.0710549	CX3CR1hi TEFF	CX3CR1low TEFF
RBBP4	3.54e-06	0.138102	0.371	0.299	0.0711887	CX3CR1hi TEFF	CX3CR1low TEFF
SLFN5	3.55e-06	0.149321	0.456	0.385	0.0713266	CX3CR1hi TEFF	CX3CR1low TEFF
CSK	3.61e-06	0.152478	0.395	0.323	0.0727275	CX3CR1hi TEFF	CX3CR1low TEFF
SRP54	3.62e-06	0.122057	0.173	0.118	0.0729328	CX3CR1hi TEFF	CX3CR1low TEFF
EIF3J	3.66e-06	0.142154	0.326	0.258	0.0736517	CX3CR1hi TEFF	CX3CR1low TEFF
TNRC6B	3.71e-06	-0.1231	0.483	0.551	0.0746868	CX3CR1hi TEFF	CX3CR1low TEFF
TBCA	3.93e-06	0.125051	0.63	0.569	0.0790631	CX3CR1hi TEFF	CX3CR1low TEFF
MRPS18C	3.96e-06	0.100509	0.266	0.194	0.0796878	CX3CR1hi TEFF	CX3CR1low TEFF
PRDX1	3.98e-06	0.13776	0.484	0.417	0.0801774	CX3CR1hi TEFF	CX3CR1low TEFF
SRP14	4e-06	0.0714795	0.959	0.957	0.0804473	CX3CR1hi TEFF	CX3CR1low TEFF
RAP2C	4e-06	-0.118062	0.098	0.147	0.0805539	CX3CR1hi TEFF	CX3CR1low TEFF
MAT2A	4.07e-06	-0.123643	0.151	0.206	0.081816	CX3CR1hi TEFF	CX3CR1low TEFF
ERICH1	4.09e-06	0.11987	0.282	0.21	0.0822023	CX3CR1hi TEFF	CX3CR1low TEFF
VRK3	4.25e-06	0.119989	0.134	0.084	0.0855706	CX3CR1hi TEFF	CX3CR1low TEFF
S100A9	4.28e-06	-0.0594834	0.23	0.301	0.0860853	CX3CR1hi TEFF	CX3CR1low TEFF
SF3B5	4.41e-06	-0.107427	0.501	0.572	0.0887859	CX3CR1hi TEFF	CX3CR1low TEFF
ING2	4.47e-06	-0.106767	0.073	0.117	0.0899792	CX3CR1hi TEFF	CX3CR1low TEFF
COPS6	5.01e-06	0.126146	0.357	0.284	0.100784	CX3CR1hi TEFF	CX3CR1low TEFF
HLA-DMA	5.07e-06	0.106706	0.12	0.072	0.101964	CX3CR1hi TEFF	CX3CR1low TEFF
TENT5A	5.09e-06	-0.0939822	0.078	0.123	0.102355	CX3CR1hi TEFF	CX3CR1low TEFF
AP3M2	5.13e-06	-0.0907139	0.075	0.119	0.103162	CX3CR1hi TEFF	CX3CR1low TEFF
PTGDR	5.15e-06	0.112019	0.186	0.127	0.103602	CX3CR1hi TEFF	CX3CR1low TEFF
PET100	5.33e-06	-0.116161	0.622	0.675	0.107235	CX3CR1hi TEFF	CX3CR1low TEFF
PDIA3	5.41e-06	0.141289	0.641	0.584	0.108749	CX3CR1hi TEFF	CX3CR1low TEFF
ATP6V0E1	5.54e-06	0.106744	0.72	0.654	0.111537	CX3CR1hi TEFF	CX3CR1low TEFF
COA4	5.55e-06	0.10473	0.175	0.118	0.11161	CX3CR1hi TEFF	CX3CR1low TEFF
PSMA5	5.64e-06	0.116807	0.409	0.329	0.113553	CX3CR1hi TEFF	CX3CR1low TEFF
COX6B1	5.79e-06	0.102039	0.801	0.755	0.116432	CX3CR1hi TEFF	CX3CR1low TEFF
EXOSC1	5.91e-06	0.116205	0.171	0.116	0.118927	CX3CR1hi TEFF	CX3CR1low TEFF
PHF10	6.01e-06	-0.105804	0.109	0.16	0.120967	CX3CR1hi TEFF	CX3CR1low TEFF
SNX17	6.08e-06	0.126439	0.261	0.196	0.122404	CX3CR1hi TEFF	CX3CR1low TEFF
PTP4A2	6.13e-06	-0.0918327	0.745	0.79	0.123347	CX3CR1hi TEFF	CX3CR1low TEFF
RRAGA	6.22e-06	0.0958212	0.14	0.088	0.125158	CX3CR1hi TEFF	CX3CR1low TEFF
PCSK7	6.34e-06	0.16341	0.445	0.38	0.12758	CX3CR1hi TEFF	CX3CR1low TEFF
CCNY	6.4e-06	-0.0883477	0.105	0.155	0.128724	CX3CR1hi TEFF	CX3CR1low TEFF
BCAP31	6.41e-06	0.133251	0.395	0.32	0.128929	CX3CR1hi TEFF	CX3CR1low TEFF
PSMD13	6.54e-06	0.106758	0.31	0.233	0.131599	CX3CR1hi TEFF	CX3CR1low TEFF
MAP3K8	6.57e-06	-0.116071	0.128	0.181	0.132146	CX3CR1hi TEFF	CX3CR1low TEFF
ILF3-DT	6.59e-06	-0.142828	0.211	0.274	0.132523	CX3CR1hi TEFF	CX3CR1low TEFF
RHOF	6.66e-06	0.127993	0.395	0.324	0.134038	CX3CR1hi TEFF	CX3CR1low TEFF
PARP9	6.7e-06	0.122944	0.168	0.113	0.134793	CX3CR1hi TEFF	CX3CR1low TEFF
FKBP5	6.83e-06	0.117793	0.207	0.148	0.137384	CX3CR1hi TEFF	CX3CR1low TEFF
TCEAL8	6.87e-06	0.102923	0.121	0.074	0.138183	CX3CR1hi TEFF	CX3CR1low TEFF
RNF181	6.89e-06	0.115424	0.301	0.233	0.138669	CX3CR1hi TEFF	CX3CR1low TEFF
UBQLN1	7.12e-06	-0.0972809	0.136	0.192	0.143189	CX3CR1hi TEFF	CX3CR1low TEFF
PCNA	7.23e-06	-0.122544	0.107	0.154	0.145442	CX3CR1hi TEFF	CX3CR1low TEFF
TRAPPC2	7.29e-06	0.101815	0.177	0.12	0.146766	CX3CR1hi TEFF	CX3CR1low TEFF
FAM199X	7.4e-06	-0.11438	0.108	0.155	0.148966	CX3CR1hi TEFF	CX3CR1low TEFF
USP8	7.63e-06	0.133658	0.268	0.201	0.153555	CX3CR1hi TEFF	CX3CR1low TEFF
MCRIP1	7.96e-06	0.108248	0.274	0.204	0.160145	CX3CR1hi TEFF	CX3CR1low TEFF
C9orf16	8.08e-06	0.118664	0.586	0.515	0.162522	CX3CR1hi TEFF	CX3CR1low TEFF
BICRAL	8.11e-06	-0.100712	0.089	0.135	0.163077	CX3CR1hi TEFF	CX3CR1low TEFF
MOB3A	8.36e-06	-0.108113	0.207	0.271	0.16817	CX3CR1hi TEFF	CX3CR1low TEFF
PDCD6	8.69e-06	0.105747	0.376	0.299	0.174929	CX3CR1hi TEFF	CX3CR1low TEFF
CALCOCO2	8.79e-06	0.132223	0.255	0.194	0.176922	CX3CR1hi TEFF	CX3CR1low TEFF
LRIF1	8.86e-06	0.112637	0.125	0.078	0.178171	CX3CR1hi TEFF	CX3CR1low TEFF
IL2RB	8.91e-06	-0.11917	0.227	0.287	0.179299	CX3CR1hi TEFF	CX3CR1low TEFF
APLP2	9.06e-06	-0.126759	0.259	0.319	0.182312	CX3CR1hi TEFF	CX3CR1low TEFF
CHST12	9.12e-06	0.123072	0.431	0.364	0.183508	CX3CR1hi TEFF	CX3CR1low TEFF
HNRNPM	9.16e-06	0.127807	0.598	0.534	0.184342	CX3CR1hi TEFF	CX3CR1low TEFF
ABHD14B	9.2e-06	0.121045	0.235	0.175	0.18505	CX3CR1hi TEFF	CX3CR1low TEFF
EPRS	9.31e-06	0.139081	0.274	0.212	0.187241	CX3CR1hi TEFF	CX3CR1low TEFF
ANKRD49	9.36e-06	0.106825	0.294	0.223	0.188352	CX3CR1hi TEFF	CX3CR1low TEFF
TMCO1	9.78e-06	0.121865	0.485	0.404	0.19675	CX3CR1hi TEFF	CX3CR1low TEFF
VIRMA	9.84e-06	0.104471	0.156	0.104	0.198022	CX3CR1hi TEFF	CX3CR1low TEFF
YPEL3	9.95e-06	-0.100682	0.476	0.537	0.200151	CX3CR1hi TEFF	CX3CR1low TEFF
EDF1	1e-05	0.0920812	0.776	0.727	0.201731	CX3CR1hi TEFF	CX3CR1low TEFF
MED11	1.01e-05	0.113659	0.113	0.069	0.20339	CX3CR1hi TEFF	CX3CR1low TEFF
OTUD1	1.02e-05	-0.095769	0.068	0.108	0.205095	CX3CR1hi TEFF	CX3CR1low TEFF
LRRC8C	1.02e-05	-0.0869931	0.064	0.104	0.206163	CX3CR1hi TEFF	CX3CR1low TEFF
USP15	1.06e-05	0.131079	0.414	0.338	0.212937	CX3CR1hi TEFF	CX3CR1low TEFF
ARRDC2	1.06e-05	-0.0911574	0.085	0.13	0.214201	CX3CR1hi TEFF	CX3CR1low TEFF
SNRPN	1.06e-05	0.117824	0.377	0.304	0.214249	CX3CR1hi TEFF	CX3CR1low TEFF
CTDSP2	1.07e-05	-0.106325	0.121	0.171	0.215582	CX3CR1hi TEFF	CX3CR1low TEFF
STAT3	1.11e-05	-0.132788	0.418	0.475	0.222853	CX3CR1hi TEFF	CX3CR1low TEFF
ARF5	1.12e-05	-0.122439	0.198	0.256	0.224365	CX3CR1hi TEFF	CX3CR1low TEFF
RPS6KA1	1.14e-05	0.123163	0.232	0.171	0.228507	CX3CR1hi TEFF	CX3CR1low TEFF
BNIP3L	1.14e-05	-0.104882	0.17	0.225	0.229476	CX3CR1hi TEFF	CX3CR1low TEFF
ACP1	1.16e-05	0.114946	0.355	0.28	0.23251	CX3CR1hi TEFF	CX3CR1low TEFF
EXOSC6	1.17e-05	-0.10718	0.237	0.301	0.234928	CX3CR1hi TEFF	CX3CR1low TEFF
SCO2	1.21e-05	0.082285	0.106	0.063	0.24424	CX3CR1hi TEFF	CX3CR1low TEFF
VAMP8	1.22e-05	0.130767	0.593	0.53	0.2451	CX3CR1hi TEFF	CX3CR1low TEFF
TRMT13	1.24e-05	0.0662503	0.102	0.059	0.249188	CX3CR1hi TEFF	CX3CR1low TEFF
SAFB	1.27e-05	0.126608	0.23	0.172	0.254965	CX3CR1hi TEFF	CX3CR1low TEFF
CNNM3	1.27e-05	-0.0824042	0.083	0.128	0.255226	CX3CR1hi TEFF	CX3CR1low TEFF
BUB3	1.33e-05	0.140162	0.438	0.378	0.267616	CX3CR1hi TEFF	CX3CR1low TEFF
PPWD1	1.33e-05	0.112006	0.157	0.107	0.267736	CX3CR1hi TEFF	CX3CR1low TEFF
SARS	1.34e-05	0.0981297	0.323	0.249	0.269578	CX3CR1hi TEFF	CX3CR1low TEFF
LYRM2	1.34e-05	0.0947906	0.193	0.134	0.270233	CX3CR1hi TEFF	CX3CR1low TEFF
LAT	1.37e-05	0.132665	0.526	0.464	0.276004	CX3CR1hi TEFF	CX3CR1low TEFF
MBD2	1.38e-05	-0.113877	0.273	0.337	0.278125	CX3CR1hi TEFF	CX3CR1low TEFF
GNG2	1.4e-05	-0.107733	0.534	0.589	0.28186	CX3CR1hi TEFF	CX3CR1low TEFF
HIST1H2AG	1.43e-05	-0.0942994	0.077	0.119	0.287177	CX3CR1hi TEFF	CX3CR1low TEFF
DBNL	1.47e-05	0.105112	0.26	0.19	0.295956	CX3CR1hi TEFF	CX3CR1low TEFF
BCR	1.47e-05	-0.0793537	0.075	0.118	0.296541	CX3CR1hi TEFF	CX3CR1low TEFF
ANXA4	1.49e-05	0.109122	0.209	0.151	0.298941	CX3CR1hi TEFF	CX3CR1low TEFF
DDX46	1.49e-05	0.10717	0.555	0.48	0.300451	CX3CR1hi TEFF	CX3CR1low TEFF
WDR1	1.53e-05	0.133707	0.368	0.3	0.308705	CX3CR1hi TEFF	CX3CR1low TEFF
PPCS	1.57e-05	0.111495	0.255	0.191	0.316415	CX3CR1hi TEFF	CX3CR1low TEFF
CCDC6	1.59e-05	-0.101114	0.082	0.124	0.319069	CX3CR1hi TEFF	CX3CR1low TEFF
GNA13	1.6e-05	-0.105112	0.131	0.181	0.321355	CX3CR1hi TEFF	CX3CR1low TEFF
QARS	1.6e-05	0.0925675	0.125	0.078	0.322794	CX3CR1hi TEFF	CX3CR1low TEFF
PIK3IP1	1.61e-05	-0.108337	0.251	0.314	0.323918	CX3CR1hi TEFF	CX3CR1low TEFF
ADRB2	1.61e-05	0.10955	0.322	0.249	0.324219	CX3CR1hi TEFF	CX3CR1low TEFF
KIF2A	1.63e-05	0.120603	0.525	0.451	0.328432	CX3CR1hi TEFF	CX3CR1low TEFF
SYNRG	1.64e-05	0.134256	0.388	0.316	0.329587	CX3CR1hi TEFF	CX3CR1low TEFF
DOCK8	1.65e-05	0.131747	0.381	0.31	0.331359	CX3CR1hi TEFF	CX3CR1low TEFF
AOAH	1.65e-05	0.10275	0.177	0.122	0.332509	CX3CR1hi TEFF	CX3CR1low TEFF
THAP11	1.66e-05	0.107201	0.18	0.125	0.333985	CX3CR1hi TEFF	CX3CR1low TEFF
PDZD4	1.67e-05	-0.0727702	0.065	0.104	0.33528	CX3CR1hi TEFF	CX3CR1low TEFF
AC114760.2	1.68e-05	-0.103179	0.168	0.223	0.337532	CX3CR1hi TEFF	CX3CR1low TEFF
PHF12	1.71e-05	-0.103951	0.113	0.16	0.344634	CX3CR1hi TEFF	CX3CR1low TEFF
LAX1	1.77e-05	-0.0931685	0.098	0.144	0.355236	CX3CR1hi TEFF	CX3CR1low TEFF
SF3B1	1.77e-05	0.13299	0.565	0.501	0.356194	CX3CR1hi TEFF	CX3CR1low TEFF
OPTN	1.8e-05	0.118348	0.48	0.416	0.361549	CX3CR1hi TEFF	CX3CR1low TEFF
DTHD1	1.8e-05	0.107458	0.136	0.088	0.361907	CX3CR1hi TEFF	CX3CR1low TEFF
MRPL14	1.8e-05	0.0926438	0.186	0.13	0.362901	CX3CR1hi TEFF	CX3CR1low TEFF
ILF3	1.81e-05	0.110595	0.319	0.251	0.36438	CX3CR1hi TEFF	CX3CR1low TEFF
SRSF4	1.81e-05	0.122928	0.359	0.29	0.36503	CX3CR1hi TEFF	CX3CR1low TEFF
RPL11	1.9e-05	-0.0370994	1	1	0.38239	CX3CR1hi TEFF	CX3CR1low TEFF
MVP	1.9e-05	0.117033	0.167	0.115	0.38246	CX3CR1hi TEFF	CX3CR1low TEFF
OGFR	1.9e-05	0.0994454	0.202	0.145	0.38283	CX3CR1hi TEFF	CX3CR1low TEFF
IVNS1ABP	1.98e-05	-0.108287	0.159	0.212	0.398471	CX3CR1hi TEFF	CX3CR1low TEFF
HDAC8	2e-05	0.0774519	0.105	0.063	0.401468	CX3CR1hi TEFF	CX3CR1low TEFF
ILKAP	2e-05	0.093487	0.164	0.112	0.401715	CX3CR1hi TEFF	CX3CR1low TEFF
PSMC1	2e-05	0.123684	0.292	0.228	0.403012	CX3CR1hi TEFF	CX3CR1low TEFF
TMX4	2.01e-05	-0.128511	0.34	0.398	0.403491	CX3CR1hi TEFF	CX3CR1low TEFF
RSL24D1	2.07e-05	-0.116082	0.475	0.537	0.417122	CX3CR1hi TEFF	CX3CR1low TEFF
TAP1	2.08e-05	0.115438	0.39	0.316	0.417827	CX3CR1hi TEFF	CX3CR1low TEFF
MRPL36	2.08e-05	0.103996	0.179	0.126	0.418426	CX3CR1hi TEFF	CX3CR1low TEFF
AC243960.1	2.09e-05	0.127629	0.228	0.169	0.419589	CX3CR1hi TEFF	CX3CR1low TEFF
SLC1A7	2.11e-05	-0.0798696	0.079	0.122	0.424689	CX3CR1hi TEFF	CX3CR1low TEFF
ARHGAP25	2.19e-05	0.131502	0.387	0.323	0.441318	CX3CR1hi TEFF	CX3CR1low TEFF
CCT2	2.27e-05	0.0925262	0.247	0.183	0.455831	CX3CR1hi TEFF	CX3CR1low TEFF
LMO4	2.29e-05	0.09816	0.176	0.123	0.460042	CX3CR1hi TEFF	CX3CR1low TEFF
SF3B4	2.29e-05	0.0969694	0.176	0.122	0.460956	CX3CR1hi TEFF	CX3CR1low TEFF
RPL19	2.34e-05	0.0548045	1	1	0.471398	CX3CR1hi TEFF	CX3CR1low TEFF
SUN2	2.35e-05	-0.0989032	0.548	0.615	0.473812	CX3CR1hi TEFF	CX3CR1low TEFF
ARHGAP9	2.41e-05	-0.118794	0.241	0.297	0.485142	CX3CR1hi TEFF	CX3CR1low TEFF
FGR	2.42e-05	0.116372	0.262	0.2	0.486654	CX3CR1hi TEFF	CX3CR1low TEFF
FRAT2	2.42e-05	-0.101721	0.083	0.125	0.487849	CX3CR1hi TEFF	CX3CR1low TEFF
S100A10	2.44e-05	0.0920388	0.911	0.904	0.49157	CX3CR1hi TEFF	CX3CR1low TEFF
ILK	2.46e-05	0.099013	0.166	0.114	0.495668	CX3CR1hi TEFF	CX3CR1low TEFF
BACH1	2.49e-05	-0.099618	0.077	0.116	0.500914	CX3CR1hi TEFF	CX3CR1low TEFF
FAM53B	2.49e-05	-0.117411	0.192	0.249	0.501099	CX3CR1hi TEFF	CX3CR1low TEFF
MXD4	2.51e-05	-0.0969592	0.382	0.451	0.504175	CX3CR1hi TEFF	CX3CR1low TEFF
COA3	2.53e-05	0.0992176	0.157	0.107	0.508947	CX3CR1hi TEFF	CX3CR1low TEFF
SYNE1	2.55e-05	-0.0948956	0.667	0.719	0.513938	CX3CR1hi TEFF	CX3CR1low TEFF
TAOK3	2.56e-05	0.111061	0.49	0.409	0.514851	CX3CR1hi TEFF	CX3CR1low TEFF
HERPUD2	2.59e-05	-0.107954	0.239	0.302	0.521573	CX3CR1hi TEFF	CX3CR1low TEFF
PRELID1	2.6e-05	0.130757	0.554	0.507	0.522723	CX3CR1hi TEFF	CX3CR1low TEFF
PDE4D	2.62e-05	-0.0890445	0.1	0.146	0.527837	CX3CR1hi TEFF	CX3CR1low TEFF
SSR2	2.73e-05	0.108513	0.747	0.69	0.548968	CX3CR1hi TEFF	CX3CR1low TEFF
CDK11B	2.75e-05	0.108617	0.229	0.171	0.553118	CX3CR1hi TEFF	CX3CR1low TEFF
PLP2	2.8e-05	0.135482	0.23	0.175	0.564129	CX3CR1hi TEFF	CX3CR1low TEFF
MYBL1	2.81e-05	-0.129968	0.433	0.486	0.565926	CX3CR1hi TEFF	CX3CR1low TEFF
MAT2B	2.83e-05	-0.126171	0.245	0.301	0.570398	CX3CR1hi TEFF	CX3CR1low TEFF
CUEDC2	2.87e-05	0.0899721	0.143	0.096	0.576634	CX3CR1hi TEFF	CX3CR1low TEFF
VSIR	2.88e-05	0.120103	0.313	0.245	0.579477	CX3CR1hi TEFF	CX3CR1low TEFF
RPF1	2.89e-05	-0.0971455	0.193	0.251	0.580728	CX3CR1hi TEFF	CX3CR1low TEFF
PDZD11	2.98e-05	0.0899504	0.104	0.063	0.59971	CX3CR1hi TEFF	CX3CR1low TEFF
TUBGCP2	3.01e-05	0.0984558	0.219	0.16	0.604844	CX3CR1hi TEFF	CX3CR1low TEFF
LRRFIP1	3.1e-05	0.0998208	0.729	0.679	0.623771	CX3CR1hi TEFF	CX3CR1low TEFF
ZBTB44	3.13e-05	-0.110651	0.236	0.293	0.628846	CX3CR1hi TEFF	CX3CR1low TEFF
TUFM	3.15e-05	0.116277	0.336	0.269	0.633447	CX3CR1hi TEFF	CX3CR1low TEFF
MPHOSPH8	3.21e-05	0.107257	0.581	0.513	0.645974	CX3CR1hi TEFF	CX3CR1low TEFF
ZNHIT1	3.3e-05	0.116308	0.403	0.338	0.664765	CX3CR1hi TEFF	CX3CR1low TEFF
GART	3.31e-05	0.0785873	0.102	0.062	0.666811	CX3CR1hi TEFF	CX3CR1low TEFF
GRK2	3.44e-05	-0.103454	0.31	0.376	0.692805	CX3CR1hi TEFF	CX3CR1low TEFF
TMEM170A	3.45e-05	-0.0927416	0.155	0.207	0.694929	CX3CR1hi TEFF	CX3CR1low TEFF
AGO2	3.49e-05	-0.103746	0.08	0.119	0.703191	CX3CR1hi TEFF	CX3CR1low TEFF
FAM117A	3.5e-05	-0.105792	0.174	0.228	0.704685	CX3CR1hi TEFF	CX3CR1low TEFF
POP4	3.53e-05	0.0981132	0.164	0.114	0.709951	CX3CR1hi TEFF	CX3CR1low TEFF
COPE	3.54e-05	0.101794	0.543	0.466	0.712286	CX3CR1hi TEFF	CX3CR1low TEFF
ZEB2	3.57e-05	-0.0818181	0.754	0.807	0.717773	CX3CR1hi TEFF	CX3CR1low TEFF
ABRACL	3.58e-05	0.120425	0.383	0.317	0.719486	CX3CR1hi TEFF	CX3CR1low TEFF
INSIG1	3.58e-05	-0.0944052	0.096	0.14	0.719497	CX3CR1hi TEFF	CX3CR1low TEFF
PCBP1	3.58e-05	0.123016	0.633	0.583	0.719782	CX3CR1hi TEFF	CX3CR1low TEFF
EHD1	3.6e-05	-0.115307	0.297	0.356	0.723901	CX3CR1hi TEFF	CX3CR1low TEFF
CCDC85B	3.6e-05	0.109856	0.56	0.494	0.724208	CX3CR1hi TEFF	CX3CR1low TEFF
C16orf54	3.64e-05	-0.118013	0.246	0.3	0.732255	CX3CR1hi TEFF	CX3CR1low TEFF
PGK1	3.74e-05	0.106354	0.48	0.412	0.752327	CX3CR1hi TEFF	CX3CR1low TEFF
MRPS9	3.75e-05	0.0734382	0.122	0.077	0.753515	CX3CR1hi TEFF	CX3CR1low TEFF
EIF3D	3.81e-05	0.104355	0.45	0.382	0.766317	CX3CR1hi TEFF	CX3CR1low TEFF
CREBRF	3.87e-05	-0.129557	0.374	0.43	0.778371	CX3CR1hi TEFF	CX3CR1low TEFF
CARS	3.87e-05	0.0852014	0.12	0.076	0.778704	CX3CR1hi TEFF	CX3CR1low TEFF
SSR4	3.88e-05	0.104317	0.777	0.743	0.781621	CX3CR1hi TEFF	CX3CR1low TEFF
AL139246.5	3.9e-05	-0.107889	0.128	0.176	0.785516	CX3CR1hi TEFF	CX3CR1low TEFF
USP7	3.91e-05	-0.119834	0.196	0.249	0.786402	CX3CR1hi TEFF	CX3CR1low TEFF
EIF4G1	3.97e-05	0.109398	0.155	0.107	0.799483	CX3CR1hi TEFF	CX3CR1low TEFF
SLC25A39	4.01e-05	0.085091	0.145	0.097	0.807586	CX3CR1hi TEFF	CX3CR1low TEFF
TECR	4.05e-05	0.108166	0.376	0.31	0.815768	CX3CR1hi TEFF	CX3CR1low TEFF
ZC3H15	4.08e-05	0.119374	0.459	0.391	0.821544	CX3CR1hi TEFF	CX3CR1low TEFF
OTUD5	4.11e-05	-0.0952127	0.143	0.193	0.826652	CX3CR1hi TEFF	CX3CR1low TEFF
CDC37	4.14e-05	0.116856	0.435	0.366	0.833277	CX3CR1hi TEFF	CX3CR1low TEFF
FAM89B	4.21e-05	0.113028	0.28	0.216	0.846965	CX3CR1hi TEFF	CX3CR1low TEFF
ZMAT2	4.24e-05	0.119333	0.369	0.306	0.852569	CX3CR1hi TEFF	CX3CR1low TEFF
ITGAM	4.25e-05	-0.104229	0.16	0.212	0.855122	CX3CR1hi TEFF	CX3CR1low TEFF
BRK1	4.28e-05	0.104511	0.56	0.499	0.860474	CX3CR1hi TEFF	CX3CR1low TEFF
MYCBP	4.28e-05	0.0932386	0.131	0.087	0.86067	CX3CR1hi TEFF	CX3CR1low TEFF
ZRANB2	4.29e-05	0.14148	0.473	0.409	0.864024	CX3CR1hi TEFF	CX3CR1low TEFF
GADD45GIP1	4.41e-05	0.106634	0.37	0.301	0.887293	CX3CR1hi TEFF	CX3CR1low TEFF
CHCHD10	4.44e-05	0.115221	0.275	0.216	0.893751	CX3CR1hi TEFF	CX3CR1low TEFF
GSTP1	4.54e-05	0.10974	0.743	0.716	0.913748	CX3CR1hi TEFF	CX3CR1low TEFF
RAB5IF	4.55e-05	-0.104344	0.352	0.41	0.916388	CX3CR1hi TEFF	CX3CR1low TEFF
ARID5B	4.58e-05	-0.118533	0.242	0.301	0.920776	CX3CR1hi TEFF	CX3CR1low TEFF
SCML4	4.58e-05	0.108328	0.248	0.19	0.921226	CX3CR1hi TEFF	CX3CR1low TEFF
ARL3	4.59e-05	-0.0862283	0.074	0.113	0.922647	CX3CR1hi TEFF	CX3CR1low TEFF
GGA1	4.76e-05	0.0991304	0.172	0.122	0.957827	CX3CR1hi TEFF	CX3CR1low TEFF
TSHZ1	4.8e-05	-0.0930936	0.129	0.178	0.96513	CX3CR1hi TEFF	CX3CR1low TEFF
HLA-DPB1	4.82e-05	0.109112	0.828	0.817	0.970652	CX3CR1hi TEFF	CX3CR1low TEFF
HSPB11	4.83e-05	0.0971426	0.273	0.213	0.970794	CX3CR1hi TEFF	CX3CR1low TEFF
ETS1	4.87e-05	0.108312	0.744	0.69	0.97917	CX3CR1hi TEFF	CX3CR1low TEFF
WDR45B	4.93e-05	-0.100261	0.156	0.207	0.992368	CX3CR1hi TEFF	CX3CR1low TEFF
STX16	4.99e-05	0.107908	0.327	0.265	1	CX3CR1hi TEFF	CX3CR1low TEFF
NDUFS8	4.99e-05	0.112093	0.331	0.269	1	CX3CR1hi TEFF	CX3CR1low TEFF
CRIPT	5.06e-05	0.104132	0.185	0.134	1	CX3CR1hi TEFF	CX3CR1low TEFF
BORCS5	5.08e-05	-0.0921799	0.172	0.226	1	CX3CR1hi TEFF	CX3CR1low TEFF
TMSB10	5.08e-05	-0.0380105	1	1	1	CX3CR1hi TEFF	CX3CR1low TEFF
PSAP	5.17e-05	-0.121547	0.381	0.441	1	CX3CR1hi TEFF	CX3CR1low TEFF
TMEM43	5.18e-05	-0.0761608	0.102	0.147	1	CX3CR1hi TEFF	CX3CR1low TEFF
GTPBP1	5.21e-05	-0.0754235	0.069	0.107	1	CX3CR1hi TEFF	CX3CR1low TEFF
PPP1R16B	5.23e-05	-0.0756973	0.07	0.108	1	CX3CR1hi TEFF	CX3CR1low TEFF
PDCD10	5.23e-05	0.117415	0.333	0.269	1	CX3CR1hi TEFF	CX3CR1low TEFF
UQCR11	5.26e-05	0.0717754	0.807	0.751	1	CX3CR1hi TEFF	CX3CR1low TEFF
LAMTOR5	5.37e-05	0.113448	0.37	0.308	1	CX3CR1hi TEFF	CX3CR1low TEFF
EIF4G2	5.42e-05	-0.0814834	0.563	0.619	1	CX3CR1hi TEFF	CX3CR1low TEFF
DECR1	5.45e-05	0.113082	0.262	0.202	1	CX3CR1hi TEFF	CX3CR1low TEFF
GZMH	5.46e-05	0.0729123	0.981	0.993	1	CX3CR1hi TEFF	CX3CR1low TEFF
PTS	5.5e-05	-0.0912909	0.073	0.11	1	CX3CR1hi TEFF	CX3CR1low TEFF
GNPTAB	5.68e-05	-0.109793	0.327	0.387	1	CX3CR1hi TEFF	CX3CR1low TEFF
PRDM2	5.7e-05	-0.138514	0.32	0.372	1	CX3CR1hi TEFF	CX3CR1low TEFF
ARL2	5.75e-05	0.100712	0.189	0.137	1	CX3CR1hi TEFF	CX3CR1low TEFF
EEF1G	5.8e-05	0.0748176	0.947	0.926	1	CX3CR1hi TEFF	CX3CR1low TEFF
MTIF3	5.84e-05	0.119684	0.239	0.181	1	CX3CR1hi TEFF	CX3CR1low TEFF
NUDC	5.9e-05	0.117413	0.343	0.281	1	CX3CR1hi TEFF	CX3CR1low TEFF
ATXN10	6.07e-05	0.0997541	0.163	0.114	1	CX3CR1hi TEFF	CX3CR1low TEFF
MRPS23	6.08e-05	0.0905942	0.149	0.102	1	CX3CR1hi TEFF	CX3CR1low TEFF
CTPS1	6.09e-05	-0.0935141	0.097	0.138	1	CX3CR1hi TEFF	CX3CR1low TEFF
ELP6	6.12e-05	0.0839776	0.129	0.085	1	CX3CR1hi TEFF	CX3CR1low TEFF
KIF22	6.3e-05	0.0846835	0.143	0.096	1	CX3CR1hi TEFF	CX3CR1low TEFF
NARS	6.34e-05	0.088268	0.228	0.168	1	CX3CR1hi TEFF	CX3CR1low TEFF
RNASEK	6.41e-05	0.0957127	0.725	0.669	1	CX3CR1hi TEFF	CX3CR1low TEFF
AQR	6.48e-05	0.0998761	0.137	0.093	1	CX3CR1hi TEFF	CX3CR1low TEFF
MT-ND1	6.48e-05	0.0758037	0.993	0.996	1	CX3CR1hi TEFF	CX3CR1low TEFF
ADRM1	6.51e-05	0.115117	0.313	0.25	1	CX3CR1hi TEFF	CX3CR1low TEFF
NCOA4	6.52e-05	0.0982737	0.206	0.152	1	CX3CR1hi TEFF	CX3CR1low TEFF
ANXA5	6.62e-05	0.112815	0.495	0.434	1	CX3CR1hi TEFF	CX3CR1low TEFF
NDUFB9	6.67e-05	0.117591	0.471	0.407	1	CX3CR1hi TEFF	CX3CR1low TEFF
MT1F	6.67e-05	0.0986296	0.141	0.096	1	CX3CR1hi TEFF	CX3CR1low TEFF
MRPL1	6.72e-05	0.115638	0.188	0.138	1	CX3CR1hi TEFF	CX3CR1low TEFF
SOS2	6.82e-05	-0.0764878	0.114	0.16	1	CX3CR1hi TEFF	CX3CR1low TEFF
PPIA	6.83e-05	-0.0676433	0.944	0.955	1	CX3CR1hi TEFF	CX3CR1low TEFF
MPHOSPH9	6.89e-05	0.0864658	0.136	0.091	1	CX3CR1hi TEFF	CX3CR1low TEFF
PSMD8	6.91e-05	0.12496	0.481	0.419	1	CX3CR1hi TEFF	CX3CR1low TEFF
LSM10	7e-05	0.0986719	0.249	0.191	1	CX3CR1hi TEFF	CX3CR1low TEFF
GIMAP6	7.11e-05	0.101652	0.129	0.086	1	CX3CR1hi TEFF	CX3CR1low TEFF
ARID1A	7.23e-05	-0.100232	0.235	0.291	1	CX3CR1hi TEFF	CX3CR1low TEFF
OXA1L	7.29e-05	0.100885	0.172	0.124	1	CX3CR1hi TEFF	CX3CR1low TEFF
RAD51-AS1	7.31e-05	0.0934504	0.136	0.093	1	CX3CR1hi TEFF	CX3CR1low TEFF
MGMT	7.4e-05	0.107793	0.217	0.165	1	CX3CR1hi TEFF	CX3CR1low TEFF
OSER1	7.47e-05	-0.113545	0.123	0.166	1	CX3CR1hi TEFF	CX3CR1low TEFF
METAP2	7.55e-05	0.0997073	0.372	0.304	1	CX3CR1hi TEFF	CX3CR1low TEFF
ITGB1BP1	7.58e-05	0.108169	0.29	0.23	1	CX3CR1hi TEFF	CX3CR1low TEFF
PSMA4	7.67e-05	0.107735	0.375	0.307	1	CX3CR1hi TEFF	CX3CR1low TEFF
LIMA1	7.97e-05	0.0940677	0.127	0.084	1	CX3CR1hi TEFF	CX3CR1low TEFF
SRSF6	8.03e-05	-0.108938	0.173	0.225	1	CX3CR1hi TEFF	CX3CR1low TEFF
LIMD2	8.07e-05	0.111042	0.607	0.55	1	CX3CR1hi TEFF	CX3CR1low TEFF
MRPL28	8.14e-05	0.078213	0.163	0.113	1	CX3CR1hi TEFF	CX3CR1low TEFF
DEXI	8.21e-05	0.0881769	0.105	0.067	1	CX3CR1hi TEFF	CX3CR1low TEFF
JPT1	8.24e-05	0.0991906	0.363	0.292	1	CX3CR1hi TEFF	CX3CR1low TEFF
DNPEP	8.4e-05	0.0935223	0.15	0.104	1	CX3CR1hi TEFF	CX3CR1low TEFF
TMEM173	8.45e-05	0.10098	0.255	0.198	1	CX3CR1hi TEFF	CX3CR1low TEFF
YIPF3	8.64e-05	0.093057	0.165	0.116	1	CX3CR1hi TEFF	CX3CR1low TEFF
TGFBR2	8.7e-05	-0.0872853	0.238	0.296	1	CX3CR1hi TEFF	CX3CR1low TEFF
AASDHPPT	8.73e-05	0.089499	0.124	0.084	1	CX3CR1hi TEFF	CX3CR1low TEFF
VMP1	8.78e-05	-0.127353	0.238	0.289	1	CX3CR1hi TEFF	CX3CR1low TEFF
PSMB3	8.85e-05	0.11171	0.49	0.428	1	CX3CR1hi TEFF	CX3CR1low TEFF
MAN2B2	8.97e-05	-0.0883464	0.084	0.122	1	CX3CR1hi TEFF	CX3CR1low TEFF
DAXX	9.05e-05	0.0909808	0.189	0.137	1	CX3CR1hi TEFF	CX3CR1low TEFF
DPYD	9.13e-05	0.101859	0.143	0.099	1	CX3CR1hi TEFF	CX3CR1low TEFF
SRFBP1	9.13e-05	0.0940202	0.115	0.075	1	CX3CR1hi TEFF	CX3CR1low TEFF
PARP14	9.2e-05	0.109747	0.233	0.179	1	CX3CR1hi TEFF	CX3CR1low TEFF
RPL10A	9.25e-05	0.0637708	0.995	0.998	1	CX3CR1hi TEFF	CX3CR1low TEFF
PSMD14	9.34e-05	0.0989433	0.211	0.156	1	CX3CR1hi TEFF	CX3CR1low TEFF
SEPTIN1	9.37e-05	0.121768	0.407	0.347	1	CX3CR1hi TEFF	CX3CR1low TEFF
PRPF40A	9.4e-05	0.101576	0.406	0.341	1	CX3CR1hi TEFF	CX3CR1low TEFF
N4BP2L2	9.44e-05	0.102747	0.688	0.644	1	CX3CR1hi TEFF	CX3CR1low TEFF
CTNNB1	9.44e-05	-0.0921618	0.184	0.236	1	CX3CR1hi TEFF	CX3CR1low TEFF
TSPYL1	9.52e-05	-0.0934217	0.195	0.247	1	CX3CR1hi TEFF	CX3CR1low TEFF
SON	9.56e-05	-0.0677291	0.862	0.882	1	CX3CR1hi TEFF	CX3CR1low TEFF
HERC1	9.66e-05	-0.11579	0.195	0.245	1	CX3CR1hi TEFF	CX3CR1low TEFF
VCP	9.67e-05	0.113803	0.312	0.252	1	CX3CR1hi TEFF	CX3CR1low TEFF
BCL11B	9.82e-05	-0.0857113	0.712	0.757	1	CX3CR1hi TEFF	CX3CR1low TEFF
MRPS12	9.9e-05	0.0876635	0.246	0.19	1	CX3CR1hi TEFF	CX3CR1low TEFF
PLAC8	0.000101	-0.137646	0.401	0.455	1	CX3CR1hi TEFF	CX3CR1low TEFF
UBE2D3	0.000101	-0.0967563	0.584	0.64	1	CX3CR1hi TEFF	CX3CR1low TEFF
TES	0.000102	0.124498	0.453	0.386	1	CX3CR1hi TEFF	CX3CR1low TEFF
MED30	0.000103	-0.0883311	0.163	0.214	1	CX3CR1hi TEFF	CX3CR1low TEFF
ANKRD44	0.000105	0.137192	0.464	0.416	1	CX3CR1hi TEFF	CX3CR1low TEFF
NAXE	0.000105	0.112149	0.193	0.143	1	CX3CR1hi TEFF	CX3CR1low TEFF
MSN	0.000106	0.0898385	0.825	0.79	1	CX3CR1hi TEFF	CX3CR1low TEFF
IGKC	0.000107	-0.11051	0.14	0.186	1	CX3CR1hi TEFF	CX3CR1low TEFF
ORMDL2	0.00011	0.0899067	0.174	0.126	1	CX3CR1hi TEFF	CX3CR1low TEFF
KDM7A	0.00011	-0.0804264	0.081	0.119	1	CX3CR1hi TEFF	CX3CR1low TEFF
GDI2	0.000111	0.116751	0.315	0.255	1	CX3CR1hi TEFF	CX3CR1low TEFF
NOSIP	0.000113	0.122063	0.247	0.196	1	CX3CR1hi TEFF	CX3CR1low TEFF
LENG1	0.000113	-0.0915364	0.161	0.212	1	CX3CR1hi TEFF	CX3CR1low TEFF
ARFGAP3	0.000113	0.104262	0.207	0.156	1	CX3CR1hi TEFF	CX3CR1low TEFF
AC008875.3	0.000115	-0.123509	0.295	0.351	1	CX3CR1hi TEFF	CX3CR1low TEFF
RAC1	0.000118	0.115338	0.509	0.454	1	CX3CR1hi TEFF	CX3CR1low TEFF
NCL	0.000118	0.103516	0.812	0.785	1	CX3CR1hi TEFF	CX3CR1low TEFF
CSNK2B	0.000118	0.114787	0.4	0.34	1	CX3CR1hi TEFF	CX3CR1low TEFF
RBM42	0.000122	0.0807713	0.136	0.092	1	CX3CR1hi TEFF	CX3CR1low TEFF
DEF6	0.000122	0.0999011	0.198	0.149	1	CX3CR1hi TEFF	CX3CR1low TEFF
ESF1	0.000123	0.110812	0.147	0.103	1	CX3CR1hi TEFF	CX3CR1low TEFF
GYG1	0.000124	0.0873202	0.149	0.103	1	CX3CR1hi TEFF	CX3CR1low TEFF
BCL2L11	0.000124	-0.0839632	0.075	0.112	1	CX3CR1hi TEFF	CX3CR1low TEFF
FAU	0.000125	0.045246	0.999	1	1	CX3CR1hi TEFF	CX3CR1low TEFF
TBC1D2B	0.000125	-0.0971754	0.107	0.149	1	CX3CR1hi TEFF	CX3CR1low TEFF
NDUFA3	0.000126	0.111797	0.607	0.547	1	CX3CR1hi TEFF	CX3CR1low TEFF
PDE3B	0.00013	0.101709	0.137	0.095	1	CX3CR1hi TEFF	CX3CR1low TEFF
NME1	0.000131	0.0763241	0.13	0.088	1	CX3CR1hi TEFF	CX3CR1low TEFF
EIF2S1	0.000132	0.0873641	0.173	0.124	1	CX3CR1hi TEFF	CX3CR1low TEFF
DDT	0.000132	0.0982372	0.398	0.331	1	CX3CR1hi TEFF	CX3CR1low TEFF
VPS33A	0.000133	0.0719222	0.121	0.08	1	CX3CR1hi TEFF	CX3CR1low TEFF
CST7	0.000133	0.0754457	0.977	0.975	1	CX3CR1hi TEFF	CX3CR1low TEFF
PCNX4	0.000133	0.115999	0.142	0.1	1	CX3CR1hi TEFF	CX3CR1low TEFF
PSMA6	0.000133	0.11369	0.472	0.411	1	CX3CR1hi TEFF	CX3CR1low TEFF
MCM3	0.000137	0.0741671	0.112	0.072	1	CX3CR1hi TEFF	CX3CR1low TEFF
RPL4	0.000138	0.0751456	0.948	0.934	1	CX3CR1hi TEFF	CX3CR1low TEFF
SF3A2	0.000139	0.104177	0.198	0.147	1	CX3CR1hi TEFF	CX3CR1low TEFF
TIMM17B	0.000139	0.0810128	0.163	0.116	1	CX3CR1hi TEFF	CX3CR1low TEFF
GYPC	0.00014	0.107071	0.559	0.491	1	CX3CR1hi TEFF	CX3CR1low TEFF
MRPS6	0.00014	0.111003	0.374	0.306	1	CX3CR1hi TEFF	CX3CR1low TEFF
DYRK1A	0.000141	-0.0933014	0.163	0.213	1	CX3CR1hi TEFF	CX3CR1low TEFF
MRPL27	0.000141	0.0843665	0.136	0.093	1	CX3CR1hi TEFF	CX3CR1low TEFF
CCDC82	0.000142	0.132838	0.252	0.199	1	CX3CR1hi TEFF	CX3CR1low TEFF
NAP1L4	0.000146	0.111248	0.394	0.332	1	CX3CR1hi TEFF	CX3CR1low TEFF
NXF1	0.000148	-0.0879759	0.088	0.125	1	CX3CR1hi TEFF	CX3CR1low TEFF
ATP5F1A	0.000151	0.114768	0.412	0.351	1	CX3CR1hi TEFF	CX3CR1low TEFF
HEXA	0.000152	0.0924807	0.18	0.133	1	CX3CR1hi TEFF	CX3CR1low TEFF
TRBC2	0.000152	-0.0666982	0.855	0.885	1	CX3CR1hi TEFF	CX3CR1low TEFF
SDAD1	0.000153	0.0978569	0.206	0.155	1	CX3CR1hi TEFF	CX3CR1low TEFF
RIPOR2	0.000153	0.0982566	0.677	0.631	1	CX3CR1hi TEFF	CX3CR1low TEFF
DEDD2	0.000155	-0.0964654	0.156	0.202	1	CX3CR1hi TEFF	CX3CR1low TEFF
PDIA6	0.000155	0.0961737	0.422	0.359	1	CX3CR1hi TEFF	CX3CR1low TEFF
FIP1L1	0.000156	0.104249	0.248	0.193	1	CX3CR1hi TEFF	CX3CR1low TEFF
SPCS1	0.000161	0.0952838	0.595	0.54	1	CX3CR1hi TEFF	CX3CR1low TEFF
ARFGEF1	0.000163	0.103343	0.214	0.164	1	CX3CR1hi TEFF	CX3CR1low TEFF
PSMA2	0.000164	0.0908917	0.476	0.409	1	CX3CR1hi TEFF	CX3CR1low TEFF
HIGD2A	0.000165	0.116482	0.59	0.535	1	CX3CR1hi TEFF	CX3CR1low TEFF
RNF125	0.000165	-0.122835	0.369	0.416	1	CX3CR1hi TEFF	CX3CR1low TEFF
HMBOX1	0.000166	-0.0669307	0.091	0.131	1	CX3CR1hi TEFF	CX3CR1low TEFF
KPNA2	0.000167	-0.0806549	0.093	0.132	1	CX3CR1hi TEFF	CX3CR1low TEFF
ACTR10	0.000167	0.0827838	0.176	0.126	1	CX3CR1hi TEFF	CX3CR1low TEFF
DNMT1	0.000171	0.0967964	0.256	0.199	1	CX3CR1hi TEFF	CX3CR1low TEFF
ATR	0.000171	0.102459	0.212	0.161	1	CX3CR1hi TEFF	CX3CR1low TEFF
PRSS23	0.000174	-0.0984044	0.481	0.539	1	CX3CR1hi TEFF	CX3CR1low TEFF
HLA-DQA1	0.00018	0.143168	0.199	0.157	1	CX3CR1hi TEFF	CX3CR1low TEFF
BORCS6	0.000182	0.0740382	0.112	0.073	1	CX3CR1hi TEFF	CX3CR1low TEFF
NMT1	0.000183	0.105733	0.31	0.254	1	CX3CR1hi TEFF	CX3CR1low TEFF
POLK	0.000183	0.0936451	0.148	0.105	1	CX3CR1hi TEFF	CX3CR1low TEFF
MAP4	0.000184	0.104684	0.286	0.227	1	CX3CR1hi TEFF	CX3CR1low TEFF
CCDC115	0.000185	0.0691774	0.185	0.134	1	CX3CR1hi TEFF	CX3CR1low TEFF
COPS4	0.000185	0.0904295	0.133	0.093	1	CX3CR1hi TEFF	CX3CR1low TEFF
RPL36AL	0.000186	0.0677658	0.956	0.946	1	CX3CR1hi TEFF	CX3CR1low TEFF
LINC02446	0.000187	-0.135212	0.326	0.38	1	CX3CR1hi TEFF	CX3CR1low TEFF
CCDC14	0.000188	0.0798343	0.126	0.085	1	CX3CR1hi TEFF	CX3CR1low TEFF
TSEN54	0.00019	0.0887158	0.299	0.24	1	CX3CR1hi TEFF	CX3CR1low TEFF
SNRK	0.000191	-0.107617	0.262	0.313	1	CX3CR1hi TEFF	CX3CR1low TEFF
HMGN2	0.000191	-0.0893133	0.696	0.734	1	CX3CR1hi TEFF	CX3CR1low TEFF
HSD17B10	0.000192	0.0947525	0.228	0.177	1	CX3CR1hi TEFF	CX3CR1low TEFF
DCPS	0.000195	0.0847678	0.125	0.084	1	CX3CR1hi TEFF	CX3CR1low TEFF
PPM1L	0.000195	-0.0772456	0.094	0.133	1	CX3CR1hi TEFF	CX3CR1low TEFF
BLOC1S1	0.000196	0.0933723	0.6	0.536	1	CX3CR1hi TEFF	CX3CR1low TEFF
IMP4	0.000198	0.0817256	0.139	0.097	1	CX3CR1hi TEFF	CX3CR1low TEFF
TPRG1L	0.0002	-0.0590302	0.092	0.133	1	CX3CR1hi TEFF	CX3CR1low TEFF
UBXN4	0.000202	0.110006	0.451	0.388	1	CX3CR1hi TEFF	CX3CR1low TEFF
COMMD2	0.000205	0.0932207	0.221	0.168	1	CX3CR1hi TEFF	CX3CR1low TEFF
CFDP1	0.000205	0.121639	0.312	0.255	1	CX3CR1hi TEFF	CX3CR1low TEFF
TRAPPC6B	0.000205	0.0799759	0.107	0.07	1	CX3CR1hi TEFF	CX3CR1low TEFF
TSG101	0.000209	0.076352	0.123	0.083	1	CX3CR1hi TEFF	CX3CR1low TEFF
HNRNPL	0.000209	-0.104362	0.267	0.313	1	CX3CR1hi TEFF	CX3CR1low TEFF
PRRC2B	0.00021	-0.0771956	0.226	0.282	1	CX3CR1hi TEFF	CX3CR1low TEFF
TAPBPL	0.00021	0.0654475	0.104	0.067	1	CX3CR1hi TEFF	CX3CR1low TEFF
CES1	0.000211	-0.11055	0.211	0.262	1	CX3CR1hi TEFF	CX3CR1low TEFF
PEPD	0.000211	0.0813954	0.199	0.149	1	CX3CR1hi TEFF	CX3CR1low TEFF
RPL26	0.000212	-0.0362908	1	1	1	CX3CR1hi TEFF	CX3CR1low TEFF
CISD3	0.000214	0.108307	0.28	0.225	1	CX3CR1hi TEFF	CX3CR1low TEFF
PTPN4	0.000215	0.0902115	0.478	0.413	1	CX3CR1hi TEFF	CX3CR1low TEFF
RPLP2	0.000216	-0.0353141	1	1	1	CX3CR1hi TEFF	CX3CR1low TEFF
USP38	0.000218	-0.0663522	0.067	0.101	1	CX3CR1hi TEFF	CX3CR1low TEFF
CLPP	0.000219	0.0910442	0.214	0.16	1	CX3CR1hi TEFF	CX3CR1low TEFF
RSBN1L	0.000219	0.101655	0.398	0.334	1	CX3CR1hi TEFF	CX3CR1low TEFF
GSE1	0.000221	-0.102586	0.104	0.142	1	CX3CR1hi TEFF	CX3CR1low TEFF
LUC7L3	0.000221	0.11568	0.483	0.416	1	CX3CR1hi TEFF	CX3CR1low TEFF
AMZ2	0.000223	-0.0798491	0.114	0.154	1	CX3CR1hi TEFF	CX3CR1low TEFF
EBLN3P	0.000228	-0.091961	0.17	0.217	1	CX3CR1hi TEFF	CX3CR1low TEFF
ARPC1A	0.000228	0.081557	0.109	0.072	1	CX3CR1hi TEFF	CX3CR1low TEFF
SERBP1	0.000229	0.112094	0.619	0.577	1	CX3CR1hi TEFF	CX3CR1low TEFF
GOLGA8B	0.00023	-0.0773021	0.111	0.153	1	CX3CR1hi TEFF	CX3CR1low TEFF
EIF4E3	0.00023	-0.100351	0.245	0.294	1	CX3CR1hi TEFF	CX3CR1low TEFF
MIF4GD	0.00023	0.0902558	0.166	0.122	1	CX3CR1hi TEFF	CX3CR1low TEFF
SMAD3	0.000236	-0.0750487	0.105	0.146	1	CX3CR1hi TEFF	CX3CR1low TEFF
ATP5MF	0.000236	0.0854467	0.635	0.581	1	CX3CR1hi TEFF	CX3CR1low TEFF
KIF21B	0.000237	-0.0731976	0.087	0.124	1	CX3CR1hi TEFF	CX3CR1low TEFF
DDHD1	0.000237	0.113517	0.256	0.204	1	CX3CR1hi TEFF	CX3CR1low TEFF
KCNAB2	0.000239	0.0991305	0.263	0.207	1	CX3CR1hi TEFF	CX3CR1low TEFF
TMEM179B	0.000247	0.092277	0.248	0.195	1	CX3CR1hi TEFF	CX3CR1low TEFF
MAST3	0.000247	-0.0735629	0.102	0.142	1	CX3CR1hi TEFF	CX3CR1low TEFF
AL133453.1	0.000247	-0.0792731	0.083	0.119	1	CX3CR1hi TEFF	CX3CR1low TEFF
PRH1	0.000252	0.0870981	0.134	0.093	1	CX3CR1hi TEFF	CX3CR1low TEFF
CLN3	0.000254	0.0810069	0.165	0.119	1	CX3CR1hi TEFF	CX3CR1low TEFF
LARP7	0.000255	0.0809093	0.296	0.236	1	CX3CR1hi TEFF	CX3CR1low TEFF
THOC3	0.000256	0.0665908	0.101	0.065	1	CX3CR1hi TEFF	CX3CR1low TEFF
PSMB8-AS1	0.000257	0.109119	0.253	0.201	1	CX3CR1hi TEFF	CX3CR1low TEFF
ARF4	0.000259	-0.0919399	0.159	0.204	1	CX3CR1hi TEFF	CX3CR1low TEFF
LARS	0.000259	0.0766681	0.229	0.174	1	CX3CR1hi TEFF	CX3CR1low TEFF
SLK	0.000262	-0.106368	0.192	0.237	1	CX3CR1hi TEFF	CX3CR1low TEFF
UPK3BL1	0.000266	-0.0801713	0.144	0.188	1	CX3CR1hi TEFF	CX3CR1low TEFF
RBM34	0.000268	0.0805171	0.121	0.083	1	CX3CR1hi TEFF	CX3CR1low TEFF
TOP1	0.000268	0.0926872	0.31	0.253	1	CX3CR1hi TEFF	CX3CR1low TEFF
HADHA	0.000269	0.110336	0.366	0.31	1	CX3CR1hi TEFF	CX3CR1low TEFF
VPS35	0.000271	0.090397	0.216	0.166	1	CX3CR1hi TEFF	CX3CR1low TEFF
COPZ1	0.000272	0.0946617	0.242	0.187	1	CX3CR1hi TEFF	CX3CR1low TEFF
PCM1	0.000276	0.116089	0.455	0.398	1	CX3CR1hi TEFF	CX3CR1low TEFF
ADSL	0.000276	0.0756183	0.117	0.08	1	CX3CR1hi TEFF	CX3CR1low TEFF
SMARCB1	0.000277	0.0743006	0.17	0.124	1	CX3CR1hi TEFF	CX3CR1low TEFF
COX5A	0.000277	0.10882	0.444	0.387	1	CX3CR1hi TEFF	CX3CR1low TEFF
G6PD	0.000278	0.0903069	0.171	0.126	1	CX3CR1hi TEFF	CX3CR1low TEFF
YTHDF3	0.000282	-0.0875984	0.089	0.125	1	CX3CR1hi TEFF	CX3CR1low TEFF
SYTL1	0.000282	0.098795	0.331	0.276	1	CX3CR1hi TEFF	CX3CR1low TEFF
MRPL38	0.000284	0.0995342	0.161	0.117	1	CX3CR1hi TEFF	CX3CR1low TEFF
TEX264	0.000285	0.0996599	0.31	0.251	1	CX3CR1hi TEFF	CX3CR1low TEFF
USP28	0.000286	0.0982781	0.296	0.24	1	CX3CR1hi TEFF	CX3CR1low TEFF
PSMD6	0.000286	0.102228	0.258	0.204	1	CX3CR1hi TEFF	CX3CR1low TEFF
VKORC1	0.000288	0.0933401	0.193	0.146	1	CX3CR1hi TEFF	CX3CR1low TEFF
NIFK	0.000288	0.0874444	0.202	0.154	1	CX3CR1hi TEFF	CX3CR1low TEFF
CARD19	0.000288	-0.0915808	0.142	0.184	1	CX3CR1hi TEFF	CX3CR1low TEFF
RBM28	0.000291	0.0928656	0.17	0.125	1	CX3CR1hi TEFF	CX3CR1low TEFF
MCTS1	0.000295	0.0891555	0.193	0.146	1	CX3CR1hi TEFF	CX3CR1low TEFF
HCLS1	0.000297	0.109434	0.586	0.556	1	CX3CR1hi TEFF	CX3CR1low TEFF
SH3KBP1	0.000297	0.115843	0.517	0.457	1	CX3CR1hi TEFF	CX3CR1low TEFF
FUBP1	0.000298	0.0922964	0.241	0.187	1	CX3CR1hi TEFF	CX3CR1low TEFF
GPKOW	0.000299	0.0722898	0.105	0.069	1	CX3CR1hi TEFF	CX3CR1low TEFF
SF3B3	0.000302	0.0777645	0.145	0.102	1	CX3CR1hi TEFF	CX3CR1low TEFF
OXCT1	0.000303	-0.110512	0.113	0.151	1	CX3CR1hi TEFF	CX3CR1low TEFF
TMEM126B	0.000305	0.0759517	0.174	0.127	1	CX3CR1hi TEFF	CX3CR1low TEFF
DUSP2	0.000307	-0.118202	0.365	0.416	1	CX3CR1hi TEFF	CX3CR1low TEFF
SENP6	0.000311	0.0974631	0.28	0.228	1	CX3CR1hi TEFF	CX3CR1low TEFF
NUTM2A-AS1	0.000311	0.0929845	0.219	0.17	1	CX3CR1hi TEFF	CX3CR1low TEFF
KMT2A	0.000313	-0.101397	0.481	0.536	1	CX3CR1hi TEFF	CX3CR1low TEFF
FOXO3	0.000314	-0.0766348	0.099	0.137	1	CX3CR1hi TEFF	CX3CR1low TEFF
KDM6A	0.000314	-0.0890285	0.082	0.116	1	CX3CR1hi TEFF	CX3CR1low TEFF
RUNX1	0.000317	-0.0864442	0.211	0.26	1	CX3CR1hi TEFF	CX3CR1low TEFF
TRIP11	0.000318	0.0971891	0.203	0.154	1	CX3CR1hi TEFF	CX3CR1low TEFF
ABCE1	0.00032	0.0858159	0.175	0.13	1	CX3CR1hi TEFF	CX3CR1low TEFF
GZMM	0.000325	0.0831043	0.841	0.819	1	CX3CR1hi TEFF	CX3CR1low TEFF
TWF1	0.00033	-0.0821791	0.125	0.166	1	CX3CR1hi TEFF	CX3CR1low TEFF
SERINC1	0.000333	-0.094886	0.228	0.281	1	CX3CR1hi TEFF	CX3CR1low TEFF
WBP11	0.000335	0.0920821	0.323	0.263	1	CX3CR1hi TEFF	CX3CR1low TEFF
MSL2	0.000336	-0.0860106	0.125	0.165	1	CX3CR1hi TEFF	CX3CR1low TEFF
ME2	0.000337	0.0859965	0.174	0.129	1	CX3CR1hi TEFF	CX3CR1low TEFF
CLNS1A	0.000338	0.10617	0.224	0.175	1	CX3CR1hi TEFF	CX3CR1low TEFF
AFG3L2	0.000342	-0.0977131	0.136	0.178	1	CX3CR1hi TEFF	CX3CR1low TEFF
PLEKHF2	0.000343	-0.0819714	0.105	0.143	1	CX3CR1hi TEFF	CX3CR1low TEFF
MTRNR2L8	0.000343	-0.0867388	0.164	0.21	1	CX3CR1hi TEFF	CX3CR1low TEFF
TNFAIP8	0.000345	0.0974211	0.416	0.364	1	CX3CR1hi TEFF	CX3CR1low TEFF
SNX3	0.000345	0.0884655	0.384	0.316	1	CX3CR1hi TEFF	CX3CR1low TEFF
ENC1	0.000346	-0.0867784	0.14	0.184	1	CX3CR1hi TEFF	CX3CR1low TEFF
NDUFA8	0.000347	0.0778091	0.141	0.1	1	CX3CR1hi TEFF	CX3CR1low TEFF
RAP1GAP2	0.000348	-0.0693302	0.125	0.168	1	CX3CR1hi TEFF	CX3CR1low TEFF
MLEC	0.000351	0.0884148	0.234	0.183	1	CX3CR1hi TEFF	CX3CR1low TEFF
GBP5	0.000353	0.128191	0.465	0.415	1	CX3CR1hi TEFF	CX3CR1low TEFF
MBP	0.000354	0.100079	0.755	0.715	1	CX3CR1hi TEFF	CX3CR1low TEFF
ALDH9A1	0.000354	0.0880807	0.127	0.09	1	CX3CR1hi TEFF	CX3CR1low TEFF
CD2BP2	0.000358	0.0875749	0.2	0.151	1	CX3CR1hi TEFF	CX3CR1low TEFF
EIF4E	0.000359	0.0854696	0.16	0.116	1	CX3CR1hi TEFF	CX3CR1low TEFF
UTP3	0.000362	0.0663779	0.147	0.105	1	CX3CR1hi TEFF	CX3CR1low TEFF
THAP5	0.000362	0.077954	0.105	0.07	1	CX3CR1hi TEFF	CX3CR1low TEFF
WASHC2C	0.000362	0.0670624	0.126	0.087	1	CX3CR1hi TEFF	CX3CR1low TEFF
USB1	0.000366	0.0843724	0.12	0.083	1	CX3CR1hi TEFF	CX3CR1low TEFF
ARL6IP4	0.000366	0.0967079	0.642	0.587	1	CX3CR1hi TEFF	CX3CR1low TEFF
SQOR	0.000369	0.0800331	0.12	0.083	1	CX3CR1hi TEFF	CX3CR1low TEFF
TSNAX	0.000376	0.073788	0.193	0.145	1	CX3CR1hi TEFF	CX3CR1low TEFF
SUCLG1	0.000378	0.0952008	0.244	0.19	1	CX3CR1hi TEFF	CX3CR1low TEFF
SELENOH	0.000379	0.0952689	0.426	0.368	1	CX3CR1hi TEFF	CX3CR1low TEFF
JADE2	0.000379	-0.0760437	0.166	0.213	1	CX3CR1hi TEFF	CX3CR1low TEFF
HSP90B1	0.000388	0.0947161	0.756	0.719	1	CX3CR1hi TEFF	CX3CR1low TEFF
AKR1B1	0.000391	0.0870099	0.186	0.14	1	CX3CR1hi TEFF	CX3CR1low TEFF
DCAF8	0.000396	0.0808901	0.172	0.128	1	CX3CR1hi TEFF	CX3CR1low TEFF
C1D	0.000399	0.0822962	0.233	0.18	1	CX3CR1hi TEFF	CX3CR1low TEFF
PLAAT4	0.000402	0.0726601	0.839	0.8	1	CX3CR1hi TEFF	CX3CR1low TEFF
PRR5	0.000402	0.109727	0.283	0.23	1	CX3CR1hi TEFF	CX3CR1low TEFF
ZCCHC2	0.000403	-0.0876066	0.104	0.141	1	CX3CR1hi TEFF	CX3CR1low TEFF
DNAAF2	0.000405	-0.0914354	0.077	0.11	1	CX3CR1hi TEFF	CX3CR1low TEFF
ELOB	0.000405	0.0724819	0.808	0.754	1	CX3CR1hi TEFF	CX3CR1low TEFF
EEF2	0.000409	-0.0802889	0.78	0.817	1	CX3CR1hi TEFF	CX3CR1low TEFF
RBM25	0.000416	0.109298	0.549	0.503	1	CX3CR1hi TEFF	CX3CR1low TEFF
PAK2	0.000419	0.0981176	0.567	0.516	1	CX3CR1hi TEFF	CX3CR1low TEFF
FGD5-AS1	0.000425	-0.0804737	0.17	0.213	1	CX3CR1hi TEFF	CX3CR1low TEFF
PSMD4	0.000426	0.100689	0.377	0.318	1	CX3CR1hi TEFF	CX3CR1low TEFF
APOBEC3C	0.000434	0.0945639	0.375	0.315	1	CX3CR1hi TEFF	CX3CR1low TEFF
MRPS10	0.000438	0.0821017	0.172	0.127	1	CX3CR1hi TEFF	CX3CR1low TEFF
COMMD4	0.00044	0.0796719	0.167	0.123	1	CX3CR1hi TEFF	CX3CR1low TEFF
ABCF1	0.000444	0.125032	0.345	0.294	1	CX3CR1hi TEFF	CX3CR1low TEFF
IRF2	0.00045	0.0846488	0.315	0.255	1	CX3CR1hi TEFF	CX3CR1low TEFF
CS	0.000451	-0.0732729	0.074	0.107	1	CX3CR1hi TEFF	CX3CR1low TEFF
DANCR	0.000453	-0.104967	0.231	0.278	1	CX3CR1hi TEFF	CX3CR1low TEFF
HNRNPH2	0.000455	0.0966325	0.157	0.116	1	CX3CR1hi TEFF	CX3CR1low TEFF
TRIM38	0.000455	0.0981597	0.244	0.191	1	CX3CR1hi TEFF	CX3CR1low TEFF
HP1BP3	0.000458	0.096824	0.649	0.589	1	CX3CR1hi TEFF	CX3CR1low TEFF
AL627171.2	0.000459	-0.10455	0.315	0.369	1	CX3CR1hi TEFF	CX3CR1low TEFF
UPF2	0.00046	0.116428	0.326	0.278	1	CX3CR1hi TEFF	CX3CR1low TEFF
SIK3	0.000465	-0.0828761	0.136	0.178	1	CX3CR1hi TEFF	CX3CR1low TEFF
ZNF831	0.000471	-0.0949529	0.101	0.137	1	CX3CR1hi TEFF	CX3CR1low TEFF
EIF3G	0.000472	0.098846	0.602	0.543	1	CX3CR1hi TEFF	CX3CR1low TEFF
TAB2	0.000473	-0.0725433	0.086	0.121	1	CX3CR1hi TEFF	CX3CR1low TEFF
KXD1	0.000474	0.0785007	0.177	0.134	1	CX3CR1hi TEFF	CX3CR1low TEFF
HNRNPH1	0.000478	-0.103291	0.482	0.529	1	CX3CR1hi TEFF	CX3CR1low TEFF
KIAA1109	0.000478	-0.112176	0.216	0.26	1	CX3CR1hi TEFF	CX3CR1low TEFF
RBBP7	0.00048	0.101045	0.303	0.251	1	CX3CR1hi TEFF	CX3CR1low TEFF
GTF3C6	0.000483	0.0925492	0.315	0.257	1	CX3CR1hi TEFF	CX3CR1low TEFF
RALGDS	0.000486	-0.0858548	0.188	0.234	1	CX3CR1hi TEFF	CX3CR1low TEFF
SRSF8	0.000493	0.0756906	0.181	0.135	1	CX3CR1hi TEFF	CX3CR1low TEFF
PYURF	0.000507	0.10125	0.406	0.35	1	CX3CR1hi TEFF	CX3CR1low TEFF
JAGN1	0.000507	0.0742913	0.129	0.091	1	CX3CR1hi TEFF	CX3CR1low TEFF
PIEZO1	0.000508	-0.0703612	0.094	0.131	1	CX3CR1hi TEFF	CX3CR1low TEFF
SLC4A1AP	0.00051	0.061857	0.115	0.078	1	CX3CR1hi TEFF	CX3CR1low TEFF
BAZ1A	0.000512	0.0946652	0.329	0.271	1	CX3CR1hi TEFF	CX3CR1low TEFF
FAM214A	0.000513	-0.104942	0.122	0.16	1	CX3CR1hi TEFF	CX3CR1low TEFF
NEMF	0.000518	0.0809148	0.252	0.2	1	CX3CR1hi TEFF	CX3CR1low TEFF
ARHGAP26	0.000522	-0.0919543	0.232	0.281	1	CX3CR1hi TEFF	CX3CR1low TEFF
ANP32A	0.000529	0.103613	0.393	0.344	1	CX3CR1hi TEFF	CX3CR1low TEFF
CD247	0.000531	-0.102961	0.567	0.587	1	CX3CR1hi TEFF	CX3CR1low TEFF
SNX2	0.000532	0.0812787	0.182	0.137	1	CX3CR1hi TEFF	CX3CR1low TEFF
EPB41L4A-AS1	0.000532	-0.0825073	0.192	0.237	1	CX3CR1hi TEFF	CX3CR1low TEFF
TRGV2	0.000537	-0.10137	0.135	0.177	1	CX3CR1hi TEFF	CX3CR1low TEFF
INTS6	0.000543	-0.0854716	0.207	0.254	1	CX3CR1hi TEFF	CX3CR1low TEFF
EIF6	0.000548	0.0925235	0.277	0.226	1	CX3CR1hi TEFF	CX3CR1low TEFF
MSL3	0.00055	0.0894201	0.193	0.147	1	CX3CR1hi TEFF	CX3CR1low TEFF
WSB1	0.000557	-0.104896	0.274	0.322	1	CX3CR1hi TEFF	CX3CR1low TEFF
RPL12	0.00056	0.0502961	0.998	1	1	CX3CR1hi TEFF	CX3CR1low TEFF
CCDC107	0.00056	0.0977944	0.388	0.329	1	CX3CR1hi TEFF	CX3CR1low TEFF
SNHG12	0.000565	-0.0970451	0.113	0.149	1	CX3CR1hi TEFF	CX3CR1low TEFF
NUDT5	0.000568	0.0812559	0.195	0.148	1	CX3CR1hi TEFF	CX3CR1low TEFF
PIGBOS1	0.000582	0.0634487	0.141	0.099	1	CX3CR1hi TEFF	CX3CR1low TEFF
ATXN2	0.000587	0.0712166	0.14	0.1	1	CX3CR1hi TEFF	CX3CR1low TEFF
USF2	0.000589	-0.0999543	0.229	0.278	1	CX3CR1hi TEFF	CX3CR1low TEFF
CLTB	0.000592	0.0970213	0.264	0.215	1	CX3CR1hi TEFF	CX3CR1low TEFF
SATB1	0.000594	-0.0764798	0.076	0.108	1	CX3CR1hi TEFF	CX3CR1low TEFF
MTCH1	0.000595	-0.0899898	0.235	0.287	1	CX3CR1hi TEFF	CX3CR1low TEFF
MRPL18	0.000595	0.0791866	0.171	0.128	1	CX3CR1hi TEFF	CX3CR1low TEFF
MDH2	0.000595	0.09715	0.358	0.3	1	CX3CR1hi TEFF	CX3CR1low TEFF
LST1	0.000598	-0.0699933	0.085	0.119	1	CX3CR1hi TEFF	CX3CR1low TEFF
SMAP1	0.000604	0.0884284	0.258	0.209	1	CX3CR1hi TEFF	CX3CR1low TEFF
CYBC1	0.000608	0.0981765	0.216	0.169	1	CX3CR1hi TEFF	CX3CR1low TEFF
SLC3A2	0.000609	-0.0728753	0.264	0.316	1	CX3CR1hi TEFF	CX3CR1low TEFF
TMC8	0.000611	-0.104944	0.205	0.249	1	CX3CR1hi TEFF	CX3CR1low TEFF
SEC61A1	0.000611	-0.0581183	0.103	0.141	1	CX3CR1hi TEFF	CX3CR1low TEFF
C6orf62	0.000613	-0.0782477	0.218	0.266	1	CX3CR1hi TEFF	CX3CR1low TEFF
NOP14	0.000614	0.0776201	0.145	0.105	1	CX3CR1hi TEFF	CX3CR1low TEFF
LUC7L2	0.000615	0.0884795	0.246	0.196	1	CX3CR1hi TEFF	CX3CR1low TEFF
CARD16	0.000619	0.0935852	0.456	0.401	1	CX3CR1hi TEFF	CX3CR1low TEFF
PARP1	0.000622	0.108341	0.403	0.357	1	CX3CR1hi TEFF	CX3CR1low TEFF
PBDC1	0.000624	0.0781926	0.237	0.187	1	CX3CR1hi TEFF	CX3CR1low TEFF
NDUFB3	0.00063	0.0794897	0.328	0.266	1	CX3CR1hi TEFF	CX3CR1low TEFF
PSMG2	0.000632	0.0891555	0.238	0.188	1	CX3CR1hi TEFF	CX3CR1low TEFF
MAPKAPK2	0.000636	-0.0805799	0.146	0.188	1	CX3CR1hi TEFF	CX3CR1low TEFF
TDP2	0.00064	0.0513231	0.126	0.087	1	CX3CR1hi TEFF	CX3CR1low TEFF
EIF3F	0.000642	0.0973751	0.702	0.66	1	CX3CR1hi TEFF	CX3CR1low TEFF
SPCS3	0.000642	-0.0814749	0.405	0.457	1	CX3CR1hi TEFF	CX3CR1low TEFF
RASSF1	0.000645	-0.0939762	0.318	0.364	1	CX3CR1hi TEFF	CX3CR1low TEFF
ARCN1	0.000654	0.0691164	0.186	0.14	1	CX3CR1hi TEFF	CX3CR1low TEFF
PRRC2A	0.000656	-0.0740045	0.117	0.155	1	CX3CR1hi TEFF	CX3CR1low TEFF
PSMC6	0.000656	0.0792869	0.248	0.197	1	CX3CR1hi TEFF	CX3CR1low TEFF
POLR2J3	0.000656	0.152944	0.378	0.34	1	CX3CR1hi TEFF	CX3CR1low TEFF
OAT	0.000662	-0.0890884	0.101	0.136	1	CX3CR1hi TEFF	CX3CR1low TEFF
PARP10	0.000664	-0.0723566	0.103	0.14	1	CX3CR1hi TEFF	CX3CR1low TEFF
WAC	0.000665	-0.0793133	0.366	0.416	1	CX3CR1hi TEFF	CX3CR1low TEFF
LINC00892	0.000672	-0.0979808	0.194	0.24	1	CX3CR1hi TEFF	CX3CR1low TEFF
AGGF1	0.000676	0.0777663	0.122	0.087	1	CX3CR1hi TEFF	CX3CR1low TEFF
PUF60	0.000677	0.0860894	0.285	0.228	1	CX3CR1hi TEFF	CX3CR1low TEFF
XIAP	0.000679	0.0952611	0.184	0.141	1	CX3CR1hi TEFF	CX3CR1low TEFF
AP3S1	0.00068	0.0825026	0.176	0.133	1	CX3CR1hi TEFF	CX3CR1low TEFF
UGP2	0.000685	0.0863098	0.28	0.231	1	CX3CR1hi TEFF	CX3CR1low TEFF
KRTCAP2	0.000697	0.0821698	0.699	0.641	1	CX3CR1hi TEFF	CX3CR1low TEFF
NBN	0.000703	0.0840425	0.155	0.115	1	CX3CR1hi TEFF	CX3CR1low TEFF
LEO1	0.000704	0.0689746	0.116	0.081	1	CX3CR1hi TEFF	CX3CR1low TEFF
HERPUD1	0.000707	-0.0901692	0.354	0.406	1	CX3CR1hi TEFF	CX3CR1low TEFF
THOC1	0.000718	0.0738486	0.147	0.107	1	CX3CR1hi TEFF	CX3CR1low TEFF
WAPL	0.00072	0.0878418	0.252	0.202	1	CX3CR1hi TEFF	CX3CR1low TEFF
NLRP1	0.000721	-0.0949599	0.137	0.175	1	CX3CR1hi TEFF	CX3CR1low TEFF
CAMLG	0.000721	-0.104972	0.317	0.364	1	CX3CR1hi TEFF	CX3CR1low TEFF
TRIM73	0.000723	0.0682888	0.112	0.077	1	CX3CR1hi TEFF	CX3CR1low TEFF
DGLUCY	0.000727	0.0661846	0.138	0.099	1	CX3CR1hi TEFF	CX3CR1low TEFF
FAM177A1	0.000729	-0.094014	0.169	0.21	1	CX3CR1hi TEFF	CX3CR1low TEFF
LINC02384	0.000732	-0.0885197	0.213	0.259	1	CX3CR1hi TEFF	CX3CR1low TEFF
RSL1D1	0.000734	0.105109	0.336	0.282	1	CX3CR1hi TEFF	CX3CR1low TEFF
EML4	0.000736	-0.10452	0.314	0.357	1	CX3CR1hi TEFF	CX3CR1low TEFF
RTRAF	0.000737	0.0926762	0.406	0.35	1	CX3CR1hi TEFF	CX3CR1low TEFF
GTF2B	0.000744	-0.0916607	0.161	0.204	1	CX3CR1hi TEFF	CX3CR1low TEFF
CSGALNACT2	0.000746	-0.0796716	0.154	0.198	1	CX3CR1hi TEFF	CX3CR1low TEFF
GNL3L	0.000753	0.0758458	0.166	0.123	1	CX3CR1hi TEFF	CX3CR1low TEFF
BABAM1	0.000754	0.0793424	0.19	0.145	1	CX3CR1hi TEFF	CX3CR1low TEFF
ADPGK	0.000754	-0.0784728	0.11	0.146	1	CX3CR1hi TEFF	CX3CR1low TEFF
CDC42SE2	0.000757	-0.0778754	0.623	0.668	1	CX3CR1hi TEFF	CX3CR1low TEFF
TMEM208	0.000758	0.0878952	0.253	0.204	1	CX3CR1hi TEFF	CX3CR1low TEFF
PHACTR4	0.000759425	-0.106108	0.202	0.246	1	CX3CR1hi TEFF	CX3CR1low TEFF
PSMA7	0.00076	0.0796065	0.791	0.744	1	CX3CR1hi TEFF	CX3CR1low TEFF
BMI1	0.000761	-0.0928815	0.168	0.21	1	CX3CR1hi TEFF	CX3CR1low TEFF
NOL8	0.000768	0.0769925	0.172	0.129	1	CX3CR1hi TEFF	CX3CR1low TEFF
DRAP1	0.000773	0.0943446	0.597	0.544	1	CX3CR1hi TEFF	CX3CR1low TEFF
TNFRSF1B	0.000782	-0.0953069	0.363	0.416	1	CX3CR1hi TEFF	CX3CR1low TEFF
RPS27L	0.000786	0.125434	0.637	0.602	1	CX3CR1hi TEFF	CX3CR1low TEFF
CEP78	0.000786	0.114255	0.393	0.337	1	CX3CR1hi TEFF	CX3CR1low TEFF
RWDD3	0.00079	-0.0954525	0.116	0.152	1	CX3CR1hi TEFF	CX3CR1low TEFF
NOLC1	0.0008	0.0848703	0.154	0.115	1	CX3CR1hi TEFF	CX3CR1low TEFF
CUTA	0.000805	0.0993704	0.481	0.428	1	CX3CR1hi TEFF	CX3CR1low TEFF
YWHAE	0.000811	0.0869565	0.241	0.192	1	CX3CR1hi TEFF	CX3CR1low TEFF
PGLS	0.000819	0.0965406	0.314	0.263	1	CX3CR1hi TEFF	CX3CR1low TEFF
COMMD3	0.00082	0.0738531	0.173	0.132	1	CX3CR1hi TEFF	CX3CR1low TEFF
MATK	0.000821	0.0733039	0.451	0.389	1	CX3CR1hi TEFF	CX3CR1low TEFF
CYTH1	0.000825	-0.0760329	0.555	0.595	1	CX3CR1hi TEFF	CX3CR1low TEFF
MT1E	0.000826	-0.0973759	0.147	0.186	1	CX3CR1hi TEFF	CX3CR1low TEFF
GPR174	0.000827	0.0913082	0.178	0.138	1	CX3CR1hi TEFF	CX3CR1low TEFF
GATA3	0.000829	-0.0837574	0.158	0.199	1	CX3CR1hi TEFF	CX3CR1low TEFF
DARS	0.000833	0.0845763	0.143	0.105	1	CX3CR1hi TEFF	CX3CR1low TEFF
IDH2	0.00084	0.100568	0.342	0.289	1	CX3CR1hi TEFF	CX3CR1low TEFF
SIRT2	0.000843	0.0725208	0.182	0.139	1	CX3CR1hi TEFF	CX3CR1low TEFF
RBL2	0.000863	0.118642	0.466	0.426	1	CX3CR1hi TEFF	CX3CR1low TEFF
PNKP	0.000863	0.0889032	0.198	0.153	1	CX3CR1hi TEFF	CX3CR1low TEFF
TRERF1	0.000869	-0.088896	0.109	0.145	1	CX3CR1hi TEFF	CX3CR1low TEFF
DUSP23	0.000876	0.0857423	0.164	0.124	1	CX3CR1hi TEFF	CX3CR1low TEFF
RAD50	0.000883	0.0903298	0.209	0.163	1	CX3CR1hi TEFF	CX3CR1low TEFF
ZNF22	0.000888	0.0797466	0.221	0.172	1	CX3CR1hi TEFF	CX3CR1low TEFF
MLLT6	0.000896	-0.0956993	0.379	0.425	1	CX3CR1hi TEFF	CX3CR1low TEFF
MAN1A1	0.000896	-0.0836452	0.126	0.164	1	CX3CR1hi TEFF	CX3CR1low TEFF
FBXL20	0.000898	-0.0743416	0.096	0.131	1	CX3CR1hi TEFF	CX3CR1low TEFF
SNAPIN	0.0009	0.0668784	0.101	0.069	1	CX3CR1hi TEFF	CX3CR1low TEFF
VDAC3	0.000903	0.070808	0.324	0.268	1	CX3CR1hi TEFF	CX3CR1low TEFF
ETV3	0.000903	-0.0821306	0.084	0.116	1	CX3CR1hi TEFF	CX3CR1low TEFF
CHST11	0.000904	-0.0774824	0.162	0.204	1	CX3CR1hi TEFF	CX3CR1low TEFF
C4orf3	0.000907	0.0984768	0.515	0.463	1	CX3CR1hi TEFF	CX3CR1low TEFF
OASL	0.000909	0.073069	0.232	0.183	1	CX3CR1hi TEFF	CX3CR1low TEFF
FBXL3	0.000914	-0.0763166	0.087	0.12	1	CX3CR1hi TEFF	CX3CR1low TEFF
NOC2L	0.000923	0.069181	0.156	0.114	1	CX3CR1hi TEFF	CX3CR1low TEFF
DMXL1	0.000936	-0.0801559	0.1	0.134	1	CX3CR1hi TEFF	CX3CR1low TEFF
C15orf61	0.000937	-0.0898516	0.143	0.183	1	CX3CR1hi TEFF	CX3CR1low TEFF
RAPGEF6	0.000946	0.0767079	0.152	0.113	1	CX3CR1hi TEFF	CX3CR1low TEFF
TXNDC9	0.000956	0.0739621	0.154	0.114	1	CX3CR1hi TEFF	CX3CR1low TEFF
NUP107	0.000973	0.0651574	0.106	0.072	1	CX3CR1hi TEFF	CX3CR1low TEFF
COPS5	0.000982	0.0749037	0.245	0.196	1	CX3CR1hi TEFF	CX3CR1low TEFF
ST6GAL1	0.000989	-0.0842987	0.22	0.266	1	CX3CR1hi TEFF	CX3CR1low TEFF
OXLD1	0.000991	0.0796339	0.127	0.092	1	CX3CR1hi TEFF	CX3CR1low TEFF
PLCB2	0.000994	-0.0813671	0.101	0.135	1	CX3CR1hi TEFF	CX3CR1low TEFF
ENY2	0.0010003	-0.0980215	0.37	0.413	1	CX3CR1hi TEFF	CX3CR1low TEFF
HECTD1	0.00100451	0.0920665	0.213	0.168	1	CX3CR1hi TEFF	CX3CR1low TEFF
CENPC	0.0010106	-0.0934259	0.237	0.283	1	CX3CR1hi TEFF	CX3CR1low TEFF
UBE2V1	0.00101266	0.0916771	0.577	0.535	1	CX3CR1hi TEFF	CX3CR1low TEFF
ATP5F1B	0.00103189	0.0881089	0.475	0.431	1	CX3CR1hi TEFF	CX3CR1low TEFF
CD3G	0.00103298	0.0563011	0.959	0.979	1	CX3CR1hi TEFF	CX3CR1low TEFF
SNX14	0.00103794	0.0706348	0.126	0.09	1	CX3CR1hi TEFF	CX3CR1low TEFF
MRPS15	0.00104075	0.07773	0.257	0.204	1	CX3CR1hi TEFF	CX3CR1low TEFF
CNPY2	0.00105338	0.0769848	0.326	0.269	1	CX3CR1hi TEFF	CX3CR1low TEFF
CASP4	0.00106012	0.0965696	0.437	0.375	1	CX3CR1hi TEFF	CX3CR1low TEFF
EIF2S3	0.00107926	-0.0826109	0.418	0.465	1	CX3CR1hi TEFF	CX3CR1low TEFF
IVD	0.00108282	0.0648953	0.115	0.081	1	CX3CR1hi TEFF	CX3CR1low TEFF
SLC4A7	0.00108819	-0.0815732	0.274	0.322	1	CX3CR1hi TEFF	CX3CR1low TEFF
RAD9A	0.00109084	0.0622187	0.111	0.078	1	CX3CR1hi TEFF	CX3CR1low TEFF
PTPMT1	0.00109444	0.0706628	0.142	0.104	1	CX3CR1hi TEFF	CX3CR1low TEFF
UQCRC1	0.00109501	0.0653271	0.184	0.14	1	CX3CR1hi TEFF	CX3CR1low TEFF
GLS	0.00109669	-0.0980396	0.415	0.45	1	CX3CR1hi TEFF	CX3CR1low TEFF
SMIM15	0.00110481	0.0807626	0.113	0.08	1	CX3CR1hi TEFF	CX3CR1low TEFF
WDR83OS	0.00110732	0.0738075	0.522	0.453	1	CX3CR1hi TEFF	CX3CR1low TEFF
TAF7	0.00111466	-0.0727018	0.442	0.493	1	CX3CR1hi TEFF	CX3CR1low TEFF
PRXL2C	0.00112301	-0.0779024	0.108	0.142	1	CX3CR1hi TEFF	CX3CR1low TEFF
EMG1	0.0011308	0.0695097	0.117	0.083	1	CX3CR1hi TEFF	CX3CR1low TEFF
PPP2R3C	0.00113623	0.0707175	0.199	0.152	1	CX3CR1hi TEFF	CX3CR1low TEFF
MYL12A	0.00113757	0.0673904	0.972	0.98	1	CX3CR1hi TEFF	CX3CR1low TEFF
CAT	0.00114719	0.0685809	0.116	0.082	1	CX3CR1hi TEFF	CX3CR1low TEFF
SUCO	0.00115119	-0.0788607	0.102	0.137	1	CX3CR1hi TEFF	CX3CR1low TEFF
SLC5A3	0.00115902	0.0827321	0.156	0.117	1	CX3CR1hi TEFF	CX3CR1low TEFF
PWP1	0.00116325	0.0909799	0.205	0.162	1	CX3CR1hi TEFF	CX3CR1low TEFF
MRPL4	0.00116694	0.0808378	0.151	0.113	1	CX3CR1hi TEFF	CX3CR1low TEFF
KIF5B	0.00116841	-0.0832072	0.339	0.387	1	CX3CR1hi TEFF	CX3CR1low TEFF
CCL3L1	0.00117475	-0.0610285	0.113	0.15	1	CX3CR1hi TEFF	CX3CR1low TEFF
STAU2	0.00119299	0.0664183	0.133	0.096	1	CX3CR1hi TEFF	CX3CR1low TEFF
SRP19	0.00119547	0.0763557	0.386	0.327	1	CX3CR1hi TEFF	CX3CR1low TEFF
MRPL9	0.00119764	0.093793	0.187	0.146	1	CX3CR1hi TEFF	CX3CR1low TEFF
MAD1L1	0.00120048	0.0815211	0.219	0.173	1	CX3CR1hi TEFF	CX3CR1low TEFF
IWS1	0.00120232	0.0593842	0.143	0.105	1	CX3CR1hi TEFF	CX3CR1low TEFF
CNOT2	0.00120955	0.0843793	0.275	0.222	1	CX3CR1hi TEFF	CX3CR1low TEFF
CCAR1	0.00122626	0.0797196	0.193	0.149	1	CX3CR1hi TEFF	CX3CR1low TEFF
NEDD8	0.00123321	0.0816883	0.61	0.565	1	CX3CR1hi TEFF	CX3CR1low TEFF
BRMS1	0.00123793	0.0594149	0.172	0.129	1	CX3CR1hi TEFF	CX3CR1low TEFF
NIN	0.00124062	0.0972175	0.252	0.206	1	CX3CR1hi TEFF	CX3CR1low TEFF
SEPTIN2	0.00124348	0.0967467	0.302	0.252	1	CX3CR1hi TEFF	CX3CR1low TEFF
SPG7	0.00124969	0.0898598	0.198	0.155	1	CX3CR1hi TEFF	CX3CR1low TEFF
TBC1D22A	0.00125169	0.0640052	0.133	0.096	1	CX3CR1hi TEFF	CX3CR1low TEFF
TPGS1	0.00125802	0.0728305	0.189	0.146	1	CX3CR1hi TEFF	CX3CR1low TEFF
LENG8	0.00126146	-0.074392	0.174	0.218	1	CX3CR1hi TEFF	CX3CR1low TEFF
HSPA14.1	0.00127473	0.0614807	0.101	0.069	1	CX3CR1hi TEFF	CX3CR1low TEFF
TLN1	0.00128013	0.0937417	0.746	0.702	1	CX3CR1hi TEFF	CX3CR1low TEFF
RSRC1	0.00128655	0.0924656	0.287	0.24	1	CX3CR1hi TEFF	CX3CR1low TEFF
REL	0.00129024	-0.0856969	0.258	0.303	1	CX3CR1hi TEFF	CX3CR1low TEFF
FAM120A	0.00129691	-0.0766797	0.166	0.207	1	CX3CR1hi TEFF	CX3CR1low TEFF
POM121C	0.0012974	-0.080129	0.107	0.142	1	CX3CR1hi TEFF	CX3CR1low TEFF
RNF11	0.00132263	-0.0721133	0.089	0.12	1	CX3CR1hi TEFF	CX3CR1low TEFF
SDHAF2	0.0013238	0.0832584	0.214	0.169	1	CX3CR1hi TEFF	CX3CR1low TEFF
CCNK	0.00132911	-0.0715061	0.197	0.24	1	CX3CR1hi TEFF	CX3CR1low TEFF
VPS28	0.00133212	0.0914623	0.476	0.428	1	CX3CR1hi TEFF	CX3CR1low TEFF
KIF21A	0.00135265	0.0888116	0.161	0.121	1	CX3CR1hi TEFF	CX3CR1low TEFF
RAB9A	0.00136193	0.0798937	0.196	0.154	1	CX3CR1hi TEFF	CX3CR1low TEFF
SPOP	0.0013678	0.067388	0.161	0.121	1	CX3CR1hi TEFF	CX3CR1low TEFF
MRPL13	0.00137033	0.0714813	0.131	0.095	1	CX3CR1hi TEFF	CX3CR1low TEFF
PSMC2	0.00138247	0.054812	0.155	0.114	1	CX3CR1hi TEFF	CX3CR1low TEFF
MED8	0.00138267	0.0555724	0.11	0.076	1	CX3CR1hi TEFF	CX3CR1low TEFF
CYFIP2	0.00139043	-0.0814587	0.402	0.443	1	CX3CR1hi TEFF	CX3CR1low TEFF
ATP11B	0.00139454	-0.0777281	0.169	0.21	1	CX3CR1hi TEFF	CX3CR1low TEFF
MECP2	0.00140722	0.076025	0.45	0.391	1	CX3CR1hi TEFF	CX3CR1low TEFF
RPS16	0.00141511	-0.0350161	0.996	0.999	1	CX3CR1hi TEFF	CX3CR1low TEFF
CHIC2	0.00142803	-0.0823608	0.154	0.193	1	CX3CR1hi TEFF	CX3CR1low TEFF
TOMM22	0.0014312	0.0829255	0.252	0.207	1	CX3CR1hi TEFF	CX3CR1low TEFF
MRFAP1L1	0.00143247	0.0868843	0.197	0.155	1	CX3CR1hi TEFF	CX3CR1low TEFF
LGALS1	0.00143611	0.123187	0.864	0.892	1	CX3CR1hi TEFF	CX3CR1low TEFF
EMSY	0.00145569	-0.0681636	0.081	0.112	1	CX3CR1hi TEFF	CX3CR1low TEFF
MAZ	0.00145999	-0.0873006	0.315	0.363	1	CX3CR1hi TEFF	CX3CR1low TEFF
COPS2	0.0014762	-0.0818162	0.225	0.269	1	CX3CR1hi TEFF	CX3CR1low TEFF
SYAP1	0.00148217	-0.091231	0.289	0.333	1	CX3CR1hi TEFF	CX3CR1low TEFF
YBEY	0.00148507	0.0624056	0.11	0.077	1	CX3CR1hi TEFF	CX3CR1low TEFF
KNOP1	0.00148747	0.0788811	0.103	0.072	1	CX3CR1hi TEFF	CX3CR1low TEFF
LSM12	0.00149153	0.0779285	0.205	0.162	1	CX3CR1hi TEFF	CX3CR1low TEFF
SFPQ	0.00149864	-0.0836629	0.435	0.485	1	CX3CR1hi TEFF	CX3CR1low TEFF
NCBP2	0.00150303	0.0747167	0.229	0.184	1	CX3CR1hi TEFF	CX3CR1low TEFF
PSMC3	0.00151731	0.0847822	0.306	0.256	1	CX3CR1hi TEFF	CX3CR1low TEFF
TRPS1	0.00153291	-0.076018	0.079	0.11	1	CX3CR1hi TEFF	CX3CR1low TEFF
SUPT16H	0.00153436	0.0897316	0.349	0.296	1	CX3CR1hi TEFF	CX3CR1low TEFF
PDHB	0.0015462	0.0783997	0.185	0.144	1	CX3CR1hi TEFF	CX3CR1low TEFF
GBP3	0.00154702	0.0641458	0.151	0.113	1	CX3CR1hi TEFF	CX3CR1low TEFF
RBM3	0.00156097	-0.0680493	0.64	0.694	1	CX3CR1hi TEFF	CX3CR1low TEFF
MRPL19	0.00156235	0.0632087	0.147	0.109	1	CX3CR1hi TEFF	CX3CR1low TEFF
SNRNP35	0.00156304	0.0753738	0.136	0.101	1	CX3CR1hi TEFF	CX3CR1low TEFF
SSB	0.00156334	0.0627019	0.471	0.406	1	CX3CR1hi TEFF	CX3CR1low TEFF
TIMM13	0.00157079	0.0665823	0.172	0.131	1	CX3CR1hi TEFF	CX3CR1low TEFF
SLC25A3	0.00157274	0.076619	0.584	0.527	1	CX3CR1hi TEFF	CX3CR1low TEFF
FLOT2	0.00157826	-0.0825483	0.168	0.207	1	CX3CR1hi TEFF	CX3CR1low TEFF
N4BP2L1	0.00158088	-0.0630162	0.136	0.173	1	CX3CR1hi TEFF	CX3CR1low TEFF
CCDC66	0.00158819	0.0944985	0.213	0.169	1	CX3CR1hi TEFF	CX3CR1low TEFF
XPO6	0.00158894	-0.0667735	0.14	0.178	1	CX3CR1hi TEFF	CX3CR1low TEFF
TXN2	0.00159381	0.0750809	0.243	0.196	1	CX3CR1hi TEFF	CX3CR1low TEFF
KANSL2	0.00161907	-0.0719019	0.121	0.157	1	CX3CR1hi TEFF	CX3CR1low TEFF
URM1	0.00162502	0.068692	0.141	0.103	1	CX3CR1hi TEFF	CX3CR1low TEFF
SMS	0.00164035	0.0668615	0.139	0.102	1	CX3CR1hi TEFF	CX3CR1low TEFF
CMPK1	0.00164814	-0.0947568	0.333	0.372	1	CX3CR1hi TEFF	CX3CR1low TEFF
ELOVL1	0.0016659	0.0736003	0.148	0.11	1	CX3CR1hi TEFF	CX3CR1low TEFF
TTC1	0.001701	0.0778225	0.295	0.243	1	CX3CR1hi TEFF	CX3CR1low TEFF
SACM1L	0.00173295	0.0667197	0.153	0.116	1	CX3CR1hi TEFF	CX3CR1low TEFF
SRPRB	0.00174238	0.0704755	0.101	0.07	1	CX3CR1hi TEFF	CX3CR1low TEFF
ACO2	0.00174468	0.0595676	0.123	0.088	1	CX3CR1hi TEFF	CX3CR1low TEFF
ZBTB8OS	0.00175402	0.0830798	0.351	0.3	1	CX3CR1hi TEFF	CX3CR1low TEFF
NT5C	0.0017702	0.0844528	0.221	0.178	1	CX3CR1hi TEFF	CX3CR1low TEFF
RESF1	0.00178491	-0.0786879	0.658	0.693	1	CX3CR1hi TEFF	CX3CR1low TEFF
MYO9A	0.00178766	-0.0808831	0.089	0.119	1	CX3CR1hi TEFF	CX3CR1low TEFF
RGS10	0.00178797	0.0833649	0.336	0.284	1	CX3CR1hi TEFF	CX3CR1low TEFF
TSSC4	0.0018046	0.0703513	0.207	0.164	1	CX3CR1hi TEFF	CX3CR1low TEFF
SMIM12	0.00180504	0.0591449	0.169	0.128	1	CX3CR1hi TEFF	CX3CR1low TEFF
LPXN	0.00180859	0.0690398	0.193	0.151	1	CX3CR1hi TEFF	CX3CR1low TEFF
BCL10	0.00181018	-0.0636315	0.139	0.177	1	CX3CR1hi TEFF	CX3CR1low TEFF
C16orf87	0.00181142	-0.0792658	0.121	0.155	1	CX3CR1hi TEFF	CX3CR1low TEFF
POLR3GL	0.0018172	0.0811492	0.397	0.345	1	CX3CR1hi TEFF	CX3CR1low TEFF
ILF2	0.00182255	0.0766779	0.262	0.213	1	CX3CR1hi TEFF	CX3CR1low TEFF
ABHD14A	0.00182862	0.0758601	0.187	0.147	1	CX3CR1hi TEFF	CX3CR1low TEFF
HPRT1	0.00185052	0.0707434	0.126	0.092	1	CX3CR1hi TEFF	CX3CR1low TEFF
MED13	0.00185673	-0.0735416	0.163	0.202	1	CX3CR1hi TEFF	CX3CR1low TEFF
WIPF2	0.00186776	-0.0685545	0.106	0.14	1	CX3CR1hi TEFF	CX3CR1low TEFF
GLIPR1	0.00186824	-0.102949	0.427	0.47	1	CX3CR1hi TEFF	CX3CR1low TEFF
GPR108	0.00187301	0.0634986	0.161	0.122	1	CX3CR1hi TEFF	CX3CR1low TEFF
TMEM106B	0.00188064	0.0679645	0.103	0.072	1	CX3CR1hi TEFF	CX3CR1low TEFF
AL499604.1	0.00189379	-0.0849364	0.163	0.203	1	CX3CR1hi TEFF	CX3CR1low TEFF
INTS11	0.00190069	0.0813242	0.128	0.094	1	CX3CR1hi TEFF	CX3CR1low TEFF
CALM3	0.00190073	0.0723137	0.421	0.369	1	CX3CR1hi TEFF	CX3CR1low TEFF
NDUFA4	0.00194435	-0.0719159	0.72	0.751	1	CX3CR1hi TEFF	CX3CR1low TEFF
EHMT2	0.0019574	0.0701807	0.127	0.094	1	CX3CR1hi TEFF	CX3CR1low TEFF
QKI	0.00195743	-0.0823193	0.166	0.204	1	CX3CR1hi TEFF	CX3CR1low TEFF
CYB5B	0.0019587	0.069755	0.139	0.103	1	CX3CR1hi TEFF	CX3CR1low TEFF
RRP1B	0.00196341	0.0887657	0.185	0.146	1	CX3CR1hi TEFF	CX3CR1low TEFF
NUP210	0.00196889	-0.0844775	0.189	0.23	1	CX3CR1hi TEFF	CX3CR1low TEFF
GTF2H5	0.00197273	0.0906276	0.176	0.137	1	CX3CR1hi TEFF	CX3CR1low TEFF
USF3	0.00198926	-0.0710834	0.126	0.162	1	CX3CR1hi TEFF	CX3CR1low TEFF
ANKRD36C	0.00200864	0.071578	0.159	0.122	1	CX3CR1hi TEFF	CX3CR1low TEFF
SURF6	0.00201066	0.0633048	0.113	0.081	1	CX3CR1hi TEFF	CX3CR1low TEFF
MAPRE1	0.00201754	-0.103236	0.201	0.237	1	CX3CR1hi TEFF	CX3CR1low TEFF
H3F3A	0.00203957	-0.0506016	0.981	0.979	1	CX3CR1hi TEFF	CX3CR1low TEFF
MED13L	0.00204311	-0.0744328	0.173	0.212	1	CX3CR1hi TEFF	CX3CR1low TEFF
MRPL41	0.00204343	0.0791015	0.378	0.328	1	CX3CR1hi TEFF	CX3CR1low TEFF
DYNC1I2	0.0020511	0.095259	0.271	0.226	1	CX3CR1hi TEFF	CX3CR1low TEFF
AP2B1	0.00205952	0.0903042	0.389	0.343	1	CX3CR1hi TEFF	CX3CR1low TEFF
IMMT	0.00206281	0.0726298	0.179	0.14	1	CX3CR1hi TEFF	CX3CR1low TEFF
WIPF1	0.0020639	-0.073493	0.519	0.563	1	CX3CR1hi TEFF	CX3CR1low TEFF
CYTH4	0.00208835	0.0840404	0.278	0.231	1	CX3CR1hi TEFF	CX3CR1low TEFF
AIP	0.00209064	0.0908934	0.318	0.267	1	CX3CR1hi TEFF	CX3CR1low TEFF
SEC62	0.00209273	0.0705331	0.589	0.539	1	CX3CR1hi TEFF	CX3CR1low TEFF
SYTL2	0.00210226	-0.075052	0.244	0.286	1	CX3CR1hi TEFF	CX3CR1low TEFF
WDR46	0.00210735	0.0607614	0.145	0.108	1	CX3CR1hi TEFF	CX3CR1low TEFF
ITCH	0.00211027	0.0705193	0.163	0.125	1	CX3CR1hi TEFF	CX3CR1low TEFF
AL662844.4	0.00211927	-0.0788476	0.211	0.255	1	CX3CR1hi TEFF	CX3CR1low TEFF
BICD2	0.00213418	-0.065338	0.073	0.101	1	CX3CR1hi TEFF	CX3CR1low TEFF
TIMM8B	0.00213531	0.0676392	0.218	0.173	1	CX3CR1hi TEFF	CX3CR1low TEFF
MFSD8	0.00214895	0.0716384	0.104	0.074	1	CX3CR1hi TEFF	CX3CR1low TEFF
PALLD	0.00216053	-0.0748744	0.08	0.109	1	CX3CR1hi TEFF	CX3CR1low TEFF
RHOA	0.00216268	0.0653873	0.74	0.713	1	CX3CR1hi TEFF	CX3CR1low TEFF
ACSL3	0.00216275	-0.0590479	0.087	0.117	1	CX3CR1hi TEFF	CX3CR1low TEFF
TAOK1	0.00216448	-0.0785168	0.166	0.204	1	CX3CR1hi TEFF	CX3CR1low TEFF
NBEAL2	0.00219175	-0.0713403	0.129	0.166	1	CX3CR1hi TEFF	CX3CR1low TEFF
CLEC2B	0.00221568	-0.111357	0.657	0.672	1	CX3CR1hi TEFF	CX3CR1low TEFF
TMOD3	0.00222124	0.0743298	0.374	0.326	1	CX3CR1hi TEFF	CX3CR1low TEFF
PLEKHM1	0.00223549	-0.0522375	0.092	0.125	1	CX3CR1hi TEFF	CX3CR1low TEFF
EXOC5	0.00224784	0.0584065	0.118	0.086	1	CX3CR1hi TEFF	CX3CR1low TEFF
OTUB1	0.00225721	0.0989887	0.285	0.243	1	CX3CR1hi TEFF	CX3CR1low TEFF
PRPF31	0.00227813	0.0645779	0.202	0.16	1	CX3CR1hi TEFF	CX3CR1low TEFF
THUMPD3-AS1	0.00228022	-0.0957693	0.203	0.24	1	CX3CR1hi TEFF	CX3CR1low TEFF
AP2M1	0.00230222	0.0801646	0.426	0.375	1	CX3CR1hi TEFF	CX3CR1low TEFF
SMC1A	0.00231153	0.0770045	0.266	0.218	1	CX3CR1hi TEFF	CX3CR1low TEFF
USP16	0.00232042	-0.0707998	0.315	0.361	1	CX3CR1hi TEFF	CX3CR1low TEFF
CRELD2	0.00232356	0.0704492	0.147	0.11	1	CX3CR1hi TEFF	CX3CR1low TEFF
ORAI1	0.00232614	0.0953021	0.359	0.314	1	CX3CR1hi TEFF	CX3CR1low TEFF
PIK3CA	0.00232689	-0.0797808	0.103	0.135	1	CX3CR1hi TEFF	CX3CR1low TEFF
NDUFB8	0.00233963	0.0840464	0.565	0.516	1	CX3CR1hi TEFF	CX3CR1low TEFF
PDZD8	0.0023479	-0.0740213	0.097	0.128	1	CX3CR1hi TEFF	CX3CR1low TEFF
GLYR1	0.00236513	0.0793243	0.124	0.092	1	CX3CR1hi TEFF	CX3CR1low TEFF
TUG1	0.00237101	-0.0729207	0.103	0.136	1	CX3CR1hi TEFF	CX3CR1low TEFF
SAMD1	0.00237867	-0.0753753	0.127	0.161	1	CX3CR1hi TEFF	CX3CR1low TEFF
COMMD7	0.00238027	0.0819194	0.286	0.239	1	CX3CR1hi TEFF	CX3CR1low TEFF
APEH	0.00238675	0.051259	0.117	0.084	1	CX3CR1hi TEFF	CX3CR1low TEFF
LYSMD2	0.00241653	0.0752328	0.143	0.107	1	CX3CR1hi TEFF	CX3CR1low TEFF
OTUD4	0.00242363	-0.0753262	0.084	0.113	1	CX3CR1hi TEFF	CX3CR1low TEFF
MAPK1IP1L	0.00242471	-0.0796239	0.2	0.24	1	CX3CR1hi TEFF	CX3CR1low TEFF
RNF220	0.00243282	-0.0733131	0.139	0.174	1	CX3CR1hi TEFF	CX3CR1low TEFF
IFFO2	0.00245735	-0.0631031	0.073	0.101	1	CX3CR1hi TEFF	CX3CR1low TEFF
LAPTM5	0.00246567	0.0780964	0.722	0.68	1	CX3CR1hi TEFF	CX3CR1low TEFF
WDR60	0.00246802	0.0835965	0.104	0.075	1	CX3CR1hi TEFF	CX3CR1low TEFF
UFM1	0.0024858	-0.0880178	0.246	0.287	1	CX3CR1hi TEFF	CX3CR1low TEFF
RPP30	0.00248655	0.0651705	0.116	0.084	1	CX3CR1hi TEFF	CX3CR1low TEFF
PNISR	0.0024935	0.0789656	0.748	0.711	1	CX3CR1hi TEFF	CX3CR1low TEFF
KRR1	0.00250374	-0.0964061	0.277	0.315	1	CX3CR1hi TEFF	CX3CR1low TEFF
PSMD2	0.00252457	0.0827464	0.263	0.217	1	CX3CR1hi TEFF	CX3CR1low TEFF
PITHD1	0.00253028	-0.0792248	0.194	0.235	1	CX3CR1hi TEFF	CX3CR1low TEFF
RAB7A	0.00255686	0.0718445	0.311	0.264	1	CX3CR1hi TEFF	CX3CR1low TEFF
JOSD2	0.00256032	0.0707404	0.157	0.12	1	CX3CR1hi TEFF	CX3CR1low TEFF
TWISTNB	0.00258384	-0.0642318	0.092	0.123	1	CX3CR1hi TEFF	CX3CR1low TEFF
TPM3	0.00258769	0.0597151	0.897	0.868	1	CX3CR1hi TEFF	CX3CR1low TEFF
ATAD1	0.00259846	0.05854	0.131	0.097	1	CX3CR1hi TEFF	CX3CR1low TEFF
LSM6	0.00260425	0.0579124	0.226	0.179	1	CX3CR1hi TEFF	CX3CR1low TEFF
MFNG	0.00261821	0.062018	0.176	0.136	1	CX3CR1hi TEFF	CX3CR1low TEFF
PSMB2	0.00266584	0.0732647	0.338	0.29	1	CX3CR1hi TEFF	CX3CR1low TEFF
BIRC3	0.00266753	-0.0535536	0.083	0.113	1	CX3CR1hi TEFF	CX3CR1low TEFF
SCNM1	0.00268205	0.0762267	0.202	0.162	1	CX3CR1hi TEFF	CX3CR1low TEFF
MRFAP1	0.00271234	-0.108325	0.257	0.291	1	CX3CR1hi TEFF	CX3CR1low TEFF
RUVBL1	0.00271616	0.0691169	0.151	0.115	1	CX3CR1hi TEFF	CX3CR1low TEFF
RNF5	0.00273096	0.0568719	0.149	0.112	1	CX3CR1hi TEFF	CX3CR1low TEFF
TMF1	0.00273204	-0.0733781	0.294	0.336	1	CX3CR1hi TEFF	CX3CR1low TEFF
JPX	0.00273656	0.102244	0.362	0.314	1	CX3CR1hi TEFF	CX3CR1low TEFF
VPS41	0.00273734	0.0522033	0.109	0.078	1	CX3CR1hi TEFF	CX3CR1low TEFF
BUD31	0.00273735	-0.0873577	0.367	0.407	1	CX3CR1hi TEFF	CX3CR1low TEFF
FBXO9	0.0027547	0.0698054	0.197	0.156	1	CX3CR1hi TEFF	CX3CR1low TEFF
TOMM20	0.00275886	-0.071284	0.519	0.563	1	CX3CR1hi TEFF	CX3CR1low TEFF
ZNF766	0.00276806	0.0793312	0.116	0.086	1	CX3CR1hi TEFF	CX3CR1low TEFF
NELFE	0.0027744	0.0795811	0.209	0.167	1	CX3CR1hi TEFF	CX3CR1low TEFF
PPP3CA	0.00277827	0.0943205	0.239	0.197	1	CX3CR1hi TEFF	CX3CR1low TEFF
TMEM160	0.0027814	0.068144	0.454	0.394	1	CX3CR1hi TEFF	CX3CR1low TEFF
MRPL52	0.00279785	0.094233	0.297	0.254	1	CX3CR1hi TEFF	CX3CR1low TEFF
HTATIP2	0.00281134	0.0780933	0.172	0.134	1	CX3CR1hi TEFF	CX3CR1low TEFF
MRPS35	0.00281785	0.0667931	0.141	0.106	1	CX3CR1hi TEFF	CX3CR1low TEFF
UBTF	0.00283205	0.0853602	0.336	0.286	1	CX3CR1hi TEFF	CX3CR1low TEFF
GNPAT	0.00283665	0.0585395	0.12	0.087	1	CX3CR1hi TEFF	CX3CR1low TEFF
HLA-DRA	0.00283872	0.212355	0.3	0.264	1	CX3CR1hi TEFF	CX3CR1low TEFF
PYM1	0.00284729	0.0600323	0.111	0.081	1	CX3CR1hi TEFF	CX3CR1low TEFF
KDELR1	0.00284824	0.0707342	0.258	0.21	1	CX3CR1hi TEFF	CX3CR1low TEFF
NUP50	0.00285241	0.0672995	0.166	0.128	1	CX3CR1hi TEFF	CX3CR1low TEFF
RDH11	0.0028703	0.0584643	0.147	0.111	1	CX3CR1hi TEFF	CX3CR1low TEFF
ATRX	0.00287181	0.0876	0.566	0.522	1	CX3CR1hi TEFF	CX3CR1low TEFF
SLC25A4	0.00288937	-0.0667378	0.096	0.126	1	CX3CR1hi TEFF	CX3CR1low TEFF
GMFG	0.00289528	0.073246	0.795	0.777	1	CX3CR1hi TEFF	CX3CR1low TEFF
ADAM17	0.00294999	0.0700217	0.126	0.093	1	CX3CR1hi TEFF	CX3CR1low TEFF
HPF1	0.0029641	0.0720662	0.16	0.124	1	CX3CR1hi TEFF	CX3CR1low TEFF
RAP1B	0.00296874	0.0564934	0.9	0.887	1	CX3CR1hi TEFF	CX3CR1low TEFF
MED4	0.00298689	0.0784895	0.342	0.293	1	CX3CR1hi TEFF	CX3CR1low TEFF
PYROXD1	0.00298699	-0.078222	0.124	0.157	1	CX3CR1hi TEFF	CX3CR1low TEFF
STK17A	0.00300259	0.0929375	0.554	0.519	1	CX3CR1hi TEFF	CX3CR1low TEFF
CAPN1	0.00301944	0.0696033	0.205	0.162	1	CX3CR1hi TEFF	CX3CR1low TEFF
OSTC	0.00302473	0.0763846	0.31	0.262	1	CX3CR1hi TEFF	CX3CR1low TEFF
PLCL2	0.00302895	-0.0978505	0.161	0.196	1	CX3CR1hi TEFF	CX3CR1low TEFF
R3HDM4	0.00303131	0.0650263	0.103	0.074	1	CX3CR1hi TEFF	CX3CR1low TEFF
NNT	0.00304343	0.0631001	0.154	0.119	1	CX3CR1hi TEFF	CX3CR1low TEFF
THOC7	0.00304397	0.0916791	0.285	0.242	1	CX3CR1hi TEFF	CX3CR1low TEFF
ARPC5	0.00305527	0.0685961	0.722	0.689	1	CX3CR1hi TEFF	CX3CR1low TEFF
ZC3H7A	0.00308405	0.07442	0.158	0.122	1	CX3CR1hi TEFF	CX3CR1low TEFF
PRKCQ	0.00309164	-0.0707344	0.181	0.219	1	CX3CR1hi TEFF	CX3CR1low TEFF
ZGPAT	0.00310366	0.0738862	0.156	0.119	1	CX3CR1hi TEFF	CX3CR1low TEFF
ARL8B	0.00311089	0.051912	0.136	0.101	1	CX3CR1hi TEFF	CX3CR1low TEFF
CNTRL	0.00312457	0.0912368	0.225	0.185	1	CX3CR1hi TEFF	CX3CR1low TEFF
IRF1	0.0031325	-0.082682	0.728	0.757	1	CX3CR1hi TEFF	CX3CR1low TEFF
MRPL16	0.00314707	0.0675159	0.154	0.117	1	CX3CR1hi TEFF	CX3CR1low TEFF
PLEKHA3	0.00315291	-0.0692817	0.179	0.218	1	CX3CR1hi TEFF	CX3CR1low TEFF
YWHAH	0.00316647	0.0852105	0.218	0.175	1	CX3CR1hi TEFF	CX3CR1low TEFF
PTBP3	0.00319513	-0.0939629	0.401	0.445	1	CX3CR1hi TEFF	CX3CR1low TEFF
PPP2R2D	0.00322258	-0.067166	0.175	0.213	1	CX3CR1hi TEFF	CX3CR1low TEFF
DDX19B	0.00323854	0.0608366	0.104	0.075	1	CX3CR1hi TEFF	CX3CR1low TEFF
ITGA5	0.0032639	-0.0654773	0.08	0.108	1	CX3CR1hi TEFF	CX3CR1low TEFF
LAG3	0.00327225	0.0723235	0.248	0.204	1	CX3CR1hi TEFF	CX3CR1low TEFF
MYD88	0.00327256	-0.0704269	0.11	0.142	1	CX3CR1hi TEFF	CX3CR1low TEFF
MACF1	0.00327951	-0.0770953	0.523	0.567	1	CX3CR1hi TEFF	CX3CR1low TEFF
GORASP2	0.00328152	0.0541887	0.114	0.083	1	CX3CR1hi TEFF	CX3CR1low TEFF
RPA2	0.00328365	0.0706109	0.285	0.239	1	CX3CR1hi TEFF	CX3CR1low TEFF
RLF	0.00329472	-0.071145	0.078	0.106	1	CX3CR1hi TEFF	CX3CR1low TEFF
MPHOSPH10	0.00329801	0.0736008	0.218	0.178	1	CX3CR1hi TEFF	CX3CR1low TEFF
CHD1	0.00330426	-0.0838248	0.251	0.29	1	CX3CR1hi TEFF	CX3CR1low TEFF
ATP5MG	0.0033096	0.0578595	0.897	0.893	1	CX3CR1hi TEFF	CX3CR1low TEFF
CRYBG1	0.00338261	0.050699	0.168	0.131	1	CX3CR1hi TEFF	CX3CR1low TEFF
STXBP2	0.0033977	0.0744101	0.198	0.157	1	CX3CR1hi TEFF	CX3CR1low TEFF
ALKBH5	0.00339897	-0.0746293	0.146	0.181	1	CX3CR1hi TEFF	CX3CR1low TEFF
SENP7	0.00340449	0.0728491	0.19	0.149	1	CX3CR1hi TEFF	CX3CR1low TEFF
SELENOW	0.00340928	0.0845545	0.547	0.501	1	CX3CR1hi TEFF	CX3CR1low TEFF
P4HB	0.00343685	0.0946351	0.366	0.326	1	CX3CR1hi TEFF	CX3CR1low TEFF
DDX50	0.00344522	0.0776251	0.214	0.172	1	CX3CR1hi TEFF	CX3CR1low TEFF
ATP5PB	0.00346412	0.0843072	0.433	0.381	1	CX3CR1hi TEFF	CX3CR1low TEFF
CEBPZ	0.00346837	0.0683162	0.335	0.283	1	CX3CR1hi TEFF	CX3CR1low TEFF
NMI	0.00346959	0.0666918	0.2	0.16	1	CX3CR1hi TEFF	CX3CR1low TEFF
PSME4	0.00347578	-0.0684665	0.145	0.18	1	CX3CR1hi TEFF	CX3CR1low TEFF
EED	0.00350901	0.0613313	0.115	0.084	1	CX3CR1hi TEFF	CX3CR1low TEFF
ZNF224	0.00353162	0.0616568	0.114	0.084	1	CX3CR1hi TEFF	CX3CR1low TEFF
UTP18	0.00355297	0.0481235	0.106	0.075	1	CX3CR1hi TEFF	CX3CR1low TEFF
MEA1	0.00358707	0.0684538	0.191	0.151	1	CX3CR1hi TEFF	CX3CR1low TEFF
XRN2	0.00365508	0.0816252	0.361	0.313	1	CX3CR1hi TEFF	CX3CR1low TEFF
NDRG1	0.00367992	-0.0781982	0.133	0.166	1	CX3CR1hi TEFF	CX3CR1low TEFF
RPS6KA3	0.00368218	-0.0734131	0.2	0.24	1	CX3CR1hi TEFF	CX3CR1low TEFF
RASA3	0.0037039	-0.0866995	0.284	0.322	1	CX3CR1hi TEFF	CX3CR1low TEFF
UQCRC2	0.00370695	0.0854236	0.278	0.234	1	CX3CR1hi TEFF	CX3CR1low TEFF
RASAL3	0.00371073	0.0884763	0.374	0.331	1	CX3CR1hi TEFF	CX3CR1low TEFF
USO1	0.00371283	0.0540016	0.136	0.101	1	CX3CR1hi TEFF	CX3CR1low TEFF
IER3IP1	0.00375214	0.0679633	0.273	0.228	1	CX3CR1hi TEFF	CX3CR1low TEFF
EXOSC9	0.00375783	0.066666	0.148	0.114	1	CX3CR1hi TEFF	CX3CR1low TEFF
ERGIC2	0.00376106	0.0674452	0.189	0.151	1	CX3CR1hi TEFF	CX3CR1low TEFF
PSMA1	0.00376162	0.0877558	0.379	0.33	1	CX3CR1hi TEFF	CX3CR1low TEFF
RUFY1	0.00377545	0.0665865	0.11	0.081	1	CX3CR1hi TEFF	CX3CR1low TEFF
MAGOH	0.003776	-0.0867937	0.347	0.382	1	CX3CR1hi TEFF	CX3CR1low TEFF
CCDC84	0.00380191	0.0666199	0.12	0.09	1	CX3CR1hi TEFF	CX3CR1low TEFF
STX2	0.00383376	-0.0732291	0.115	0.146	1	CX3CR1hi TEFF	CX3CR1low TEFF
XAB2	0.00386394	0.0509293	0.102	0.073	1	CX3CR1hi TEFF	CX3CR1low TEFF
UFC1	0.00387139	0.081483	0.513	0.454	1	CX3CR1hi TEFF	CX3CR1low TEFF
ATMIN	0.00387982	-0.0640225	0.11	0.142	1	CX3CR1hi TEFF	CX3CR1low TEFF
PHF6	0.00388257	0.0676629	0.118	0.087	1	CX3CR1hi TEFF	CX3CR1low TEFF
B4GALT1	0.0038948	-0.0749396	0.216	0.257	1	CX3CR1hi TEFF	CX3CR1low TEFF
CMC2	0.00390397	-0.087752	0.205	0.24	1	CX3CR1hi TEFF	CX3CR1low TEFF
CFAP298	0.0039092	0.0737838	0.211	0.172	1	CX3CR1hi TEFF	CX3CR1low TEFF
LINS1	0.00392052	0.0496371	0.108	0.078	1	CX3CR1hi TEFF	CX3CR1low TEFF
MAGED2	0.00401425	0.0626409	0.213	0.172	1	CX3CR1hi TEFF	CX3CR1low TEFF
ZC3H18	0.00402413	0.0791974	0.237	0.198	1	CX3CR1hi TEFF	CX3CR1low TEFF
VAV1	0.00405141	0.0559789	0.109	0.079	1	CX3CR1hi TEFF	CX3CR1low TEFF
STK24	0.00406356	-0.0820648	0.159	0.193	1	CX3CR1hi TEFF	CX3CR1low TEFF
AP1G2	0.00406515	0.060366	0.116	0.086	1	CX3CR1hi TEFF	CX3CR1low TEFF
TMBIM6	0.00406556	0.0704452	0.759	0.731	1	CX3CR1hi TEFF	CX3CR1low TEFF
PARK7	0.00406894	0.0864789	0.62	0.587	1	CX3CR1hi TEFF	CX3CR1low TEFF
PRPF8	0.0041101	0.084168	0.313	0.266	1	CX3CR1hi TEFF	CX3CR1low TEFF
KATNBL1	0.00411418	0.0752281	0.167	0.132	1	CX3CR1hi TEFF	CX3CR1low TEFF
CCT4	0.00412494	0.0730088	0.303	0.26	1	CX3CR1hi TEFF	CX3CR1low TEFF
RALY	0.00413467	0.0831615	0.359	0.315	1	CX3CR1hi TEFF	CX3CR1low TEFF
VPS26B	0.00414442	-0.0694143	0.182	0.219	1	CX3CR1hi TEFF	CX3CR1low TEFF
TRMT10C	0.00415523	-0.0760985	0.168	0.206	1	CX3CR1hi TEFF	CX3CR1low TEFF
MLX	0.00420122	0.0636027	0.165	0.13	1	CX3CR1hi TEFF	CX3CR1low TEFF
DDX18	0.00420196	0.0961893	0.507	0.459	1	CX3CR1hi TEFF	CX3CR1low TEFF
MAGOHB	0.00422263	0.0553216	0.109	0.08	1	CX3CR1hi TEFF	CX3CR1low TEFF
CNDP2	0.00424544	0.0789754	0.141	0.11	1	CX3CR1hi TEFF	CX3CR1low TEFF
ZFYVE28	0.00425056	-0.0702901	0.134	0.167	1	CX3CR1hi TEFF	CX3CR1low TEFF
ANKRD13D	0.00425598	-0.0847354	0.244	0.284	1	CX3CR1hi TEFF	CX3CR1low TEFF
SNX5	0.00426948	0.0685885	0.209	0.17	1	CX3CR1hi TEFF	CX3CR1low TEFF
METTL17	0.00428301	0.0541654	0.13	0.097	1	CX3CR1hi TEFF	CX3CR1low TEFF
ZNF277	0.00428821	0.0531928	0.111	0.081	1	CX3CR1hi TEFF	CX3CR1low TEFF
SYNGR2	0.0042977	0.0536201	0.149	0.114	1	CX3CR1hi TEFF	CX3CR1low TEFF
BAZ1B	0.00430114	0.0892139	0.253	0.207	1	CX3CR1hi TEFF	CX3CR1low TEFF
MOB1A	0.00432381	-0.0702951	0.431	0.475	1	CX3CR1hi TEFF	CX3CR1low TEFF
ZNF37A	0.0043442	0.058277	0.106	0.077	1	CX3CR1hi TEFF	CX3CR1low TEFF
YIF1A	0.00442075	0.0640741	0.139	0.107	1	CX3CR1hi TEFF	CX3CR1low TEFF
HIST1H2BC	0.00443046	-0.0694058	0.105	0.134	1	CX3CR1hi TEFF	CX3CR1low TEFF
EIF1B	0.0044531	-0.0757514	0.279	0.321	1	CX3CR1hi TEFF	CX3CR1low TEFF
WDTC1	0.00446177	-0.0511317	0.111	0.143	1	CX3CR1hi TEFF	CX3CR1low TEFF
TMBIM1	0.00447421	-0.0690833	0.14	0.173	1	CX3CR1hi TEFF	CX3CR1low TEFF
PLRG1	0.00448314	0.0549949	0.136	0.103	1	CX3CR1hi TEFF	CX3CR1low TEFF
ITPKB	0.00453051	-0.0557806	0.087	0.115	1	CX3CR1hi TEFF	CX3CR1low TEFF
HM13	0.00453786	0.0746501	0.195	0.159	1	CX3CR1hi TEFF	CX3CR1low TEFF
BBC3	0.00454022	-0.0618215	0.121	0.153	1	CX3CR1hi TEFF	CX3CR1low TEFF
TMPO	0.00454024	0.0824244	0.326	0.281	1	CX3CR1hi TEFF	CX3CR1low TEFF
NEAT1	0.00454134	-0.0554389	0.828	0.871	1	CX3CR1hi TEFF	CX3CR1low TEFF
RBPJ	0.00456973	0.0803786	0.171	0.137	1	CX3CR1hi TEFF	CX3CR1low TEFF
ATP6V0D1	0.00457908	0.0596131	0.209	0.169	1	CX3CR1hi TEFF	CX3CR1low TEFF
SLC35C2	0.00462772	0.0562037	0.13	0.098	1	CX3CR1hi TEFF	CX3CR1low TEFF
SIRT7	0.00466347	0.0769763	0.273	0.229	1	CX3CR1hi TEFF	CX3CR1low TEFF
NDUFS1	0.00467979	0.0520321	0.128	0.095	1	CX3CR1hi TEFF	CX3CR1low TEFF
DBI	0.00469265	0.0755109	0.747	0.727	1	CX3CR1hi TEFF	CX3CR1low TEFF
NUDT21	0.00470555	-0.0655555	0.152	0.186	1	CX3CR1hi TEFF	CX3CR1low TEFF
C8orf33	0.0047143	0.0680787	0.176	0.14	1	CX3CR1hi TEFF	CX3CR1low TEFF
TBK1	0.00471502	0.0599339	0.149	0.116	1	CX3CR1hi TEFF	CX3CR1low TEFF
TMEM14B	0.00472818	-0.0941309	0.335	0.369	1	CX3CR1hi TEFF	CX3CR1low TEFF
MEAF6	0.00474877	0.0732813	0.375	0.324	1	CX3CR1hi TEFF	CX3CR1low TEFF
SPPL2A	0.00474913	0.0584185	0.212	0.17	1	CX3CR1hi TEFF	CX3CR1low TEFF
PSMC5	0.00475012	0.0741756	0.419	0.374	1	CX3CR1hi TEFF	CX3CR1low TEFF
FAM32A	0.00475949	0.0751985	0.246	0.204	1	CX3CR1hi TEFF	CX3CR1low TEFF
STX7	0.00479622	0.0688309	0.153	0.119	1	CX3CR1hi TEFF	CX3CR1low TEFF
PRMT1	0.00482264	0.0802759	0.268	0.225	1	CX3CR1hi TEFF	CX3CR1low TEFF
UBLCP1	0.00482684	0.065607	0.143	0.11	1	CX3CR1hi TEFF	CX3CR1low TEFF
BLOC1S6	0.00483698	-0.0731234	0.207	0.245	1	CX3CR1hi TEFF	CX3CR1low TEFF
TXNL1	0.00484666	0.0677519	0.245	0.201	1	CX3CR1hi TEFF	CX3CR1low TEFF
SP110	0.004872	0.0678738	0.441	0.387	1	CX3CR1hi TEFF	CX3CR1low TEFF
MAP3K3	0.00488998	-0.0515364	0.103	0.134	1	CX3CR1hi TEFF	CX3CR1low TEFF
RECQL	0.00493027	0.0647763	0.342	0.291	1	CX3CR1hi TEFF	CX3CR1low TEFF
FAM76B	0.00493353	-0.0784777	0.143	0.175	1	CX3CR1hi TEFF	CX3CR1low TEFF
ATXN7L3B	0.00494152	-0.0890102	0.264	0.301	1	CX3CR1hi TEFF	CX3CR1low TEFF
LAGE3	0.0049481	0.0521052	0.144	0.11	1	CX3CR1hi TEFF	CX3CR1low TEFF
GRK6	0.00497419	0.0720581	0.229	0.191	1	CX3CR1hi TEFF	CX3CR1low TEFF
FGL2	0.00508231	-0.0629575	0.195	0.234	1	CX3CR1hi TEFF	CX3CR1low TEFF
APOL2	0.00509455	0.053032	0.125	0.093	1	CX3CR1hi TEFF	CX3CR1low TEFF
AFF1	0.0051472	-0.075101	0.1	0.128	1	CX3CR1hi TEFF	CX3CR1low TEFF
SELPLG	0.00515948	-0.0777082	0.393	0.431	1	CX3CR1hi TEFF	CX3CR1low TEFF
UQCRH	0.00519556	0.0685269	0.651	0.611	1	CX3CR1hi TEFF	CX3CR1low TEFF
STX12	0.00520365	0.0626842	0.115	0.085	1	CX3CR1hi TEFF	CX3CR1low TEFF
CDKN2D	0.0052254	-0.0969284	0.371	0.406	1	CX3CR1hi TEFF	CX3CR1low TEFF
DNM1L	0.00523595	-0.0646654	0.176	0.211	1	CX3CR1hi TEFF	CX3CR1low TEFF
GON4L	0.0052455	0.064176	0.254	0.211	1	CX3CR1hi TEFF	CX3CR1low TEFF
RNF34	0.00524746	0.0670911	0.11	0.082	1	CX3CR1hi TEFF	CX3CR1low TEFF
SUSD6	0.00525335	-0.0576693	0.075	0.101	1	CX3CR1hi TEFF	CX3CR1low TEFF
EFTUD2	0.00528444	0.0493161	0.103	0.075	1	CX3CR1hi TEFF	CX3CR1low TEFF
CDK17	0.005309	-0.0641079	0.101	0.13	1	CX3CR1hi TEFF	CX3CR1low TEFF
NAA38	0.00533354	0.073959	0.435	0.384	1	CX3CR1hi TEFF	CX3CR1low TEFF
RNF20	0.00535234	0.0558923	0.113	0.083	1	CX3CR1hi TEFF	CX3CR1low TEFF
RC3H2	0.00539166	-0.070948	0.121	0.151	1	CX3CR1hi TEFF	CX3CR1low TEFF
PRDX5	0.00541429	0.0897371	0.406	0.364	1	CX3CR1hi TEFF	CX3CR1low TEFF
GPSM3	0.00542706	0.0668511	0.668	0.641	1	CX3CR1hi TEFF	CX3CR1low TEFF
PIGC	0.00547413	0.0630137	0.14	0.109	1	CX3CR1hi TEFF	CX3CR1low TEFF
IST1	0.00547792	0.0746105	0.206	0.169	1	CX3CR1hi TEFF	CX3CR1low TEFF
RNF167	0.00547833	0.0837711	0.36	0.317	1	CX3CR1hi TEFF	CX3CR1low TEFF
NMRK1	0.00550573	-0.0790557	0.185	0.222	1	CX3CR1hi TEFF	CX3CR1low TEFF
TMEM120B	0.00551284	-0.0871439	0.2	0.234	1	CX3CR1hi TEFF	CX3CR1low TEFF
OS9	0.00553226	0.0687168	0.233	0.193	1	CX3CR1hi TEFF	CX3CR1low TEFF
GPAA1	0.00557034	0.0674613	0.155	0.122	1	CX3CR1hi TEFF	CX3CR1low TEFF
FMR1	0.00564864	-0.0628419	0.158	0.193	1	CX3CR1hi TEFF	CX3CR1low TEFF
USP46	0.00566068	-0.0514411	0.076	0.101	1	CX3CR1hi TEFF	CX3CR1low TEFF
MAP3K2	0.00567224	-0.083993	0.199	0.232	1	CX3CR1hi TEFF	CX3CR1low TEFF
RPAP3	0.00568237	0.0681383	0.153	0.12	1	CX3CR1hi TEFF	CX3CR1low TEFF
SHPRH	0.00569622	0.0777814	0.164	0.13	1	CX3CR1hi TEFF	CX3CR1low TEFF
FNTA	0.00572864	0.0656005	0.2	0.163	1	CX3CR1hi TEFF	CX3CR1low TEFF
STAG2	0.00574478	0.0677285	0.393	0.343	1	CX3CR1hi TEFF	CX3CR1low TEFF
VPS8	0.00577649	0.047237	0.105	0.076	1	CX3CR1hi TEFF	CX3CR1low TEFF
CAMK4	0.00578481	0.0501955	0.101	0.073	1	CX3CR1hi TEFF	CX3CR1low TEFF
SARNP	0.00578966	0.0761536	0.276	0.233	1	CX3CR1hi TEFF	CX3CR1low TEFF
DDX6	0.00579323	-0.0757385	0.567	0.598	1	CX3CR1hi TEFF	CX3CR1low TEFF
HMGA1	0.00581563	0.0609871	0.188	0.15	1	CX3CR1hi TEFF	CX3CR1low TEFF
MIEN1	0.00581818	0.0818658	0.324	0.281	1	CX3CR1hi TEFF	CX3CR1low TEFF
BPTF	0.00582318	-0.0674709	0.492	0.531	1	CX3CR1hi TEFF	CX3CR1low TEFF
CHMP4A	0.00583454	0.0795115	0.441	0.396	1	CX3CR1hi TEFF	CX3CR1low TEFF
NUCKS1	0.00583544	-0.0545431	0.621	0.657	1	CX3CR1hi TEFF	CX3CR1low TEFF
PPP1R12A	0.00584608	0.0734327	0.523	0.471	1	CX3CR1hi TEFF	CX3CR1low TEFF
NDUFA12	0.00585913	0.0816338	0.49	0.441	1	CX3CR1hi TEFF	CX3CR1low TEFF
NDUFS2	0.00587483	0.0873027	0.221	0.184	1	CX3CR1hi TEFF	CX3CR1low TEFF
PCMT1	0.00587872	0.0852824	0.295	0.254	1	CX3CR1hi TEFF	CX3CR1low TEFF
NSD1	0.0058854	0.0816313	0.285	0.244	1	CX3CR1hi TEFF	CX3CR1low TEFF
ATP5PO	0.0059052	0.0693324	0.538	0.487	1	CX3CR1hi TEFF	CX3CR1low TEFF
CD81	0.00595947	0.0822891	0.734	0.716	1	CX3CR1hi TEFF	CX3CR1low TEFF
GNAS	0.00596414	-0.0608945	0.76	0.792	1	CX3CR1hi TEFF	CX3CR1low TEFF
LINC01934	0.00599882	0.0836759	0.107	0.081	1	CX3CR1hi TEFF	CX3CR1low TEFF
EPN1	0.00603589	0.0664859	0.113	0.084	1	CX3CR1hi TEFF	CX3CR1low TEFF
DYNLT1	0.00605608	0.0738944	0.25	0.21	1	CX3CR1hi TEFF	CX3CR1low TEFF
EIF4G3	0.00611275	-0.0797909	0.171	0.203	1	CX3CR1hi TEFF	CX3CR1low TEFF
CPSF2	0.00612578	0.0690732	0.108	0.08	1	CX3CR1hi TEFF	CX3CR1low TEFF
UBE2D1	0.00612592	0.0492487	0.127	0.096	1	CX3CR1hi TEFF	CX3CR1low TEFF
CWC22	0.00612819	0.0667198	0.147	0.113	1	CX3CR1hi TEFF	CX3CR1low TEFF
PFDN1	0.00615105	0.0693983	0.322	0.278	1	CX3CR1hi TEFF	CX3CR1low TEFF
MIGA1	0.00616745	0.0515313	0.147	0.113	1	CX3CR1hi TEFF	CX3CR1low TEFF
XRN1	0.00622116	0.0722354	0.312	0.268	1	CX3CR1hi TEFF	CX3CR1low TEFF
RPL6	0.00622468	0.0336017	1	0.999	1	CX3CR1hi TEFF	CX3CR1low TEFF
PIM1	0.00627535	-0.0952683	0.246	0.281	1	CX3CR1hi TEFF	CX3CR1low TEFF
CACYBP	0.00633861	0.0673493	0.296	0.253	1	CX3CR1hi TEFF	CX3CR1low TEFF
NAA15	0.00634404	0.0563009	0.142	0.11	1	CX3CR1hi TEFF	CX3CR1low TEFF
SAMM50	0.00634612	0.0506092	0.14	0.108	1	CX3CR1hi TEFF	CX3CR1low TEFF
CDC42EP3	0.00634826	0.0766785	0.377	0.325	1	CX3CR1hi TEFF	CX3CR1low TEFF
CPT1A	0.00635673	0.071958	0.193	0.157	1	CX3CR1hi TEFF	CX3CR1low TEFF
STRN	0.00638812	0.060807	0.182	0.146	1	CX3CR1hi TEFF	CX3CR1low TEFF
NDUFS3	0.00639203	0.0648596	0.192	0.154	1	CX3CR1hi TEFF	CX3CR1low TEFF
GPATCH2L	0.00642019	0.0623137	0.143	0.11	1	CX3CR1hi TEFF	CX3CR1low TEFF
ZBTB4	0.00642465	-0.059833	0.112	0.143	1	CX3CR1hi TEFF	CX3CR1low TEFF
CCDC69	0.0064415	-0.0591779	0.292	0.332	1	CX3CR1hi TEFF	CX3CR1low TEFF
DESI1	0.00644176	-0.0560368	0.093	0.122	1	CX3CR1hi TEFF	CX3CR1low TEFF
KMT2C	0.00644431	-0.0615958	0.268	0.307	1	CX3CR1hi TEFF	CX3CR1low TEFF
FAM162A	0.0064757	0.0539359	0.195	0.158	1	CX3CR1hi TEFF	CX3CR1low TEFF
RABEP1	0.00648403	0.0673679	0.166	0.132	1	CX3CR1hi TEFF	CX3CR1low TEFF
KLRD1	0.00649468	0.0582187	0.845	0.849	1	CX3CR1hi TEFF	CX3CR1low TEFF
GLOD4	0.00650498	0.0675188	0.218	0.181	1	CX3CR1hi TEFF	CX3CR1low TEFF
KDM3A	0.00655879	-0.0690094	0.122	0.151	1	CX3CR1hi TEFF	CX3CR1low TEFF
CHD4	0.00659024	0.086941	0.349	0.306	1	CX3CR1hi TEFF	CX3CR1low TEFF
TSN	0.00662809	-0.0801915	0.162	0.195	1	CX3CR1hi TEFF	CX3CR1low TEFF
SMIM27	0.00666703	-0.072701	0.191	0.228	1	CX3CR1hi TEFF	CX3CR1low TEFF
PIM2	0.00671328	-0.0367717	0.077	0.104	1	CX3CR1hi TEFF	CX3CR1low TEFF
RALGAPA1	0.00673176	-0.0528704	0.127	0.159	1	CX3CR1hi TEFF	CX3CR1low TEFF
DDA1	0.00677663	-0.077022	0.166	0.2	1	CX3CR1hi TEFF	CX3CR1low TEFF
RBCK1	0.00677704	0.0727856	0.283	0.242	1	CX3CR1hi TEFF	CX3CR1low TEFF
LCP1	0.00680399	0.0778242	0.858	0.853	1	CX3CR1hi TEFF	CX3CR1low TEFF
CCDC71L	0.00681477	-0.0658319	0.083	0.109	1	CX3CR1hi TEFF	CX3CR1low TEFF
ITPR2	0.00682894	0.0675028	0.149	0.117	1	CX3CR1hi TEFF	CX3CR1low TEFF
PTGER2	0.00687536	0.0689385	0.228	0.188	1	CX3CR1hi TEFF	CX3CR1low TEFF
SEC11A	0.00694003	0.0655033	0.439	0.391	1	CX3CR1hi TEFF	CX3CR1low TEFF
RAB1A	0.00694117	-0.0645169	0.136	0.168	1	CX3CR1hi TEFF	CX3CR1low TEFF
SEC14L1	0.00704355	-0.0589595	0.097	0.125	1	CX3CR1hi TEFF	CX3CR1low TEFF
DENND4A	0.00704861	-0.0593658	0.112	0.14	1	CX3CR1hi TEFF	CX3CR1low TEFF
YLPM1	0.00707049	-0.0511074	0.091	0.119	1	CX3CR1hi TEFF	CX3CR1low TEFF
VGLL4	0.00710121	-0.0710204	0.132	0.162	1	CX3CR1hi TEFF	CX3CR1low TEFF
EIF3A	0.00711024	0.0821794	0.48	0.438	1	CX3CR1hi TEFF	CX3CR1low TEFF
CTDSP1	0.00712125	0.0733529	0.333	0.291	1	CX3CR1hi TEFF	CX3CR1low TEFF
TADA2B	0.00714316	-0.0484102	0.079	0.105	1	CX3CR1hi TEFF	CX3CR1low TEFF
CPSF6	0.00716382	0.0498889	0.134	0.103	1	CX3CR1hi TEFF	CX3CR1low TEFF
COX14	0.00717551	0.0702351	0.349	0.304	1	CX3CR1hi TEFF	CX3CR1low TEFF
DYRK2	0.00717977	-0.0551179	0.184	0.22	1	CX3CR1hi TEFF	CX3CR1low TEFF
NAA50	0.00718358	-0.0831396	0.234	0.268	1	CX3CR1hi TEFF	CX3CR1low TEFF
ZNF24	0.00726793	0.0708084	0.257	0.216	1	CX3CR1hi TEFF	CX3CR1low TEFF
ZRSR2	0.00727201	-0.0679	0.203	0.237	1	CX3CR1hi TEFF	CX3CR1low TEFF
APOL3	0.00740588	0.0464588	0.123	0.093	1	CX3CR1hi TEFF	CX3CR1low TEFF
TGFBR1	0.00750033	-0.0693797	0.161	0.194	1	CX3CR1hi TEFF	CX3CR1low TEFF
SLAMF7	0.00755216	-0.0780324	0.296	0.335	1	CX3CR1hi TEFF	CX3CR1low TEFF
C12orf65	0.00755737	0.0584265	0.125	0.096	1	CX3CR1hi TEFF	CX3CR1low TEFF
NDUFV2	0.00759857	0.0687835	0.325	0.282	1	CX3CR1hi TEFF	CX3CR1low TEFF
RGS14	0.00761382	0.0587487	0.11	0.082	1	CX3CR1hi TEFF	CX3CR1low TEFF
EIF3K	0.00762776	0.050452	0.807	0.775	1	CX3CR1hi TEFF	CX3CR1low TEFF
DDX27	0.00764727	0.0856179	0.267	0.23	1	CX3CR1hi TEFF	CX3CR1low TEFF
BTF3	0.00770454	0.0494812	0.935	0.922	1	CX3CR1hi TEFF	CX3CR1low TEFF
ACBD5	0.00772505	-0.0618744	0.138	0.169	1	CX3CR1hi TEFF	CX3CR1low TEFF
TRIM59	0.00774304	0.0515992	0.131	0.101	1	CX3CR1hi TEFF	CX3CR1low TEFF
KRT10	0.00776277	-0.0644614	0.464	0.503	1	CX3CR1hi TEFF	CX3CR1low TEFF
ANAPC15	0.00779168	0.0607876	0.16	0.126	1	CX3CR1hi TEFF	CX3CR1low TEFF
RPS3A	0.00780156	-0.0217892	0.999	0.999	1	CX3CR1hi TEFF	CX3CR1low TEFF
SEMA4D	0.00785374	-0.0761564	0.31	0.35	1	CX3CR1hi TEFF	CX3CR1low TEFF
PEX2	0.00785437	0.0461393	0.103	0.075	1	CX3CR1hi TEFF	CX3CR1low TEFF
RABGGTB	0.0078623	-0.0638343	0.124	0.153	1	CX3CR1hi TEFF	CX3CR1low TEFF
NDUFB11	0.00787592	0.0690999	0.588	0.569	1	CX3CR1hi TEFF	CX3CR1low TEFF
STAT5B	0.0079041	0.0677969	0.175	0.142	1	CX3CR1hi TEFF	CX3CR1low TEFF
CMTM3	0.00791236	0.0612377	0.215	0.177	1	CX3CR1hi TEFF	CX3CR1low TEFF
TMEM138	0.00799236	0.0649927	0.106	0.079	1	CX3CR1hi TEFF	CX3CR1low TEFF
SLC25A45	0.00803323	0.0601713	0.129	0.099	1	CX3CR1hi TEFF	CX3CR1low TEFF
VAMP5	0.00806843	0.0860646	0.389	0.347	1	CX3CR1hi TEFF	CX3CR1low TEFF
ORMDL3	0.00808167	0.0857228	0.198	0.164	1	CX3CR1hi TEFF	CX3CR1low TEFF
ATXN1	0.00811785	-0.0600698	0.217	0.252	1	CX3CR1hi TEFF	CX3CR1low TEFF
SDHD	0.00812204	0.0640647	0.184	0.148	1	CX3CR1hi TEFF	CX3CR1low TEFF
MMADHC	0.00814642	0.06416	0.198	0.163	1	CX3CR1hi TEFF	CX3CR1low TEFF
NOL11	0.00818908	0.0460531	0.109	0.081	1	CX3CR1hi TEFF	CX3CR1low TEFF
COA6	0.00823402	0.0539639	0.122	0.093	1	CX3CR1hi TEFF	CX3CR1low TEFF
H2AFZ	0.00830177	0.0552937	0.591	0.528	1	CX3CR1hi TEFF	CX3CR1low TEFF
HNRNPK	0.00834755	0.0642232	0.731	0.697	1	CX3CR1hi TEFF	CX3CR1low TEFF
TMEM181	0.00840287	-0.0730228	0.152	0.182	1	CX3CR1hi TEFF	CX3CR1low TEFF
SRPRA	0.00844975	0.085529	0.326	0.286	1	CX3CR1hi TEFF	CX3CR1low TEFF
ANAPC13	0.00855719	0.0669395	0.123	0.095	1	CX3CR1hi TEFF	CX3CR1low TEFF
SIKE1	0.00860453	-0.0699866	0.122	0.151	1	CX3CR1hi TEFF	CX3CR1low TEFF
RPS25	0.00863811	0.0380908	0.998	1	1	CX3CR1hi TEFF	CX3CR1low TEFF
ZKSCAN1	0.00865236	0.0577725	0.162	0.129	1	CX3CR1hi TEFF	CX3CR1low TEFF
API5	0.00866257	0.0628769	0.162	0.129	1	CX3CR1hi TEFF	CX3CR1low TEFF
CCNDBP1	0.00866425	0.0650585	0.335	0.292	1	CX3CR1hi TEFF	CX3CR1low TEFF
NRBF2	0.00866899	-0.0724439	0.136	0.165	1	CX3CR1hi TEFF	CX3CR1low TEFF
INO80	0.00868943	-0.0557178	0.12	0.149	1	CX3CR1hi TEFF	CX3CR1low TEFF
NUP153	0.00873409	-0.0465182	0.083	0.109	1	CX3CR1hi TEFF	CX3CR1low TEFF
NHP2	0.00873562	0.06926	0.269	0.231	1	CX3CR1hi TEFF	CX3CR1low TEFF
TYMP	0.00874831	0.0560147	0.125	0.096	1	CX3CR1hi TEFF	CX3CR1low TEFF
SDHC	0.00875163	0.0686493	0.237	0.199	1	CX3CR1hi TEFF	CX3CR1low TEFF
MRPL21	0.00877099	0.0668192	0.195	0.16	1	CX3CR1hi TEFF	CX3CR1low TEFF
PNPLA8	0.00885291	-0.0607537	0.144	0.175	1	CX3CR1hi TEFF	CX3CR1low TEFF
MRPL57	0.00890837	0.0629596	0.328	0.28	1	CX3CR1hi TEFF	CX3CR1low TEFF
ACAT2	0.00894769	0.0476015	0.111	0.084	1	CX3CR1hi TEFF	CX3CR1low TEFF
STAT1	0.00903014	0.126365	0.372	0.335	1	CX3CR1hi TEFF	CX3CR1low TEFF
DDX52	0.009103	0.0675673	0.208	0.172	1	CX3CR1hi TEFF	CX3CR1low TEFF
TLK1	0.00910787	0.0746874	0.225	0.19	1	CX3CR1hi TEFF	CX3CR1low TEFF
DPP7	0.00913237	0.0798008	0.376	0.342	1	CX3CR1hi TEFF	CX3CR1low TEFF
SLF2	0.00917582	0.0562216	0.133	0.103	1	CX3CR1hi TEFF	CX3CR1low TEFF
OGFRL1	0.00919121	-0.0599861	0.08	0.105	1	CX3CR1hi TEFF	CX3CR1low TEFF
NOP10	0.00921501	0.0706258	0.401	0.353	1	CX3CR1hi TEFF	CX3CR1low TEFF
IP6K2	0.0092269	-0.074132	0.154	0.186	1	CX3CR1hi TEFF	CX3CR1low TEFF
SCP2	0.00927448	0.0883238	0.48	0.436	1	CX3CR1hi TEFF	CX3CR1low TEFF
SH3BP1	0.00930692	0.0721588	0.186	0.151	1	CX3CR1hi TEFF	CX3CR1low TEFF
ATG3	0.009337	0.061849	0.182	0.148	1	CX3CR1hi TEFF	CX3CR1low TEFF
CD53	0.00942761	0.0683066	0.649	0.623	1	CX3CR1hi TEFF	CX3CR1low TEFF
CDC123	0.00944429	0.0617245	0.207	0.169	1	CX3CR1hi TEFF	CX3CR1low TEFF
TOR2A	0.00944482	0.0613687	0.109	0.082	1	CX3CR1hi TEFF	CX3CR1low TEFF
RSRC2	0.00963419	-0.081075	0.455	0.497	1	CX3CR1hi TEFF	CX3CR1low TEFF
FAM111A	0.00964762	0.0808028	0.27	0.233	1	CX3CR1hi TEFF	CX3CR1low TEFF
ANAPC5	0.00965369	0.0803087	0.343	0.3	1	CX3CR1hi TEFF	CX3CR1low TEFF
SRRT	0.00968553	0.0631469	0.184	0.15	1	CX3CR1hi TEFF	CX3CR1low TEFF
AURKAIP1	0.00971442	0.0809509	0.419	0.381	1	CX3CR1hi TEFF	CX3CR1low TEFF
TRNAU1AP	0.00973414	0.0583916	0.149	0.118	1	CX3CR1hi TEFF	CX3CR1low TEFF
MTCH2	0.00976487	0.0484908	0.114	0.087	1	CX3CR1hi TEFF	CX3CR1low TEFF
CCDC18-AS1	0.00979602	0.0660686	0.178	0.146	1	CX3CR1hi TEFF	CX3CR1low TEFF
SERPINB1	0.00983953	0.0769809	0.435	0.395	1	CX3CR1hi TEFF	CX3CR1low TEFF
C19orf53	0.00988234	0.0547919	0.589	0.557	1	CX3CR1hi TEFF	CX3CR1low TEFF
RFC1	0.00998029	0.0766083	0.329	0.285	1	CX3CR1hi TEFF	CX3CR1low TEFF
TMX1	0.0100263	0.0582589	0.195	0.16	1	CX3CR1hi TEFF	CX3CR1low TEFF
UBAP2	0.0100301	0.0444173	0.101	0.075	1	CX3CR1hi TEFF	CX3CR1low TEFF
MRPL22	0.0101077	0.0560416	0.172	0.14	1	CX3CR1hi TEFF	CX3CR1low TEFF
CHCHD3	0.0101567	0.0532366	0.129	0.099	1	CX3CR1hi TEFF	CX3CR1low TEFF
SUGP2	0.0101908	-0.0594846	0.159	0.19	1	CX3CR1hi TEFF	CX3CR1low TEFF
STK4	0.0102021	0.0569897	0.732	0.693	1	CX3CR1hi TEFF	CX3CR1low TEFF
PWWP3A	0.0102434	0.0534432	0.106	0.081	1	CX3CR1hi TEFF	CX3CR1low TEFF
SIVA1	0.0102439	-0.0749323	0.308	0.343	1	CX3CR1hi TEFF	CX3CR1low TEFF
POLD4	0.010284	0.0765438	0.352	0.313	1	CX3CR1hi TEFF	CX3CR1low TEFF
RANBP9	0.0103237	-0.0480653	0.076	0.101	1	CX3CR1hi TEFF	CX3CR1low TEFF
ZNF511	0.0103445	0.0595197	0.18	0.147	1	CX3CR1hi TEFF	CX3CR1low TEFF
LUZP1	0.010387	-0.0648936	0.097	0.122	1	CX3CR1hi TEFF	CX3CR1low TEFF
PDCL3	0.0103937	-0.0670226	0.143	0.172	1	CX3CR1hi TEFF	CX3CR1low TEFF
ADD3	0.0104164	0.0702299	0.463	0.419	1	CX3CR1hi TEFF	CX3CR1low TEFF
SNRNP40	0.0104311	0.0548341	0.144	0.113	1	CX3CR1hi TEFF	CX3CR1low TEFF
ADD1	0.0104623	0.0756408	0.356	0.317	1	CX3CR1hi TEFF	CX3CR1low TEFF
TINF2	0.0105449	0.0656528	0.19	0.157	1	CX3CR1hi TEFF	CX3CR1low TEFF
AIDA	0.0105723	-0.0679436	0.184	0.216	1	CX3CR1hi TEFF	CX3CR1low TEFF
NUDT22	0.0105808	0.0508532	0.147	0.115	1	CX3CR1hi TEFF	CX3CR1low TEFF
CD320	0.0105885	-0.0577424	0.319	0.36	1	CX3CR1hi TEFF	CX3CR1low TEFF
CWC27	0.0106317	0.0654291	0.148	0.119	1	CX3CR1hi TEFF	CX3CR1low TEFF
PSMD3	0.0107552	0.0532277	0.141	0.111	1	CX3CR1hi TEFF	CX3CR1low TEFF
FCGR3A	0.0108127	0.115286	0.519	0.496	1	CX3CR1hi TEFF	CX3CR1low TEFF
CSNK1G2	0.0109532	-0.0704445	0.228	0.265	1	CX3CR1hi TEFF	CX3CR1low TEFF
SYNC	0.0109822	-0.0397136	0.09	0.117	1	CX3CR1hi TEFF	CX3CR1low TEFF
PPP4R3A	0.0110029	-0.0640032	0.291	0.331	1	CX3CR1hi TEFF	CX3CR1low TEFF
EXOC4	0.0110364	0.0508906	0.142	0.112	1	CX3CR1hi TEFF	CX3CR1low TEFF
KMT2E	0.0110416	-0.061518	0.538	0.573	1	CX3CR1hi TEFF	CX3CR1low TEFF
RBMS1	0.0110649	0.0677464	0.26	0.222	1	CX3CR1hi TEFF	CX3CR1low TEFF
CEBPZOS	0.0110924	0.0616701	0.195	0.159	1	CX3CR1hi TEFF	CX3CR1low TEFF
HLA-DQB1	0.0111128	0.063506	0.12	0.093	1	CX3CR1hi TEFF	CX3CR1low TEFF
C5orf56	0.0111658	0.0488006	0.391	0.342	1	CX3CR1hi TEFF	CX3CR1low TEFF
CAPRIN1	0.0112188	0.0750668	0.206	0.173	1	CX3CR1hi TEFF	CX3CR1low TEFF
AC008555.4	0.0112496	-0.070126	0.097	0.122	1	CX3CR1hi TEFF	CX3CR1low TEFF
ROMO1	0.0113108	0.0651358	0.4	0.358	1	CX3CR1hi TEFF	CX3CR1low TEFF
SELENOS	0.0113216	-0.0620375	0.402	0.442	1	CX3CR1hi TEFF	CX3CR1low TEFF
MEI1	0.0113325	0.0596308	0.17	0.137	1	CX3CR1hi TEFF	CX3CR1low TEFF
XCL2	0.0113773	-0.113106	0.264	0.297	1	CX3CR1hi TEFF	CX3CR1low TEFF
ZNF688	0.0113887	0.0486532	0.115	0.087	1	CX3CR1hi TEFF	CX3CR1low TEFF
RBM7	0.0114923	-0.0669867	0.1	0.125	1	CX3CR1hi TEFF	CX3CR1low TEFF
DDRGK1	0.0114932	0.0614592	0.177	0.145	1	CX3CR1hi TEFF	CX3CR1low TEFF
KAT6A	0.0115415	-0.0797302	0.307	0.341	1	CX3CR1hi TEFF	CX3CR1low TEFF
EXOC1	0.0115669	0.0732327	0.109	0.084	1	CX3CR1hi TEFF	CX3CR1low TEFF
PSD4	0.0115755	0.0570097	0.142	0.113	1	CX3CR1hi TEFF	CX3CR1low TEFF
RBM23	0.0115835	0.0579991	0.257	0.216	1	CX3CR1hi TEFF	CX3CR1low TEFF
SPEN	0.0116824	-0.0397336	0.171	0.204	1	CX3CR1hi TEFF	CX3CR1low TEFF
LYPLA2	0.0117302	0.0609582	0.159	0.128	1	CX3CR1hi TEFF	CX3CR1low TEFF
2022-03-09	0.011748	-0.0434677	0.124	0.154	1	CX3CR1hi TEFF	CX3CR1low TEFF
BRD4	0.0118466	-0.0453715	0.278	0.316	1	CX3CR1hi TEFF	CX3CR1low TEFF
MDH1	0.0119486	0.0715219	0.298	0.26	1	CX3CR1hi TEFF	CX3CR1low TEFF
ORMDL1	0.0119612	0.0715541	0.484	0.447	1	CX3CR1hi TEFF	CX3CR1low TEFF
PSTPIP1	0.0120019	0.0807514	0.234	0.199	1	CX3CR1hi TEFF	CX3CR1low TEFF
MIF	0.0120973	0.0615551	0.768	0.753	1	CX3CR1hi TEFF	CX3CR1low TEFF
NDUFC2	0.0121165	0.0659112	0.493	0.449	1	CX3CR1hi TEFF	CX3CR1low TEFF
DHX38	0.0121392	-0.0643658	0.12	0.147	1	CX3CR1hi TEFF	CX3CR1low TEFF
CTNNBL1	0.0121889	0.0604194	0.217	0.179	1	CX3CR1hi TEFF	CX3CR1low TEFF
CSNK2A2	0.0124008	-0.0722691	0.161	0.191	1	CX3CR1hi TEFF	CX3CR1low TEFF
PHF5A	0.012418	0.0532273	0.14	0.11	1	CX3CR1hi TEFF	CX3CR1low TEFF
ATP5F1C	0.0124246	0.063796	0.4	0.353	1	CX3CR1hi TEFF	CX3CR1low TEFF
ECHS1	0.012445	0.0521676	0.171	0.138	1	CX3CR1hi TEFF	CX3CR1low TEFF
GPBP1	0.0124898	0.0698023	0.439	0.399	1	CX3CR1hi TEFF	CX3CR1low TEFF
HNRNPA2B1	0.0125096	0.0495096	0.903	0.901	1	CX3CR1hi TEFF	CX3CR1low TEFF
SNHG14	0.0125374	0.0705327	0.178	0.147	1	CX3CR1hi TEFF	CX3CR1low TEFF
COMMD8	0.0125409	0.0727672	0.205	0.171	1	CX3CR1hi TEFF	CX3CR1low TEFF
SRPK1	0.0125564	0.0487649	0.171	0.138	1	CX3CR1hi TEFF	CX3CR1low TEFF
CRLF3	0.0127122	0.0632668	0.134	0.107	1	CX3CR1hi TEFF	CX3CR1low TEFF
GET3	0.0127138	0.0597616	0.229	0.193	1	CX3CR1hi TEFF	CX3CR1low TEFF
RAB8B	0.0127871	0.0815176	0.349	0.308	1	CX3CR1hi TEFF	CX3CR1low TEFF
TRADD	0.0128307	0.0747338	0.204	0.171	1	CX3CR1hi TEFF	CX3CR1low TEFF
NAPA	0.012835	0.0412524	0.212	0.175	1	CX3CR1hi TEFF	CX3CR1low TEFF
ARIH2	0.0128535	-0.0723014	0.326	0.363	1	CX3CR1hi TEFF	CX3CR1low TEFF
CYB5R3	0.012863	0.0438451	0.115	0.088	1	CX3CR1hi TEFF	CX3CR1low TEFF
NMT2	0.012986	0.0558316	0.122	0.095	1	CX3CR1hi TEFF	CX3CR1low TEFF
VPS36	0.0130186	0.0841518	0.302	0.267	1	CX3CR1hi TEFF	CX3CR1low TEFF
AGPAT4	0.0130649	-0.0450528	0.127	0.156	1	CX3CR1hi TEFF	CX3CR1low TEFF
ASF1A	0.0130905	0.0590961	0.124	0.097	1	CX3CR1hi TEFF	CX3CR1low TEFF
CHCHD2	0.0131285	0.0606541	0.843	0.831	1	CX3CR1hi TEFF	CX3CR1low TEFF
IGF2R	0.0131644	-0.0617019	0.283	0.321	1	CX3CR1hi TEFF	CX3CR1low TEFF
N4BP1	0.0132051	-0.0808737	0.191	0.224	1	CX3CR1hi TEFF	CX3CR1low TEFF
EPM2AIP1	0.0132059	-0.0643993	0.136	0.163	1	CX3CR1hi TEFF	CX3CR1low TEFF
AFF4	0.0132253	-0.0817959	0.195	0.225	1	CX3CR1hi TEFF	CX3CR1low TEFF
SLC44A2	0.0132291	-0.0611586	0.148	0.178	1	CX3CR1hi TEFF	CX3CR1low TEFF
LCP2	0.0133181	-0.0631079	0.32	0.352	1	CX3CR1hi TEFF	CX3CR1low TEFF
CHFR	0.0133969	0.0442703	0.115	0.088	1	CX3CR1hi TEFF	CX3CR1low TEFF
JAZF1	0.0134496	-0.0701804	0.154	0.183	1	CX3CR1hi TEFF	CX3CR1low TEFF
MRPL48	0.0134586	0.0533662	0.116	0.09	1	CX3CR1hi TEFF	CX3CR1low TEFF
UHMK1	0.0134628	-0.0456231	0.295	0.334	1	CX3CR1hi TEFF	CX3CR1low TEFF
CAPNS1	0.0134704	-0.0493647	0.4	0.433	1	CX3CR1hi TEFF	CX3CR1low TEFF
BIRC2	0.0134928	-0.0806573	0.185	0.215	1	CX3CR1hi TEFF	CX3CR1low TEFF
[truncated: 2,651 more rows]
