# Supplementary material for: Anti-PD-1 therapy achieves favorable outcomes in HBV-positive non-liver cancer
Source: Oncogenesis. 2023 Apr 20;12(1):22. doi: 10.1038/s41389-023-00468-0 (PMC10119302; doi:10.1038/s41389-023-00468-0)
Supplement: Supplementary file 8 — Table S7 [file 41389_2023_468_MOESM8_ESM.xlsx]

## Sheet: Table S7
Table S7. DEGs of BN/BM between pre- and post-anti-PD-1 therapy
p_val	avg_logFC	pct.1	pct.2	p_val_adj	celltype	ident1	ident2	sample	gene
1.95958e-41	2.78973	0.975	0.163	3.94268e-37	BN	post	pre	HBV-#1	FOS
1.84504e-40	-1.37391	0.941	1	3.71222e-36	BN	post	pre	HBV-#1	RPS10
2.54324e-38	1.09517	0.992	1	5.117e-34	BN	post	pre	HBV-#1	RPL27A
1.31396e-37	0.849189	1	1	2.64369e-33	BN	post	pre	HBV-#1	RPL13A
1.74515e-37	1.14941	0.992	0.984	3.51125e-33	BN	post	pre	HBV-#1	RPS20
3.87e-36	1.92017	0.832	0	7.79e-32	BN	post	pre	HBV-#1	FOSB
6.85e-36	1.12522	1	0.967	1.38e-31	BN	post	pre	HBV-#1	RPL23
4.37e-32	1.10383	1	0.976	8.8e-28	BN	post	pre	HBV-#1	JUND
4.37e-32	0.79507	1	1	8.8e-28	BN	post	pre	HBV-#1	RPS11
5.77e-30	1.13065	0.975	0.837	1.16e-25	BN	post	pre	HBV-#1	RPS17
1.06e-28	1.49202	0.941	0.398	2.12e-24	BN	post	pre	HBV-#1	NFKBIA
1.18e-28	0.468394	1	1	2.38e-24	BN	post	pre	HBV-#1	RPS29
1.36e-28	1.4548	0.849	0.154	2.74e-24	BN	post	pre	HBV-#1	PPP1R15A
1.92e-28	1.50503	0.882	0.236	3.86e-24	BN	post	pre	HBV-#1	TUBA1A
4.95e-27	1.50101	0.966	0.675	9.95e-23	BN	post	pre	HBV-#1	JUN
2.69e-26	1.56127	0.899	0.398	5.42e-22	BN	post	pre	HBV-#1	CD69
4.45e-26	0.710132	1	0.984	8.95e-22	BN	post	pre	HBV-#1	RPL7
1.69e-25	0.618371	1	0.992	3.39e-21	BN	post	pre	HBV-#1	RPL38
1.04e-24	0.75141	0.992	0.951	2.1e-20	BN	post	pre	HBV-#1	RPL31
2.19e-24	0.610031	1	1	4.4e-20	BN	post	pre	HBV-#1	EIF1
2.52e-23	0.384879	1	1	5.08e-19	BN	post	pre	HBV-#1	RPLP2
4.56e-22	1.25977	0.824	0.301	9.18e-18	BN	post	pre	HBV-#1	YPEL5
1.89e-21	-0.49369	1	1	3.8e-17	BN	post	pre	HBV-#1	MT-ND4
4.33e-21	1.17249	0.916	0.52	8.72e-17	BN	post	pre	HBV-#1	DUSP1
1.86e-19	-0.375526	1	1	3.73e-15	BN	post	pre	HBV-#1	MT-CO2
6.85e-19	-0.37774	1	1	1.38e-14	BN	post	pre	HBV-#1	MT-CO1
1.5e-18	-0.464282	1	1	3.01e-14	BN	post	pre	HBV-#1	MT-CYB
5.84e-18	0.323761	1	1	1.17e-13	BN	post	pre	HBV-#1	RPL37A
1.42e-17	-0.426127	1	1	2.85e-13	BN	post	pre	HBV-#1	MT-ATP6
1.75e-17	1.0266	0.84	0.39	3.51e-13	BN	post	pre	HBV-#1	KLF6
1.82e-17	1.12444	0.79	0.35	3.67e-13	BN	post	pre	HBV-#1	ZFP36
2.88e-17	1.00621	0.756	0.252	5.79e-13	BN	post	pre	HBV-#1	CD83
1.91e-16	0.782705	0.966	0.748	3.85e-12	BN	post	pre	HBV-#1	TSC22D3
7.14e-16	-0.359366	1	1	1.44e-11	BN	post	pre	HBV-#1	MT-ND3
9.56e-16	-0.526429	0.983	1	1.92e-11	BN	post	pre	HBV-#1	HLA-DRB5
1.56e-15	0.821647	0.966	0.715	3.14e-11	BN	post	pre	HBV-#1	JUNB
2.13e-15	1.04375	0.807	0.35	4.28e-11	BN	post	pre	HBV-#1	IER2
1.22e-14	0.545401	1	0.943	2.46e-10	BN	post	pre	HBV-#1	DDX5
1.32e-14	-0.634213	0.891	1	2.65e-10	BN	post	pre	HBV-#1	TXNIP
2.07e-14	0.745887	0.874	0.553	4.17e-10	BN	post	pre	HBV-#1	NAP1L1
3.35e-14	0.950056	0.63	0.163	6.73e-10	BN	post	pre	HBV-#1	IER5
6.4e-14	-0.511977	0.958	1	1.29e-09	BN	post	pre	HBV-#1	CD79A
6.93e-14	0.802698	0.378	0	1.4e-09	BN	post	pre	HBV-#1	CXCL8
8.82e-14	0.423011	0.983	1	1.78e-09	BN	post	pre	HBV-#1	RPL27
1.44e-13	0.901617	0.529	0.089	2.9e-09	BN	post	pre	HBV-#1	GADD45B
3.77e-13	-0.497782	0.992	1	7.58e-09	BN	post	pre	HBV-#1	BTG1
6.35e-13	0.809901	0.403	0.024	1.28e-08	BN	post	pre	HBV-#1	AREG
8.75e-13	-0.302024	1	1	1.76e-08	BN	post	pre	HBV-#1	MT-CO3
9.97e-13	0.703365	0.983	0.919	2.01e-08	BN	post	pre	HBV-#1	H3F3B
2.14e-12	0.890308	0.42	0.041	4.3e-08	BN	post	pre	HBV-#1	RGS2
2.92e-12	0.83999	0.563	0.138	5.87e-08	BN	post	pre	HBV-#1	PMAIP1
3.66e-12	0.897599	0.454	0.065	7.37e-08	BN	post	pre	HBV-#1	NR4A2
4.1e-12	0.806068	0.824	0.553	8.25e-08	BN	post	pre	HBV-#1	PLCG2
8.76e-12	0.653848	0.95	0.919	1.76e-07	BN	post	pre	HBV-#1	CXCR4
1.11e-11	-0.579855	0.824	0.959	2.22e-07	BN	post	pre	HBV-#1	HLA-DQA1
4.12e-11	0.702351	0.429	0.065	8.28e-07	BN	post	pre	HBV-#1	IFRD1
5.22e-11	0.709495	0.622	0.211	1.05e-06	BN	post	pre	HBV-#1	MT-ND6
7.23e-11	0.696371	0.395	0.049	1.45e-06	BN	post	pre	HBV-#1	AL121944.1
7.35e-11	0.266523	1	1	1.48e-06	BN	post	pre	HBV-#1	RPL23A
1.24e-10	0.598943	1	0.943	2.49e-06	BN	post	pre	HBV-#1	KLF2
1.43e-10	0.658037	0.345	0.024	2.87e-06	BN	post	pre	HBV-#1	CDKN1A
2.13e-10	0.802179	0.462	0.106	4.29e-06	BN	post	pre	HBV-#1	AC044849.1
2.33e-10	0.719767	0.37	0.041	4.7e-06	BN	post	pre	HBV-#1	SLC2A3
5.44e-10	0.589192	0.361	0.041	1.09e-05	BN	post	pre	HBV-#1	SERTAD1
8.31e-10	0.660225	0.269	0	1.67e-05	BN	post	pre	HBV-#1	KLF4
1.66e-09	0.513179	0.908	0.715	3.34e-05	BN	post	pre	HBV-#1	YWHAZ
2.41e-09	-0.68662	0.706	0.902	4.84e-05	BN	post	pre	HBV-#1	TCL1A
3.25e-09	0.640911	0.252	0	6.54e-05	BN	post	pre	HBV-#1	ID1
5.02e-09	0.74192	0.513	0.179	0.000101	BN	post	pre	HBV-#1	IDS
6.57e-09	0.562205	0.319	0.033	0.000132	BN	post	pre	HBV-#1	KDM6B
6.6e-09	-0.531635	0.655	0.886	0.000133	BN	post	pre	HBV-#1	CORO1A
7.68e-09	0.708948	0.294	0.024	0.000155	BN	post	pre	HBV-#1	RGS1
9.52e-09	-0.329778	0.992	1	0.000192	BN	post	pre	HBV-#1	IGHM
1.07e-08	0.236929	0.992	1	0.000215	BN	post	pre	HBV-#1	RPL9
1.21e-08	0.689849	0.319	0.041	0.000244	BN	post	pre	HBV-#1	MYADM
1.32e-08	0.245423	0.992	1	0.000266	BN	post	pre	HBV-#1	RPS16
1.9e-08	0.466829	0.252	0.008	0.000382	BN	post	pre	HBV-#1	NR4A1
1.9e-08	0.290207	1	0.992	0.000383	BN	post	pre	HBV-#1	PTMA
2.01e-08	0.681412	0.605	0.268	0.000404	BN	post	pre	HBV-#1	ARL4A
2.23e-08	0.580005	0.462	0.122	0.000448	BN	post	pre	HBV-#1	SNHG3
3.84e-08	0.6627	0.832	0.61	0.000772	BN	post	pre	HBV-#1	BTG2
2.02e-07	0.344518	0.975	0.927	0.0040632	BN	post	pre	HBV-#1	UBC
2.09e-07	0.201319	0.992	1	0.00421314	BN	post	pre	HBV-#1	RPL35
2.67e-07	0.449356	0.252	0.024	0.00537498	BN	post	pre	HBV-#1	CSRNP1
3.25e-07	-0.390879	0.832	0.959	0.00654405	BN	post	pre	HBV-#1	HLA-DQB1
3.32e-07	0.431343	0.193	0	0.00667205	BN	post	pre	HBV-#1	IL1B
4.99e-07	0.586619	0.681	0.398	0.0100385	BN	post	pre	HBV-#1	IQGAP1
5.03e-07	-0.540054	0.101	0.366	0.0101114	BN	post	pre	HBV-#1	C1orf56
5.16e-07	0.490343	0.849	0.602	0.0103829	BN	post	pre	HBV-#1	TRA2B
5.65e-07	-0.450338	0.227	0.545	0.0113639	BN	post	pre	HBV-#1	SRP9
6.49e-07	0.530944	0.395	0.114	0.0130628	BN	post	pre	HBV-#1	MAP3K8
6.92e-07	0.580063	0.748	0.496	0.0139269	BN	post	pre	HBV-#1	CCNL1
8.3e-07	0.436826	0.286	0.049	0.0167091	BN	post	pre	HBV-#1	PPP1R15B
1.41e-06	-0.435313	0.723	0.846	0.0283767	BN	post	pre	HBV-#1	HVCN1
1.44e-06	0.531376	0.412	0.13	0.0290177	BN	post	pre	HBV-#1	MTCH1
1.49e-06	0.493462	0.227	0.024	0.0299236	BN	post	pre	HBV-#1	AC020916.1
1.5e-06	0.562394	0.353	0.098	0.0301845	BN	post	pre	HBV-#1	UBE2S
1.57e-06	0.577021	0.403	0.13	0.0316217	BN	post	pre	HBV-#1	SBDS
1.68e-06	0.348749	0.966	0.894	0.0338178	BN	post	pre	HBV-#1	PPIA
3e-06	-0.543587	0.16	0.415	0.0602724	BN	post	pre	HBV-#1	AC025164.1
3.16e-06	0.405681	0.252	0.041	0.0634966	BN	post	pre	HBV-#1	HMGCS1
3.37e-06	-0.450175	0.529	0.748	0.0677497	BN	post	pre	HBV-#1	STX7
3.45e-06	0.484758	0.429	0.163	0.0695099	BN	post	pre	HBV-#1	CNOT1
3.52e-06	0.48924	0.647	0.415	0.0707361	BN	post	pre	HBV-#1	EPC1
4.4e-06	0.619012	0.218	0.024	0.0884893	BN	post	pre	HBV-#1	TTN
5.57e-06	-0.506758	0.63	0.862	0.112021	BN	post	pre	HBV-#1	ACTG1
5.68e-06	0.370446	0.193	0.016	0.114261	BN	post	pre	HBV-#1	HIST1H4E
6.44e-06	1.02917	0.345	0.106	0.129641	BN	post	pre	HBV-#1	S100A9
6.65e-06	0.529774	0.361	0.122	0.133749	BN	post	pre	HBV-#1	HIST2H2AC
6.67e-06	0.517623	0.378	0.146	0.134125	BN	post	pre	HBV-#1	ZBTB1
6.98e-06	0.366163	0.21	0.024	0.140486	BN	post	pre	HBV-#1	FAM53C
7.89e-06	-0.249271	0.983	1	0.158846	BN	post	pre	HBV-#1	HLA-DPA1
8.75e-06	-0.561139	0.403	0.659	0.176019	BN	post	pre	HBV-#1	RPS27L
9.16e-06	0.51547	0.303	0.081	0.184266	BN	post	pre	HBV-#1	RHOB
9.84e-06	0.482807	0.345	0.106	0.198071	BN	post	pre	HBV-#1	RASGEF1B
1.19e-05	0.370257	0.908	0.715	0.238551	BN	post	pre	HBV-#1	RBM39
1.23e-05	0.349807	0.966	0.886	0.248205	BN	post	pre	HBV-#1	PNRC1
1.26e-05	0.589246	0.454	0.211	0.252667	BN	post	pre	HBV-#1	CHMP1B
1.29e-05	-0.40589	0.588	0.764	0.258625	BN	post	pre	HBV-#1	CD81
1.69e-05	0.464216	0.454	0.195	0.339808	BN	post	pre	HBV-#1	MCL1
2.05e-05	-0.292594	0.983	0.976	0.412123	BN	post	pre	HBV-#1	CYBA
2.26e-05	0.438307	0.227	0.041	0.455435	BN	post	pre	HBV-#1	SMAD7
2.34e-05	-0.423348	0.294	0.561	0.470054	BN	post	pre	HBV-#1	CBX3
2.7e-05	0.493652	0.672	0.407	0.54304	BN	post	pre	HBV-#1	RBM3
2.72e-05	-0.347603	0.597	0.764	0.548046	BN	post	pre	HBV-#1	SNX3
2.81e-05	-0.458043	0.126	0.35	0.565798	BN	post	pre	HBV-#1	RPAP3
3.05e-05	0.400064	0.235	0.049	0.614236	BN	post	pre	HBV-#1	H2AFX
3.24e-05	0.58196	0.37	0.138	0.652004	BN	post	pre	HBV-#1	AC103591.3
3.39e-05	0.446069	0.546	0.293	0.681833	BN	post	pre	HBV-#1	SRSF2
3.61e-05	-0.346975	0.025	0.187	0.725589	BN	post	pre	HBV-#1	HSPB11
3.61e-05	0.383286	0.151	0.008	0.726073	BN	post	pre	HBV-#1	MZF1-AS1
3.67e-05	0.348052	0.151	0.008	0.738616	BN	post	pre	HBV-#1	AC087190.1
4.27e-05	0.382012	0.361	0.13	0.859344	BN	post	pre	HBV-#1	ARRDC3
4.58e-05	-0.240612	1	1	0.922412	BN	post	pre	HBV-#1	MT-ND1
5.04e-05	-0.429027	0.395	0.61	1	BN	post	pre	HBV-#1	PTPN6
5.2e-05	-0.310586	0.824	0.911	1	BN	post	pre	HBV-#1	LIMD2
5.95e-05	-0.461164	0.328	0.553	1	BN	post	pre	HBV-#1	CCR7
5.99e-05	0.290879	0.143	0.008	1	BN	post	pre	HBV-#1	KLF10
6.61e-05	0.387622	0.303	0.098	1	BN	post	pre	HBV-#1	LINC01138
6.86e-05	0.284469	0.143	0.008	1	BN	post	pre	HBV-#1	TIPARP
7.04e-05	0.46162	0.395	0.154	1	BN	post	pre	HBV-#1	SLC38A2
7.43e-05	0.40303	0.269	0.081	1	BN	post	pre	HBV-#1	HIST1H3D
7.49e-05	0.436472	0.538	0.317	1	BN	post	pre	HBV-#1	TTC3
8.32e-05	0.352034	0.193	0.033	1	BN	post	pre	HBV-#1	DUSP2
8.8e-05	0.354894	0.765	0.618	1	BN	post	pre	HBV-#1	SNHG8
9.21e-05	-0.482597	0.429	0.618	1	BN	post	pre	HBV-#1	TRAF3IP3
9.37e-05	0.316682	0.118	0	1	BN	post	pre	HBV-#1	CLCN4
9.45e-05	-0.366246	0.076	0.252	1	BN	post	pre	HBV-#1	GSTO1
9.81e-05	-0.435869	0.084	0.268	1	BN	post	pre	HBV-#1	IRF7
9.87e-05	-0.354366	0.496	0.699	1	BN	post	pre	HBV-#1	UCP2
9.9e-05	0.35848	0.899	0.805	1	BN	post	pre	HBV-#1	UQCRB
0.000101	0.371295	0.235	0.057	1	BN	post	pre	HBV-#1	STARD7
0.000102	0.367357	0.218	0.049	1	BN	post	pre	HBV-#1	GRASP
0.000106	0.466786	0.378	0.163	1	BN	post	pre	HBV-#1	LYZ
0.000107	-0.326619	0.739	0.878	1	BN	post	pre	HBV-#1	SEC62
0.000107	0.372374	0.756	0.618	1	BN	post	pre	HBV-#1	LINC01578
0.000108	0.343887	0.202	0.041	1	BN	post	pre	HBV-#1	CCNT1
0.000122	-0.299156	1	1	1	BN	post	pre	HBV-#1	RPS19
0.000122	0.351859	0.261	0.073	1	BN	post	pre	HBV-#1	MIDN
0.000133	-0.384454	0.252	0.447	1	BN	post	pre	HBV-#1	HNRNPF
0.000152	0.41044	0.504	0.276	1	BN	post	pre	HBV-#1	ODC1
0.000153	0.214251	1	1	1	BN	post	pre	HBV-#1	TMSB4X
0.000154	0.46547	0.739	0.537	1	BN	post	pre	HBV-#1	DDX3X
0.000165	0.236219	0.151	0.016	1	BN	post	pre	HBV-#1	NFATC2
0.00017	0.350181	0.319	0.114	1	BN	post	pre	HBV-#1	ZFAND5
0.00017	-0.208545	0.992	1	1	BN	post	pre	HBV-#1	HLA-DPB1
0.000171	0.407925	0.319	0.13	1	BN	post	pre	HBV-#1	PRKAR1A
0.000173	0.223895	0.109	0	1	BN	post	pre	HBV-#1	ANGPTL1
0.000174	0.439306	0.42	0.195	1	BN	post	pre	HBV-#1	TUBB4B
0.000175	-0.336551	0.412	0.618	1	BN	post	pre	HBV-#1	GDI2
0.000176	0.311703	0.202	0.041	1	BN	post	pre	HBV-#1	RNF139
0.000182	0.365688	0.42	0.195	1	BN	post	pre	HBV-#1	IDI1
0.000191	0.396494	0.42	0.211	1	BN	post	pre	HBV-#1	ASXL1
0.000217	0.4261	0.504	0.276	1	BN	post	pre	HBV-#1	CRIP1
0.000224	0.388322	0.303	0.114	1	BN	post	pre	HBV-#1	HMBOX1
0.000234	0.347164	0.773	0.577	1	BN	post	pre	HBV-#1	SRRM2
0.000237	0.318357	0.126	0.008	1	BN	post	pre	HBV-#1	EGR1
0.000237	-0.284356	0.017	0.146	1	BN	post	pre	HBV-#1	HADH
0.000254	0.3131	0.143	0.016	1	BN	post	pre	HBV-#1	ID2
0.000264	-0.356542	0.479	0.699	1	BN	post	pre	HBV-#1	MPHOSPH8
0.000269	-0.403001	0.487	0.699	1	BN	post	pre	HBV-#1	TMBIM4
0.000269	0.330804	0.244	0.073	1	BN	post	pre	HBV-#1	IRS2
0.000279	-0.302395	0	0.106	1	BN	post	pre	HBV-#1	TCL1B
0.00028	-0.343235	0.059	0.22	1	BN	post	pre	HBV-#1	ZNF224
0.000291	-0.298998	0.361	0.577	1	BN	post	pre	HBV-#1	ICAM3
0.000309	-0.311086	0.076	0.252	1	BN	post	pre	HBV-#1	PAGR1
0.000313	0.361944	0.286	0.106	1	BN	post	pre	HBV-#1	MOB3A
0.000314	-0.292522	0.908	0.935	1	BN	post	pre	HBV-#1	ARHGDIB
0.000317	0.248366	0.101	0	1	BN	post	pre	HBV-#1	TSIX
0.000317	0.223978	0.101	0	1	BN	post	pre	HBV-#1	IER3
0.000333	0.380266	0.555	0.341	1	BN	post	pre	HBV-#1	CYCS
0.000346	-0.422647	0.16	0.358	1	BN	post	pre	HBV-#1	AC004687.1
0.000352	0.329722	0.328	0.13	1	BN	post	pre	HBV-#1	PIM2
0.000362	-0.362818	0.361	0.553	1	BN	post	pre	HBV-#1	PLEKHF2
0.000363	0.362809	0.303	0.114	1	BN	post	pre	HBV-#1	JOSD1
0.000378	0.422569	0.445	0.244	1	BN	post	pre	HBV-#1	SNHG9
0.000411	0.320115	0.244	0.073	1	BN	post	pre	HBV-#1	NXT1
0.000413	0.336264	0.185	0.041	1	BN	post	pre	HBV-#1	ANXA1
0.000439	0.404182	0.765	0.577	1	BN	post	pre	HBV-#1	PLAC8
0.000462	-0.278793	0.034	0.171	1	BN	post	pre	HBV-#1	YIPF3
0.000465	0.41598	0.605	0.382	1	BN	post	pre	HBV-#1	CD44
0.000487	0.370587	0.277	0.106	1	BN	post	pre	HBV-#1	AL627171.2
0.000489	0.276758	0.134	0.016	1	BN	post	pre	HBV-#1	DUSP6
0.000505	0.298309	0.193	0.049	1	BN	post	pre	HBV-#1	NAMPT
0.000511	-0.308931	0.176	0.366	1	BN	post	pre	HBV-#1	LYSMD2
0.000579	-0.316545	0.05	0.195	1	BN	post	pre	HBV-#1	ZFP14
0.000598	0.28798	0.193	0.049	1	BN	post	pre	HBV-#1	OXCT1
0.000599	0.322545	0.277	0.098	1	BN	post	pre	HBV-#1	ARHGAP4
0.000608	-0.332713	0.378	0.577	1	BN	post	pre	HBV-#1	TNFAIP8
0.000624	0.344128	0.303	0.122	1	BN	post	pre	HBV-#1	SRGN
0.000644	0.385242	0.521	0.317	1	BN	post	pre	HBV-#1	DDX21
0.000673	-0.27495	0.924	0.967	1	BN	post	pre	HBV-#1	MS4A1
0.000681	-0.258549	0.025	0.146	1	BN	post	pre	HBV-#1	TMEM223
0.000693	-0.375919	0.328	0.512	1	BN	post	pre	HBV-#1	MT-ATP8
0.000709	-0.306247	0.084	0.244	1	BN	post	pre	HBV-#1	TADA3
0.000714	-0.213422	0.008	0.114	1	BN	post	pre	HBV-#1	PHF23
0.000718	0.338806	0.227	0.073	1	BN	post	pre	HBV-#1	DYNLL2
0.000719	0.219628	0.109	0.008	1	BN	post	pre	HBV-#1	ATG9A
0.000733	-0.326848	0.034	0.163	1	BN	post	pre	HBV-#1	APOLD1
0.000744	0.233454	0.109	0.008	1	BN	post	pre	HBV-#1	PAQR3
0.000744	0.202064	0.109	0.008	1	BN	post	pre	HBV-#1	C6orf120
0.000773	-0.236265	0.008	0.114	1	BN	post	pre	HBV-#1	VTA1
0.000782	-0.403599	0.218	0.382	1	BN	post	pre	HBV-#1	HIST1H2AC
0.000786	-0.32004	0.084	0.244	1	BN	post	pre	HBV-#1	CCS
0.000845	0.360193	0.361	0.163	1	BN	post	pre	HBV-#1	NFKBID
0.000883	0.380618	0.496	0.285	1	BN	post	pre	HBV-#1	SQSTM1
0.000903	-0.210039	0.79	0.878	1	BN	post	pre	HBV-#1	HLA-DMA
0.000926	0.210183	0.143	0.024	1	BN	post	pre	HBV-#1	TTC7A
0.000933	-0.338788	0.185	0.366	1	BN	post	pre	HBV-#1	ZNF22
0.00100248	-0.341139	0.176	0.333	1	BN	post	pre	HBV-#1	BTLA
0.0010159	-0.25946	0.714	0.829	1	BN	post	pre	HBV-#1	SEPTIN7
0.00101753	0.289282	0.193	0.057	1	BN	post	pre	HBV-#1	CITED2
0.00103365	0.223211	0.143	0.024	1	BN	post	pre	HBV-#1	LDLRAD4
0.00103814	0.992918	0.412	0.236	1	BN	post	pre	HBV-#1	IGLC3
0.00105197	-0.274378	0.218	0.398	1	BN	post	pre	HBV-#1	OCIAD1
0.00105276	0.35382	0.807	0.683	1	BN	post	pre	HBV-#1	SRSF7
0.00107144	0.350343	0.294	0.122	1	BN	post	pre	HBV-#1	KMT2E-AS1
0.00111689	-0.290916	0.319	0.537	1	BN	post	pre	HBV-#1	GABPB1-AS1
0.00117914	0.324827	0.252	0.098	1	BN	post	pre	HBV-#1	DNAJB1
0.00118016	-0.317491	0.143	0.309	1	BN	post	pre	HBV-#1	MRPL43
0.00118869	-0.287096	0.269	0.455	1	BN	post	pre	HBV-#1	SUMO1
0.00118973	-0.321486	0.202	0.398	1	BN	post	pre	HBV-#1	ECH1
0.00120601	0.239646	0.168	0.041	1	BN	post	pre	HBV-#1	FRAT2
0.00124007	0.350622	0.227	0.081	1	BN	post	pre	HBV-#1	TNFAIP3
0.00127531	0.3626	0.328	0.154	1	BN	post	pre	HBV-#1	TP53INP1
0.00128344	-0.241689	0.025	0.138	1	BN	post	pre	HBV-#1	RBM18
0.0013194	-0.348191	0.202	0.366	1	BN	post	pre	HBV-#1	ZNHIT1
0.00134519	-0.35327	0.126	0.285	1	BN	post	pre	HBV-#1	CD180
0.00135055	-0.220545	0.008	0.106	1	BN	post	pre	HBV-#1	GSPT2
0.00136075	0.359812	0.756	0.618	1	BN	post	pre	HBV-#1	MTPN
0.0013677	-0.270386	0.521	0.732	1	BN	post	pre	HBV-#1	BCL11A
0.00137211	0.255461	0.118	0.016	1	BN	post	pre	HBV-#1	CCL3
0.00138242	0.344617	0.563	0.39	1	BN	post	pre	HBV-#1	EIF4G2
0.00140444	-0.28483	0.084	0.236	1	BN	post	pre	HBV-#1	ARL11
0.0014074	0.328899	0.546	0.35	1	BN	post	pre	HBV-#1	EIF3L
0.00144004	-0.25967	0.412	0.626	1	BN	post	pre	HBV-#1	PTGES3
0.00145507	0.235241	0.235	0.081	1	BN	post	pre	HBV-#1	ZNF131
0.0015354	0.257598	0.168	0.041	1	BN	post	pre	HBV-#1	PURB
0.00154143	0.37825	0.378	0.195	1	BN	post	pre	HBV-#1	SNHG32
0.00154372	0.234868	0.134	0.024	1	BN	post	pre	HBV-#1	HEXIM1
0.00155617	-0.350558	0.109	0.26	1	BN	post	pre	HBV-#1	C1orf131
0.00157345	0.304727	0.319	0.146	1	BN	post	pre	HBV-#1	PAWR
0.001575	0.257771	0.193	0.057	1	BN	post	pre	HBV-#1	FBXO33
0.00158605	0.288559	0.134	0.024	1	BN	post	pre	HBV-#1	CST3
0.00159312	-0.264735	0.076	0.22	1	BN	post	pre	HBV-#1	UTP18
0.00162085	-0.298927	0.109	0.276	1	BN	post	pre	HBV-#1	MTIF3
0.00163786	0.284472	0.244	0.089	1	BN	post	pre	HBV-#1	BCL2A1
0.00168767	0.289502	0.269	0.114	1	BN	post	pre	HBV-#1	RAPGEF1
0.00173502	-0.332044	0.597	0.715	1	BN	post	pre	HBV-#1	PAX5
0.00175751	0.257741	0.21	0.065	1	BN	post	pre	HBV-#1	UBA1
0.00176024	0.213428	0.118	0.016	1	BN	post	pre	HBV-#1	LATS1
0.00177283	0.349165	0.37	0.187	1	BN	post	pre	HBV-#1	PSAP
0.00177559	-0.261997	0.63	0.772	1	BN	post	pre	HBV-#1	GABARAP
0.00179324	0.285167	0.824	0.732	1	BN	post	pre	HBV-#1	HNRNPDL
0.00179395	-0.331572	0.286	0.447	1	BN	post	pre	HBV-#1	OFD1
0.00180173	0.376007	0.454	0.268	1	BN	post	pre	HBV-#1	ATF4
0.00181768	0.320488	0.429	0.236	1	BN	post	pre	HBV-#1	CCDC59
0.00182118	-0.317059	0.521	0.699	1	BN	post	pre	HBV-#1	ISG20
0.00183639	0.389096	0.395	0.203	1	BN	post	pre	HBV-#1	RBBP6
0.00183844	0.262926	0.176	0.049	1	BN	post	pre	HBV-#1	RCC2
0.00184616	-0.295388	0.588	0.732	1	BN	post	pre	HBV-#1	SP110
0.00187874	-0.299135	0.529	0.683	1	BN	post	pre	HBV-#1	HSPA8
0.00192274	0.330075	0.235	0.089	1	BN	post	pre	HBV-#1	SYNE2
0.00192294	-0.244323	0.924	0.943	1	BN	post	pre	HBV-#1	HMGB1
0.00194869	-0.256448	0.277	0.455	1	BN	post	pre	HBV-#1	PHB2
0.00196408	0.331654	0.487	0.301	1	BN	post	pre	HBV-#1	SRSF11
0.00203984	-0.272026	0.714	0.797	1	BN	post	pre	HBV-#1	MYL12A
0.00207604	0.315774	0.395	0.203	1	BN	post	pre	HBV-#1	CLK1
0.00210569	0.289639	0.218	0.073	1	BN	post	pre	HBV-#1	ZBTB10
0.00221334	-0.216089	0.025	0.13	1	BN	post	pre	HBV-#1	AC246785.3
0.00224744	-0.27698	0.588	0.797	1	BN	post	pre	HBV-#1	SNX2
0.00231187	-0.232267	0.017	0.114	1	BN	post	pre	HBV-#1	ASF1A
0.00238065	-0.270676	0.689	0.821	1	BN	post	pre	HBV-#1	CLIC1
0.0023889	-0.280742	0.109	0.252	1	BN	post	pre	HBV-#1	AKR1A1
0.00240462	0.262399	0.16	0.041	1	BN	post	pre	HBV-#1	MBNL3
0.00242759	0.264655	0.126	0.024	1	BN	post	pre	HBV-#1	SDHAF3
0.00246012	-0.444598	0.143	0.293	1	BN	post	pre	HBV-#1	ID3
0.00250559	-0.360084	0.21	0.358	1	BN	post	pre	HBV-#1	S1PR4
0.00255557	-0.200767	0.025	0.13	1	BN	post	pre	HBV-#1	TMEM35B
0.00256594	-0.337663	0.613	0.691	1	BN	post	pre	HBV-#1	FCER2
0.00259289	0.303966	0.353	0.179	1	BN	post	pre	HBV-#1	ATP2B1-AS1
0.00261776	-0.245362	0.067	0.195	1	BN	post	pre	HBV-#1	PYCR2
0.00264478	-0.265482	0.067	0.195	1	BN	post	pre	HBV-#1	TRAPPC2
0.00264552	0.221711	0.109	0.016	1	BN	post	pre	HBV-#1	AL118516.1
0.00266227	-0.254533	0.092	0.236	1	BN	post	pre	HBV-#1	DKC1
0.0026964	0.344916	0.319	0.154	1	BN	post	pre	HBV-#1	MYLIP
0.00270425	-0.225672	0.975	0.992	1	BN	post	pre	HBV-#1	LTB
0.00278974	0.271044	0.235	0.089	1	BN	post	pre	HBV-#1	PRR7
0.00279913	-0.227472	0.034	0.146	1	BN	post	pre	HBV-#1	MRPL50
0.00285034	-0.247377	0.866	0.902	1	BN	post	pre	HBV-#1	NCF1
0.00285113	0.281109	0.815	0.675	1	BN	post	pre	HBV-#1	SNHG5
0.00286596	0.320364	0.328	0.163	1	BN	post	pre	HBV-#1	AHNAK
0.00292315	-0.260377	0.303	0.48	1	BN	post	pre	HBV-#1	PGK1
0.00292849	0.336672	0.277	0.13	1	BN	post	pre	HBV-#1	TBC1D1
0.00296613	0.30397	0.168	0.049	1	BN	post	pre	HBV-#1	DNAAF2
0.00300303	0.351488	0.471	0.301	1	BN	post	pre	HBV-#1	SFPQ
0.0030341	-0.238196	0.042	0.154	1	BN	post	pre	HBV-#1	MRPL46
0.00307809	0.29771	0.387	0.211	1	BN	post	pre	HBV-#1	CYLD
0.00314727	0.279684	0.151	0.041	1	BN	post	pre	HBV-#1	IGHA1
0.00317028	0.275269	0.168	0.049	1	BN	post	pre	HBV-#1	UBR5-AS1
0.00317456	-0.2476	0.092	0.236	1	BN	post	pre	HBV-#1	TUBB
0.00317456	-0.265057	0.092	0.236	1	BN	post	pre	HBV-#1	SCN3A
0.00319456	-0.272752	0.244	0.415	1	BN	post	pre	HBV-#1	TSPAN13
0.00319803	0.330805	0.361	0.187	1	BN	post	pre	HBV-#1	SOD2
0.00322967	-0.310971	0.067	0.187	1	BN	post	pre	HBV-#1	UTP3
0.00325035	-0.260213	0.042	0.154	1	BN	post	pre	HBV-#1	PEX2
0.00331693	0.20416	0.21	0.073	1	BN	post	pre	HBV-#1	EZH1
0.00335557	0.26546	0.218	0.081	1	BN	post	pre	HBV-#1	RBM7
0.00337801	-0.248789	0.513	0.634	1	BN	post	pre	HBV-#1	PCBP1
0.00342302	-0.226744	0.975	0.984	1	BN	post	pre	HBV-#1	ACTB
0.00343762	-0.270061	0.605	0.715	1	BN	post	pre	HBV-#1	ARL6IP4
0.00347665	0.272222	0.202	0.073	1	BN	post	pre	HBV-#1	PFDN6
0.00351614	0.339751	0.454	0.276	1	BN	post	pre	HBV-#1	HIST1H1C
0.00360874	0.403528	0.445	0.26	1	BN	post	pre	HBV-#1	WAC
0.00363612	-0.355104	0.462	0.602	1	BN	post	pre	HBV-#1	PLPP5
0.0037086	-0.321137	0.185	0.333	1	BN	post	pre	HBV-#1	NDUFC1
0.00378898	0.208802	0.151	0.041	1	BN	post	pre	HBV-#1	KBTBD2
0.00381639	0.29358	0.874	0.854	1	BN	post	pre	HBV-#1	UBB
0.00386731	0.292784	0.269	0.122	1	BN	post	pre	HBV-#1	RAB21
0.00389632	-0.293023	0.445	0.585	1	BN	post	pre	HBV-#1	LINC02397
0.00402474	-0.238133	0.706	0.805	1	BN	post	pre	HBV-#1	EIF3F
0.00402844	0.252858	0.202	0.073	1	BN	post	pre	HBV-#1	CLIC4
0.00413484	0.21751	0.134	0.033	1	BN	post	pre	HBV-#1	AC024560.5
0.00416683	0.258336	0.277	0.13	1	BN	post	pre	HBV-#1	INTS6
0.00417897	0.73851	0.193	0.065	1	BN	post	pre	HBV-#1	S100A8
0.00422493	-0.327633	0.118	0.252	1	BN	post	pre	HBV-#1	OAS1
0.00425756	0.245689	0.16	0.049	1	BN	post	pre	HBV-#1	R3HDM1
0.00438711	0.252429	0.487	0.285	1	BN	post	pre	HBV-#1	GNG7
0.00438725	-0.300183	0.168	0.317	1	BN	post	pre	HBV-#1	SNX17
0.00467535	-0.328845	0.193	0.341	1	BN	post	pre	HBV-#1	LYL1
0.00478127	0.22964	0.101	0.016	1	BN	post	pre	HBV-#1	IGHG1
0.00484199	-0.246141	0.109	0.244	1	BN	post	pre	HBV-#1	YTHDF2
0.00494767	-0.263423	0.689	0.748	1	BN	post	pre	HBV-#1	POLD4
0.00495821	0.202875	0.16	0.049	1	BN	post	pre	HBV-#1	RNF220
0.00499039	0.229758	0.21	0.081	1	BN	post	pre	HBV-#1	SNHG15
0.00504728	-0.230343	0.294	0.447	1	BN	post	pre	HBV-#1	CDC40
0.00505899	0.218517	0.101	0.016	1	BN	post	pre	HBV-#1	AC124016.1
0.00507166	0.287795	0.277	0.13	1	BN	post	pre	HBV-#1	IQSEC1
0.00515515	0.382574	0.706	0.561	1	BN	post	pre	HBV-#1	IRF1
0.00523605	-0.428995	0.151	0.285	1	BN	post	pre	HBV-#1	IFI44L
0.0052689	-0.214246	0.05	0.163	1	BN	post	pre	HBV-#1	MRPL47
0.00528961	-0.281634	0.202	0.358	1	BN	post	pre	HBV-#1	TAOK3
0.00541692	0.314464	0.361	0.195	1	BN	post	pre	HBV-#1	OTUD1
0.00554032	0.284735	0.193	0.073	1	BN	post	pre	HBV-#1	PTPRN2
0.00556269	-0.261032	0.311	0.447	1	BN	post	pre	HBV-#1	EPB41
0.00560799	0.284154	0.58	0.439	1	BN	post	pre	HBV-#1	EBLN3P
0.00560868	0.272299	0.143	0.041	1	BN	post	pre	HBV-#1	BTAF1
0.00562518	-0.221165	0.042	0.146	1	BN	post	pre	HBV-#1	MTG1
0.00564282	-0.225763	0.067	0.187	1	BN	post	pre	HBV-#1	COMMD8
0.00573683	0.232316	0.143	0.041	1	BN	post	pre	HBV-#1	CARD11
0.00575065	0.270387	0.286	0.138	1	BN	post	pre	HBV-#1	ING3
0.0057563	-0.237181	0.059	0.171	1	BN	post	pre	HBV-#1	NDUFS3
0.00581498	-0.209336	0.042	0.146	1	BN	post	pre	HBV-#1	NFYB
0.00593554	0.289121	0.437	0.26	1	BN	post	pre	HBV-#1	RBM38
0.00597077	-0.247038	0.37	0.545	1	BN	post	pre	HBV-#1	TRAPPC1
0.00601449	0.30199	0.605	0.431	1	BN	post	pre	HBV-#1	BCL7A
0.00603061	-0.34459	0.429	0.561	1	BN	post	pre	HBV-#1	SYPL1
0.00607838	-0.225188	0.076	0.195	1	BN	post	pre	HBV-#1	CCNL2
0.00609672	0.282596	0.37	0.203	1	BN	post	pre	HBV-#1	UBALD2
0.00611088	-0.238282	0.067	0.179	1	BN	post	pre	HBV-#1	RAD51-AS1
0.00611826	-0.256173	0.143	0.293	1	BN	post	pre	HBV-#1	LARP7
0.00613773	-0.220347	0.387	0.52	1	BN	post	pre	HBV-#1	ORMDL1
0.0061404	-0.233786	0.05	0.154	1	BN	post	pre	HBV-#1	SULF2
0.00637247	-0.233028	0.025	0.114	1	BN	post	pre	HBV-#1	OTUD6B
0.00651719	0.280191	0.706	0.528	1	BN	post	pre	HBV-#1	DAZAP2
0.00655291	0.280794	0.353	0.179	1	BN	post	pre	HBV-#1	BLOC1S6
0.00673534	0.256411	0.235	0.106	1	BN	post	pre	HBV-#1	TPRKB
0.00673844	0.222695	0.126	0.033	1	BN	post	pre	HBV-#1	ENDOV
0.00674413	-0.284517	0.37	0.528	1	BN	post	pre	HBV-#1	LY6E
0.00686267	-0.273975	0.092	0.22	1	BN	post	pre	HBV-#1	RPS6KA5
0.00689817	-0.226142	0.471	0.634	1	BN	post	pre	HBV-#1	BRK1
0.00699672	0.228163	0.429	0.236	1	BN	post	pre	HBV-#1	FBL
0.00702669	-0.228362	0.538	0.667	1	BN	post	pre	HBV-#1	UBE2D2
0.00705639	-0.228043	0.16	0.309	1	BN	post	pre	HBV-#1	NDUFAF3
0.00706535	0.224628	0.126	0.033	1	BN	post	pre	HBV-#1	ZDHHC20
0.00722017	-0.223806	0.025	0.114	1	BN	post	pre	HBV-#1	DDX60
0.00726479	-0.342148	0.353	0.48	1	BN	post	pre	HBV-#1	CD72
0.00749261	-0.220595	0.05	0.154	1	BN	post	pre	HBV-#1	FBXO22
0.00749397	0.20654	0.126	0.033	1	BN	post	pre	HBV-#1	ROCK2
0.00755119	0.243464	0.286	0.138	1	BN	post	pre	HBV-#1	OSBPL10
0.00767406	0.231504	0.21	0.089	1	BN	post	pre	HBV-#1	TMC8
0.00785199	0.206045	0.193	0.073	1	BN	post	pre	HBV-#1	SOS2
0.00789002	0.226435	0.109	0.024	1	BN	post	pre	HBV-#1	ATF6
0.00791578	-0.271001	0.042	0.138	1	BN	post	pre	HBV-#1	AC245060.5
0.00793609	0.20912	0.168	0.057	1	BN	post	pre	HBV-#1	ELK3
0.00797123	-0.232814	0.21	0.35	1	BN	post	pre	HBV-#1	NMT1
0.00799861	-0.21797	0.076	0.187	1	BN	post	pre	HBV-#1	TNFSF12
0.00805542	-0.25028	0.059	0.163	1	BN	post	pre	HBV-#1	DBP
0.00815703	0.292404	0.202	0.089	1	BN	post	pre	HBV-#1	SOCS1
0.00815703	-0.211785	0.084	0.203	1	BN	post	pre	HBV-#1	ARL2
0.00815887	-0.209506	0.513	0.659	1	BN	post	pre	HBV-#1	SH3BGRL
0.00818606	-0.268202	0.37	0.496	1	BN	post	pre	HBV-#1	ARPC5
0.00826903	0.239626	0.134	0.041	1	BN	post	pre	HBV-#1	ILRUN
0.00829131	-0.257542	0.277	0.415	1	BN	post	pre	HBV-#1	PSMB6
0.00839547	0.252084	0.244	0.106	1	BN	post	pre	HBV-#1	AL354733.3
0.00861694	0.210521	0.109	0.024	1	BN	post	pre	HBV-#1	AC020656.1
0.00865216	0.24092	0.185	0.073	1	BN	post	pre	HBV-#1	NLRP1
0.00878676	0.386526	0.336	0.203	1	BN	post	pre	HBV-#1	TENT5C
0.00882194	-0.20504	0.109	0.244	1	BN	post	pre	HBV-#1	COL19A1
0.00900376	0.26233	0.286	0.146	1	BN	post	pre	HBV-#1	BRI3
0.00903184	0.287424	0.345	0.203	1	BN	post	pre	HBV-#1	EMB
0.00905526	-0.253708	0.21	0.358	1	BN	post	pre	HBV-#1	IGBP1
0.00906374	-0.221127	0.118	0.244	1	BN	post	pre	HBV-#1	MRPS12
0.00909766	-0.243736	0.101	0.22	1	BN	post	pre	HBV-#1	TMX1
0.00919497	-0.203898	0.092	0.211	1	BN	post	pre	HBV-#1	NUBP1
0.00922068	-0.280643	0.202	0.333	1	BN	post	pre	HBV-#1	NEMF
0.00922141	-0.269115	0.126	0.244	1	BN	post	pre	HBV-#1	ADAM19
0.00930811	-0.245665	0.244	0.398	1	BN	post	pre	HBV-#1	LSM2
0.00935495	0.248463	0.193	0.081	1	BN	post	pre	HBV-#1	SORL1
0.00947705	-0.230092	0.126	0.252	1	BN	post	pre	HBV-#1	DTNBP1
0.00948242	-0.247147	0.151	0.285	1	BN	post	pre	HBV-#1	PNKP
0.00956109	0.233938	0.244	0.114	1	BN	post	pre	HBV-#1	HECA
0.00961467	-0.217433	0.034	0.122	1	BN	post	pre	HBV-#1	MFSD1
0.00964165	0.216094	0.966	0.902	1	BN	post	pre	HBV-#1	MTRNR2L12
0.00966424	0.286454	0.639	0.52	1	BN	post	pre	HBV-#1	PRRC2C
0.00972184	0.261863	0.723	0.602	1	BN	post	pre	HBV-#1	BIRC3
0.00980831	-0.254751	0.235	0.398	1	BN	post	pre	HBV-#1	CSTB
0.00984421	-0.212211	0.092	0.211	1	BN	post	pre	HBV-#1	MRPS23
0.00993595	0.226097	0.185	0.073	1	BN	post	pre	HBV-#1	TSPYL2
0.0100317	-0.24207	0.109	0.228	1	BN	post	pre	HBV-#1	A1BG
0.0100494	-0.217266	0.076	0.187	1	BN	post	pre	HBV-#1	HNRNPH2
0.0101321	-0.261982	0.336	0.488	1	BN	post	pre	HBV-#1	ACAP1
0.0101463	0.273849	0.345	0.195	1	BN	post	pre	HBV-#1	HSPA5
0.0102319	-0.251307	0.286	0.439	1	BN	post	pre	HBV-#1	RERE
0.0102984	0.201052	0.134	0.041	1	BN	post	pre	HBV-#1	TNKS
0.010323	0.294982	0.319	0.179	1	BN	post	pre	HBV-#1	MAP3K1
0.0103681	0.285764	0.277	0.146	1	BN	post	pre	HBV-#1	ATP2A3
0.0103846	0.27863	0.218	0.098	1	BN	post	pre	HBV-#1	ERBIN
0.0104001	-0.276151	0.076	0.179	1	BN	post	pre	HBV-#1	TOR1AIP1
0.0104902	0.256659	0.689	0.553	1	BN	post	pre	HBV-#1	EIF4B
0.0105334	0.273615	0.118	0.033	1	BN	post	pre	HBV-#1	PATL2
0.0105757	0.240375	0.235	0.114	1	BN	post	pre	HBV-#1	ZNF318
0.0106563	0.202835	0.118	0.033	1	BN	post	pre	HBV-#1	ZNF10
0.0109452	-0.241231	0.773	0.821	1	BN	post	pre	HBV-#1	HLA-DMB
0.0109787	-0.252139	0.286	0.439	1	BN	post	pre	HBV-#1	ZNF207
0.0110079	-0.268494	0.101	0.211	1	BN	post	pre	HBV-#1	SF3A2
0.0113591	-0.209476	0.58	0.715	1	BN	post	pre	HBV-#1	GMFG
0.0113919	-0.219197	0.076	0.187	1	BN	post	pre	HBV-#1	SRP54
0.0115495	-0.252841	0.151	0.285	1	BN	post	pre	HBV-#1	CEPT1
0.0116552	-0.210562	0.176	0.317	1	BN	post	pre	HBV-#1	RHOG
0.0117185	-0.232539	0.067	0.171	1	BN	post	pre	HBV-#1	AP001059.3
0.0117742	-0.218555	0.168	0.301	1	BN	post	pre	HBV-#1	NCBP2AS2
0.0121013	-0.203977	0.05	0.146	1	BN	post	pre	HBV-#1	NHLRC3
0.0121393	0.22492	0.336	0.195	1	BN	post	pre	HBV-#1	GRK2
0.0122526	-0.253383	0.059	0.154	1	BN	post	pre	HBV-#1	MRPL19
0.0123884	0.264877	0.252	0.122	1	BN	post	pre	HBV-#1	C6orf62
0.0124509	0.262205	0.84	0.829	1	BN	post	pre	HBV-#1	GAS5
0.0125163	0.221829	0.118	0.033	1	BN	post	pre	HBV-#1	JUP
0.0125954	-0.233747	0.05	0.146	1	BN	post	pre	HBV-#1	ERV3-1
0.0128056	-0.204723	0.185	0.341	1	BN	post	pre	HBV-#1	ORAI1
0.0129038	0.236043	0.387	0.244	1	BN	post	pre	HBV-#1	HMGB2
0.0129405	-0.239436	0.613	0.756	1	BN	post	pre	HBV-#1	TRIR
0.0129859	-0.301124	0.218	0.333	1	BN	post	pre	HBV-#1	IMP3
0.0130728	-0.227508	0.109	0.22	1	BN	post	pre	HBV-#1	BTN2A2
0.0137518	-0.210543	0.143	0.268	1	BN	post	pre	HBV-#1	TEX264
0.0137662	0.267192	0.395	0.252	1	BN	post	pre	HBV-#1	ROMO1
0.0141277	0.21805	0.185	0.081	1	BN	post	pre	HBV-#1	STX5
0.0141291	0.20031	0.244	0.122	1	BN	post	pre	HBV-#1	RAB29
0.0141838	-0.250409	0.286	0.423	1	BN	post	pre	HBV-#1	BASP1
0.0144599	0.253665	0.412	0.252	1	BN	post	pre	HBV-#1	FCHSD2
0.0147743	-0.213893	0.538	0.642	1	BN	post	pre	HBV-#1	TMBIM6
0.0148268	-0.238941	0.134	0.252	1	BN	post	pre	HBV-#1	TIFA
0.0149354	-0.289553	0.538	0.634	1	BN	post	pre	HBV-#1	SSR2
0.0149925	0.210341	0.235	0.114	1	BN	post	pre	HBV-#1	GRK3
0.0150873	-0.216036	0.261	0.374	1	BN	post	pre	HBV-#1	LMBRD1
0.0151662	-0.241573	0.118	0.228	1	BN	post	pre	HBV-#1	C12orf42
0.015185	0.301233	0.504	0.358	1	BN	post	pre	HBV-#1	VPS13C
0.0154178	-0.232628	0.546	0.659	1	BN	post	pre	HBV-#1	LSP1
0.0154807	-0.24322	0.319	0.447	1	BN	post	pre	HBV-#1	WDR83OS
0.0157349	0.215869	0.462	0.293	1	BN	post	pre	HBV-#1	NT5C3A
0.015753	-0.258221	0.185	0.309	1	BN	post	pre	HBV-#1	RIC3
0.0157999	-0.217039	0.118	0.236	1	BN	post	pre	HBV-#1	PSMB2
0.0158225	-0.361308	0.218	0.325	1	BN	post	pre	HBV-#1	FCRL2
0.0158369	-0.246553	0.168	0.301	1	BN	post	pre	HBV-#1	PWP1
0.0158427	-0.210265	0.059	0.154	1	BN	post	pre	HBV-#1	NUP160
0.0158452	-0.204069	0.067	0.163	1	BN	post	pre	HBV-#1	CLK3
0.0158849	0.262997	0.513	0.39	1	BN	post	pre	HBV-#1	BRD2
0.01598	-0.229876	0.218	0.35	1	BN	post	pre	HBV-#1	TMEM134
0.0159832	-0.248444	0.244	0.366	1	BN	post	pre	HBV-#1	BLK
0.016185	-0.229059	0.252	0.382	1	BN	post	pre	HBV-#1	ZNF24
0.0161966	0.223953	0.311	0.171	1	BN	post	pre	HBV-#1	SIPA1L1
0.0162089	-0.24975	0.218	0.341	1	BN	post	pre	HBV-#1	FRG1
0.0163544	-0.214319	0.076	0.179	1	BN	post	pre	HBV-#1	NELFCD
0.0165283	-0.206589	0.05	0.138	1	BN	post	pre	HBV-#1	SCOC
0.0167354	-0.24208	0.303	0.407	1	BN	post	pre	HBV-#1	PA2G4
0.0167364	0.203825	0.151	0.057	1	BN	post	pre	HBV-#1	RLIM
0.0168013	0.248323	0.445	0.301	1	BN	post	pre	HBV-#1	CDV3
0.0169348	-0.204945	0.672	0.756	1	BN	post	pre	HBV-#1	SMAP2
0.0169764	-0.237822	0.076	0.171	1	BN	post	pre	HBV-#1	PAFAH1B2
0.0170024	-0.22875	0.109	0.22	1	BN	post	pre	HBV-#1	TRIM13
0.0171534	-0.272348	0.345	0.472	1	BN	post	pre	HBV-#1	TMEM59
0.0172186	0.313241	0.319	0.187	1	BN	post	pre	HBV-#1	IRF2BP2
0.0172285	-0.217137	0.126	0.244	1	BN	post	pre	HBV-#1	CHMP5
0.0172573	-0.216769	0.311	0.463	1	BN	post	pre	HBV-#1	SNRPD3
0.0175292	0.23017	0.269	0.146	1	BN	post	pre	HBV-#1	ANKHD1
0.017739	-0.23954	0.235	0.374	1	BN	post	pre	HBV-#1	PDCD10
0.0180204	-0.237953	0.168	0.309	1	BN	post	pre	HBV-#1	CEMIP2
0.0180404	-0.202339	0.084	0.187	1	BN	post	pre	HBV-#1	IFI27L2
0.0180522	-0.202553	0.05	0.138	1	BN	post	pre	HBV-#1	FMC1
0.0180601	-0.232506	0.63	0.683	1	BN	post	pre	HBV-#1	DDX17
0.0182344	0.311593	0.588	0.439	1	BN	post	pre	HBV-#1	EIF5
0.0186009	0.287409	0.664	0.602	1	BN	post	pre	HBV-#1	STK17B
0.0186221	0.244551	0.571	0.455	1	BN	post	pre	HBV-#1	KMT2E
0.018699	0.283248	0.235	0.122	1	BN	post	pre	HBV-#1	SLAMF6
0.0187371	-0.210916	0.059	0.146	1	BN	post	pre	HBV-#1	DEF6
0.0187725	-0.221743	0.303	0.431	1	BN	post	pre	HBV-#1	LSM10
0.018892	-0.228875	0.193	0.317	1	BN	post	pre	HBV-#1	EIF3J
0.0189224	-0.24262	0.118	0.22	1	BN	post	pre	HBV-#1	CTDSP1
0.0190206	0.238632	0.387	0.228	1	BN	post	pre	HBV-#1	SETX
0.0190228	-0.80645	0.513	0.585	1	BN	post	pre	HBV-#1	IGLC2
0.019501	0.23242	0.227	0.114	1	BN	post	pre	HBV-#1	RASGRP3
0.0195037	-0.221573	0.109	0.211	1	BN	post	pre	HBV-#1	GOSR1
0.0195545	0.20779	0.454	0.301	1	BN	post	pre	HBV-#1	PDCD6
0.0196487	-0.224803	0.168	0.293	1	BN	post	pre	HBV-#1	GCA
0.0196652	-0.235037	0.319	0.431	1	BN	post	pre	HBV-#1	MICOS10
0.019755	-0.234811	0.294	0.407	1	BN	post	pre	HBV-#1	FCRLA
0.020246	0.230781	0.227	0.114	1	BN	post	pre	HBV-#1	AKIRIN1
0.0205284	-0.234932	0.21	0.325	1	BN	post	pre	HBV-#1	PSMA6
0.0213136	-0.245281	0.126	0.236	1	BN	post	pre	HBV-#1	CCR6
0.0213652	0.275554	0.218	0.114	1	BN	post	pre	HBV-#1	DNAJB9
0.0214946	-0.239082	0.227	0.358	1	BN	post	pre	HBV-#1	ANXA11
0.0217922	-0.253593	0.353	0.488	1	BN	post	pre	HBV-#1	ADK
0.0218267	0.227749	0.555	0.39	1	BN	post	pre	HBV-#1	CD55
0.0220931	-0.202464	0.042	0.122	1	BN	post	pre	HBV-#1	UNC50
0.0221115	-0.229006	0.151	0.26	1	BN	post	pre	HBV-#1	AC009950.1
0.0221276	0.269148	0.471	0.325	1	BN	post	pre	HBV-#1	EIF1AX
0.0225925	0.312034	0.345	0.228	1	BN	post	pre	HBV-#1	GGNBP2
0.0229033	0.205334	0.16	0.065	1	BN	post	pre	HBV-#1	EIF4A3
0.0232171	-0.200088	0.185	0.301	1	BN	post	pre	HBV-#1	KIAA0355
0.0232511	-0.203114	0.319	0.455	1	BN	post	pre	HBV-#1	QRSL1
0.0235167	-0.238279	0.235	0.35	1	BN	post	pre	HBV-#1	CCT3
0.0240047	0.315534	0.336	0.22	1	BN	post	pre	HBV-#1	CIR1
0.0241198	-0.204604	0.185	0.301	1	BN	post	pre	HBV-#1	UBE2R2
0.0243056	0.240984	0.58	0.423	1	BN	post	pre	HBV-#1	CAST
0.0245298	0.217664	0.118	0.041	1	BN	post	pre	HBV-#1	MIR29B2CHG
0.0245312	-0.24083	0.252	0.374	1	BN	post	pre	HBV-#1	RNASE6
0.0245954	-0.200548	0.101	0.195	1	BN	post	pre	HBV-#1	IFNGR1
0.0246915	0.235604	0.756	0.667	1	BN	post	pre	HBV-#1	EIF4A2
0.0246987	0.251941	0.227	0.122	1	BN	post	pre	HBV-#1	RABGAP1L
0.0249007	-0.203383	0.202	0.325	1	BN	post	pre	HBV-#1	DYNC1I2
0.0251206	0.269706	0.697	0.61	1	BN	post	pre	HBV-#1	KRT10
0.0254117	-0.255547	0.193	0.309	1	BN	post	pre	HBV-#1	SNX22
0.0254307	0.215819	0.294	0.171	1	BN	post	pre	HBV-#1	KDM2A
0.0255818	0.223995	0.286	0.171	1	BN	post	pre	HBV-#1	QKI
0.0256256	0.278076	0.345	0.228	1	BN	post	pre	HBV-#1	CLEC2B
0.0256308	0.24883	0.252	0.138	1	BN	post	pre	HBV-#1	SPOCK2
0.0259606	0.217655	0.311	0.187	1	BN	post	pre	HBV-#1	SRSF6
0.0259698	0.274993	0.286	0.163	1	BN	post	pre	HBV-#1	CCDC69
0.0261991	0.203454	0.269	0.154	1	BN	post	pre	HBV-#1	SPCS3
0.0265531	0.220722	0.202	0.098	1	BN	post	pre	HBV-#1	ATP1B3
0.0268705	-0.23618	0.227	0.341	1	BN	post	pre	HBV-#1	GHITM
0.0273981	-0.231321	0.101	0.203	1	BN	post	pre	HBV-#1	TAF11
0.0274563	-0.204672	0.563	0.675	1	BN	post	pre	HBV-#1	PPDPF
0.0275785	-0.230882	0.151	0.252	1	BN	post	pre	HBV-#1	MRPL34
0.0281944	-0.221416	0.294	0.398	1	BN	post	pre	HBV-#1	C9orf16
0.0283862	-0.209289	0.092	0.187	1	BN	post	pre	HBV-#1	IST1
0.0285493	-0.204496	0.042	0.114	1	BN	post	pre	HBV-#1	COPS4
0.028564	0.205853	0.126	0.049	1	BN	post	pre	HBV-#1	DENND3
0.0286071	-0.205306	0.168	0.276	1	BN	post	pre	HBV-#1	NDUFA7
0.0288139	-0.214266	0.05	0.13	1	BN	post	pre	HBV-#1	ATF1
0.0293644	-0.200513	0.143	0.244	1	BN	post	pre	HBV-#1	SF3A3
0.0293754	0.221414	0.21	0.106	1	BN	post	pre	HBV-#1	LPP
0.0294019	-0.201922	0.176	0.293	1	BN	post	pre	HBV-#1	ZNF107
0.0300075	-0.202858	0.084	0.171	1	BN	post	pre	HBV-#1	KIN
0.030158	0.222824	0.218	0.114	1	BN	post	pre	HBV-#1	CDKN2AIP
0.0305332	0.220744	0.185	0.089	1	BN	post	pre	HBV-#1	TULP4
0.030602	-0.225254	0.244	0.35	1	BN	post	pre	HBV-#1	CCT8
0.0307775	-0.21162	0.235	0.358	1	BN	post	pre	HBV-#1	PYURF
0.0309902	0.219666	0.202	0.098	1	BN	post	pre	HBV-#1	MFSD10
0.0312037	-0.220057	0.084	0.179	1	BN	post	pre	HBV-#1	KPNA5
0.0313286	-0.20634	0.05	0.13	1	BN	post	pre	HBV-#1	SFMBT1
0.0314202	0.246762	0.655	0.488	1	BN	post	pre	HBV-#1	DBI
0.0314678	0.237947	0.151	0.065	1	BN	post	pre	HBV-#1	AC005670.3
0.0320566	-0.223848	0.21	0.333	1	BN	post	pre	HBV-#1	MICOS13
0.032232	0.230124	0.176	0.081	1	BN	post	pre	HBV-#1	CSNK2A2
0.0326997	-0.207315	0.261	0.382	1	BN	post	pre	HBV-#1	DYNLRB1
0.0327817	0.211775	0.395	0.26	1	BN	post	pre	HBV-#1	SMIM26
0.0329378	-0.218781	0.361	0.496	1	BN	post	pre	HBV-#1	DNAJC8
0.0329767	0.276259	0.563	0.431	1	BN	post	pre	HBV-#1	NEAT1
0.0330921	0.32381	0.571	0.447	1	BN	post	pre	HBV-#1	BCLAF1
0.0334659	0.228538	0.79	0.748	1	BN	post	pre	HBV-#1	CD48
0.0336928	0.243168	0.294	0.179	1	BN	post	pre	HBV-#1	LST1
0.0337343	-0.21817	0.395	0.545	1	BN	post	pre	HBV-#1	LUC7L3
0.0337532	-0.253704	0.101	0.187	1	BN	post	pre	HBV-#1	CCNB1IP1
0.0338752	0.24277	0.101	0.033	1	BN	post	pre	HBV-#1	PRXL2C
0.0339858	0.234664	0.378	0.26	1	BN	post	pre	HBV-#1	SMARCA5
0.033997	-0.257821	0.773	0.87	1	BN	post	pre	HBV-#1	TLE5
0.0341309	-0.338737	0.277	0.382	1	BN	post	pre	HBV-#1	CALR
0.03417	-0.207126	0.311	0.415	1	BN	post	pre	HBV-#1	NDUFC2
0.0346017	0.255979	0.294	0.171	1	BN	post	pre	HBV-#1	RAB11FIP1
0.0353588	0.201913	0.622	0.488	1	BN	post	pre	HBV-#1	SMCHD1
0.0355387	0.24463	0.269	0.154	1	BN	post	pre	HBV-#1	NSRP1
0.0356269	-0.213397	0.655	0.764	1	BN	post	pre	HBV-#1	SARAF
0.0359349	-0.210365	0.092	0.187	1	BN	post	pre	HBV-#1	KCNG1
0.0363478	-0.229145	0.067	0.146	1	BN	post	pre	HBV-#1	ASB8
0.0365912	0.30594	0.269	0.163	1	BN	post	pre	HBV-#1	PCGF5
0.0366009	-0.220426	0.218	0.341	1	BN	post	pre	HBV-#1	NCK2
0.0366314	-0.235835	0.218	0.325	1	BN	post	pre	HBV-#1	SCIMP
0.0372588	0.224276	0.647	0.52	1	BN	post	pre	HBV-#1	IKZF3
0.0374444	-0.222687	0.076	0.163	1	BN	post	pre	HBV-#1	MTREX
0.0375128	0.206796	0.252	0.138	1	BN	post	pre	HBV-#1	MIER1
0.0387487	-0.22724	0.151	0.244	1	BN	post	pre	HBV-#1	CCDC107
0.0397026	-0.211513	0.21	0.309	1	BN	post	pre	HBV-#1	DPP7
0.0397236	-0.23572	0.235	0.333	1	BN	post	pre	HBV-#1	MRPS24
0.0409922	0.271425	0.597	0.512	1	BN	post	pre	HBV-#1	UBE2D3
0.0413276	-0.218695	0.118	0.211	1	BN	post	pre	HBV-#1	MAPKAPK5-AS1
0.0414993	0.212686	0.193	0.106	1	BN	post	pre	HBV-#1	SESN3
0.0416219	0.20014	0.286	0.171	1	BN	post	pre	HBV-#1	FLOT2
0.0418586	-0.240884	0.067	0.146	1	BN	post	pre	HBV-#1	CCDC191
0.0419334	-0.205079	0.639	0.691	1	BN	post	pre	HBV-#1	GAPDH
0.0419573	0.217651	0.387	0.26	1	BN	post	pre	HBV-#1	CYTH1
0.0421889	-0.258352	0.437	0.537	1	BN	post	pre	HBV-#1	POLR2J3
0.0428448	-0.224732	0.286	0.374	1	BN	post	pre	HBV-#1	ATP5PD
0.0428696	0.206808	0.176	0.089	1	BN	post	pre	HBV-#1	EPC2
0.0436001	0.21144	0.227	0.13	1	BN	post	pre	HBV-#1	ALG13
0.0436215	-0.216387	0.429	0.537	1	BN	post	pre	HBV-#1	PSMB9
0.0439593	0.283483	0.521	0.398	1	BN	post	pre	HBV-#1	POLR2L
0.0439758	0.204961	0.613	0.431	1	BN	post	pre	HBV-#1	REL
0.0440711	0.224524	0.168	0.081	1	BN	post	pre	HBV-#1	PILRB
0.0441394	0.237351	0.496	0.366	1	BN	post	pre	HBV-#1	SF3B5
0.0450629	-0.23947	0.21	0.301	1	BN	post	pre	HBV-#1	IRF3
0.0453578	-0.268054	0.126	0.211	1	BN	post	pre	HBV-#1	MYC
0.0454368	-0.215587	0.134	0.228	1	BN	post	pre	HBV-#1	ZRSR2
0.0455438	-0.205265	0.261	0.358	1	BN	post	pre	HBV-#1	RGS19
0.0460113	-0.226186	0.092	0.179	1	BN	post	pre	HBV-#1	CCDC82
0.0462241	-0.254309	0.311	0.415	1	BN	post	pre	HBV-#1	GABPB1-IT1
0.0465303	0.220642	0.303	0.195	1	BN	post	pre	HBV-#1	BCL10
0.0468096	-0.265505	0.168	0.26	1	BN	post	pre	HBV-#1	ZNF581
0.0469512	0.209168	0.277	0.154	1	BN	post	pre	HBV-#1	NUP88
0.0470276	-0.215126	0.092	0.179	1	BN	post	pre	HBV-#1	GLOD4
0.0481733	-0.256878	0.151	0.244	1	BN	post	pre	HBV-#1	CCDC18-AS1
0.0486171	0.202824	0.563	0.447	1	BN	post	pre	HBV-#1	HLA-F
0.0490573	-0.202884	0.563	0.642	1	BN	post	pre	HBV-#1	RBMX
0.0490579	0.276083	0.328	0.22	1	BN	post	pre	HBV-#1	ARHGAP45
0.0492275	0.211788	0.571	0.472	1	BN	post	pre	HBV-#1	FAM133B
0.0496214	0.227863	0.294	0.179	1	BN	post	pre	HBV-#1	HNRNPUL1
0.0502565	0.21854	0.143	0.065	1	BN	post	pre	HBV-#1	SPTY2D1
0.0506365	-0.261408	0.311	0.398	1	BN	post	pre	HBV-#1	METAP2
0.0506678	0.226774	0.361	0.236	1	BN	post	pre	HBV-#1	PHIP
0.0506871	-0.222471	0.118	0.203	1	BN	post	pre	HBV-#1	BCCIP
0.0525438	-0.241094	0.244	0.333	1	BN	post	pre	HBV-#1	KRR1
0.0526269	-0.202848	0.134	0.22	1	BN	post	pre	HBV-#1	PURA
0.0541135	-0.208743	0.042	0.106	1	BN	post	pre	HBV-#1	NEK8
0.0548602	-0.234	0.193	0.293	1	BN	post	pre	HBV-#1	MED4
0.0559647	0.287811	0.269	0.163	1	BN	post	pre	HBV-#1	WDR11
0.0559665	0.224699	0.294	0.187	1	BN	post	pre	HBV-#1	POLR2A
0.0561204	0.226842	0.202	0.114	1	BN	post	pre	HBV-#1	MSL1
0.0570517	0.216201	0.176	0.098	1	BN	post	pre	HBV-#1	CBL
0.0574857	-0.201445	0.118	0.203	1	BN	post	pre	HBV-#1	YIPF4
0.0581547	0.237537	0.639	0.545	1	BN	post	pre	HBV-#1	SRSF3
0.0595236	0.217718	0.311	0.22	1	BN	post	pre	HBV-#1	DNAJC10
0.0613657	0.262574	0.437	0.341	1	BN	post	pre	HBV-#1	MRPL54
0.0619553	0.269132	0.697	0.634	1	BN	post	pre	HBV-#1	HNRNPC
0.0620847	-0.217633	0.655	0.724	1	BN	post	pre	HBV-#1	CD53
0.0628779	-0.200806	0.059	0.122	1	BN	post	pre	HBV-#1	EIF4EBP3
0.0634774	0.271876	0.42	0.309	1	BN	post	pre	HBV-#1	ATXN7L3B
0.0637167	0.24502	0.429	0.317	1	BN	post	pre	HBV-#1	MED10
0.0640116	-0.229095	0.21	0.309	1	BN	post	pre	HBV-#1	RP9
0.0644058	-0.216671	0.311	0.398	1	BN	post	pre	HBV-#1	IRF9
0.0654857	0.200607	0.857	0.837	1	BN	post	pre	HBV-#1	CALM1
0.0669064	-0.204852	0.471	0.561	1	BN	post	pre	HBV-#1	ISCU
0.067518	0.21932	0.261	0.171	1	BN	post	pre	HBV-#1	RAB7A
0.0681802	0.228281	0.151	0.081	1	BN	post	pre	HBV-#1	MYO9B
0.0694271	-0.21619	0.378	0.447	1	BN	post	pre	HBV-#1	PSMB10
0.069965	0.242946	0.521	0.431	1	BN	post	pre	HBV-#1	S100A6
0.0720662	0.205221	0.185	0.106	1	BN	post	pre	HBV-#1	HCG18
0.0732429	0.314054	0.37	0.268	1	BN	post	pre	HBV-#1	S100A4
0.0735999	-0.230376	0.277	0.358	1	BN	post	pre	HBV-#1	XRCC6
0.0760837	-0.230859	0.437	0.52	1	BN	post	pre	HBV-#1	GAPT
0.076531	-0.216163	0.471	0.528	1	BN	post	pre	HBV-#1	ATRX
0.0771559	-0.212344	0.101	0.171	1	BN	post	pre	HBV-#1	SLC25A42
0.0775528	-0.217957	0.118	0.195	1	BN	post	pre	HBV-#1	MX2
0.0784776	0.209511	0.21	0.13	1	BN	post	pre	HBV-#1	STX10
0.0790437	-0.20206	0.244	0.309	1	BN	post	pre	HBV-#1	GTF2A2
0.0803855	0.26081	0.227	0.146	1	BN	post	pre	HBV-#1	KAT6B
0.0825329	-0.207248	0.597	0.683	1	BN	post	pre	HBV-#1	ETS1
0.0831486	-0.213193	0.227	0.309	1	BN	post	pre	HBV-#1	MRPL20
0.083151	-0.205126	0.185	0.26	1	BN	post	pre	HBV-#1	TMCO1
0.0842764	0.213365	0.252	0.163	1	BN	post	pre	HBV-#1	PMF1
0.0842891	-0.220743	0.529	0.593	1	BN	post	pre	HBV-#1	PARP1
0.0845208	-0.210898	0.126	0.203	1	BN	post	pre	HBV-#1	METTL23
0.0869672	0.206652	0.185	0.106	1	BN	post	pre	HBV-#1	CEP170
0.0873891	0.228043	0.126	0.065	1	BN	post	pre	HBV-#1	AKT3
0.0895491	-0.209915	0.429	0.48	1	BN	post	pre	HBV-#1	ADAM28
0.09011	0.220103	0.378	0.285	1	BN	post	pre	HBV-#1	EPB41L4A-AS1
0.0907764	-0.232485	0.437	0.528	1	BN	post	pre	HBV-#1	CHURC1
0.0914423	0.233824	0.311	0.211	1	BN	post	pre	HBV-#1	CLINT1
0.091528	-0.212207	0.261	0.341	1	BN	post	pre	HBV-#1	ANP32E
0.0929202	-0.249824	0.269	0.366	1	BN	post	pre	HBV-#1	XAF1
0.0952828	0.217424	0.353	0.252	1	BN	post	pre	HBV-#1	MARCKS
0.0966714	0.202542	0.21	0.13	1	BN	post	pre	HBV-#1	RAP2C
0.100772	-0.233611	0.353	0.431	1	BN	post	pre	HBV-#1	EIF2S2
0.101978	-0.232392	0.218	0.293	1	BN	post	pre	HBV-#1	CHI3L2
0.104564	-0.212006	0.42	0.48	1	BN	post	pre	HBV-#1	CHD2
0.108123	-0.236589	0.21	0.276	1	BN	post	pre	HBV-#1	MAML2
0.108646	-0.202446	0.311	0.382	1	BN	post	pre	HBV-#1	CCND3
0.108711	0.20177	0.244	0.163	1	BN	post	pre	HBV-#1	FLNA
0.109916	0.245023	0.437	0.333	1	BN	post	pre	HBV-#1	YME1L1
0.112064	0.225655	0.261	0.179	1	BN	post	pre	HBV-#1	TCOF1
0.112446	0.222143	0.412	0.309	1	BN	post	pre	HBV-#1	TGFBR2
0.114637	-0.203391	0.269	0.333	1	BN	post	pre	HBV-#1	PRMT1
0.124046	0.223998	0.546	0.423	1	BN	post	pre	HBV-#1	PET100
0.13725	0.242344	0.345	0.268	1	BN	post	pre	HBV-#1	TSPYL1
0.147312	-0.230564	0.134	0.187	1	BN	post	pre	HBV-#1	TMA16
0.150102	0.22781	0.353	0.268	1	BN	post	pre	HBV-#1	COX16
0.151439	0.215887	0.387	0.301	1	BN	post	pre	HBV-#1	SELENOK
0.16214	0.208454	0.504	0.439	1	BN	post	pre	HBV-#1	MORF4L1
0.1714	-0.296372	0.731	0.642	1	BN	post	pre	HBV-#1	IGKC
0.224239	0.223064	0.193	0.138	1	BN	post	pre	HBV-#1	KCNQ1OT1
0.307126	-0.233477	0.529	0.553	1	BN	post	pre	HBV-#1	IL4R
4.49e-73	-1.38795	0.984	0.995	9.04e-69	BM	post	pre	HBV-#1	RPS10
5.62e-72	1.03356	1	1	1.13e-67	BM	post	pre	HBV-#1	RPL27A
6.63e-71	1.13225	0.996	0.99	1.33e-66	BM	post	pre	HBV-#1	RPS20
8.54e-68	0.769794	1	1	1.72e-63	BM	post	pre	HBV-#1	RPL13A
3.61e-66	2.46081	0.929	0.131	7.27e-62	BM	post	pre	HBV-#1	FOS
8.38e-65	0.791903	1	1	1.69e-60	BM	post	pre	HBV-#1	RPS11
9.01e-65	1.19331	0.996	0.883	1.81e-60	BM	post	pre	HBV-#1	RPS17
5.34e-62	0.908658	1	0.99	1.07e-57	BM	post	pre	HBV-#1	RPL23
1.08e-61	1.7851	0.881	0.073	2.17e-57	BM	post	pre	HBV-#1	FOSB
1.06e-56	0.802786	0.992	0.981	2.12e-52	BM	post	pre	HBV-#1	RPL31
1.66e-55	0.789868	0.988	0.985	3.34e-51	BM	post	pre	HBV-#1	RPL7
3.89e-52	0.457506	1	1	7.82e-48	BM	post	pre	HBV-#1	RPS29
6.46e-48	0.666101	1	0.99	1.3e-43	BM	post	pre	HBV-#1	EIF1
7.17e-48	0.599	0.996	0.99	1.44e-43	BM	post	pre	HBV-#1	RPL38
2.07e-47	0.915605	1	0.995	4.16e-43	BM	post	pre	HBV-#1	JUND
1.41e-43	1.23845	0.905	0.432	2.83e-39	BM	post	pre	HBV-#1	PPP1R15A
1.51e-40	1.32228	0.925	0.568	3.05e-36	BM	post	pre	HBV-#1	NFKBIA
1.4e-38	1.05917	0.885	0.437	2.81e-34	BM	post	pre	HBV-#1	YPEL5
5.34e-38	1.32759	0.964	0.626	1.07e-33	BM	post	pre	HBV-#1	JUN
1.9e-35	-0.477321	1	1	3.83e-31	BM	post	pre	HBV-#1	MT-ND4
2.49e-35	0.350925	1	1	5.01e-31	BM	post	pre	HBV-#1	RPL37A
4.47e-35	1.22649	0.746	0.194	9e-31	BM	post	pre	HBV-#1	CD69
1.06e-34	-0.431672	1	1	2.13e-30	BM	post	pre	HBV-#1	MT-ND3
9.37e-32	0.927039	0.948	0.607	1.88e-27	BM	post	pre	HBV-#1	DUSP1
4.92e-31	0.953908	0.948	0.684	9.91e-27	BM	post	pre	HBV-#1	KLF6
1.25e-28	0.950719	0.877	0.544	2.51e-24	BM	post	pre	HBV-#1	ZFP36
2.69e-28	-0.353656	1	1	5.41e-24	BM	post	pre	HBV-#1	MT-ATP6
6.93e-28	0.306895	1	1	1.39e-23	BM	post	pre	HBV-#1	RPLP2
8.25e-28	0.7671	0.913	0.534	1.66e-23	BM	post	pre	HBV-#1	PLCG2
2.9e-26	-0.403441	1	1	5.83e-22	BM	post	pre	HBV-#1	MT-CYB
2.55e-24	0.695002	0.937	0.655	5.13e-20	BM	post	pre	HBV-#1	NAP1L1
3.08e-24	-0.317036	1	1	6.2e-20	BM	post	pre	HBV-#1	MT-CO2
3.4e-24	0.54851	1	0.971	6.84e-20	BM	post	pre	HBV-#1	H3F3B
8.36e-24	0.633026	0.401	0.005	1.68e-19	BM	post	pre	HBV-#1	CXCL8
8.77e-23	0.525833	1	0.981	1.76e-18	BM	post	pre	HBV-#1	UBC
1.11e-22	0.51868	1	0.985	2.24e-18	BM	post	pre	HBV-#1	DDX5
1.77e-22	-0.295743	1	1	3.57e-18	BM	post	pre	HBV-#1	MT-CO3
2.16e-22	0.721627	0.746	0.325	4.35e-18	BM	post	pre	HBV-#1	IDS
2.47e-22	0.724536	0.563	0.126	4.97e-18	BM	post	pre	HBV-#1	GADD45B
1.04e-21	0.852162	0.544	0.131	2.08e-17	BM	post	pre	HBV-#1	NR4A2
6.1e-21	0.784812	0.766	0.413	1.23e-16	BM	post	pre	HBV-#1	TUBA1A
1.47e-20	0.324458	1	0.995	2.96e-16	BM	post	pre	HBV-#1	RPL27
6.87e-20	0.693526	0.492	0.097	1.38e-15	BM	post	pre	HBV-#1	AC044849.1
1.39e-19	0.71393	0.897	0.67	2.79e-15	BM	post	pre	HBV-#1	IER2
1.44e-19	0.732407	0.623	0.233	2.89e-15	BM	post	pre	HBV-#1	ARL4A
1.5e-19	0.710755	0.556	0.155	3.03e-15	BM	post	pre	HBV-#1	CD83
3.33e-19	0.685394	0.345	0.01	6.7e-15	BM	post	pre	HBV-#1	RGS1
4.54e-19	0.636812	0.984	0.966	9.13e-15	BM	post	pre	HBV-#1	KLF2
1.43e-18	0.717754	0.631	0.262	2.89e-14	BM	post	pre	HBV-#1	MCL1
6.58e-18	0.519407	0.937	0.82	1.32e-13	BM	post	pre	HBV-#1	YWHAZ
9.23e-18	0.667752	0.417	0.068	1.86e-13	BM	post	pre	HBV-#1	AC020916.1
1.47e-17	-0.428107	0.988	0.995	2.96e-13	BM	post	pre	HBV-#1	CD79A
2.01e-17	0.739507	0.833	0.607	4.04e-13	BM	post	pre	HBV-#1	DDX3X
2.56e-17	0.561797	0.968	0.845	5.15e-13	BM	post	pre	HBV-#1	TSC22D3
3.16e-17	0.228584	0.996	1	6.37e-13	BM	post	pre	HBV-#1	RPL23A
1.12e-16	-0.260971	1	1	2.25e-12	BM	post	pre	HBV-#1	MT-CO1
1.57e-16	-0.232626	1	1	3.16e-12	BM	post	pre	HBV-#1	RPL8
2.04e-16	0.626241	0.484	0.141	4.11e-12	BM	post	pre	HBV-#1	MIDN
3.52e-16	0.675704	0.94	0.85	7.09e-12	BM	post	pre	HBV-#1	JUNB
3.84e-16	0.357956	0.996	1	7.74e-12	BM	post	pre	HBV-#1	TMSB4X
1.52e-15	-0.266583	1	1	3.05e-11	BM	post	pre	HBV-#1	MALAT1
3.42e-15	0.57303	0.853	0.665	6.89e-11	BM	post	pre	HBV-#1	CCNL1
5e-15	0.530131	0.492	0.146	1.01e-10	BM	post	pre	HBV-#1	UBE2S
9.45e-15	0.558497	0.575	0.238	1.9e-10	BM	post	pre	HBV-#1	TUBB4B
1.3e-14	0.614237	0.389	0.078	2.61e-10	BM	post	pre	HBV-#1	CDKN1A
1.48e-14	0.79114	0.524	0.18	2.98e-10	BM	post	pre	HBV-#1	RGS2
7.17e-14	-0.392704	0.976	1	1.44e-09	BM	post	pre	HBV-#1	HLA-DRB5
1.05e-13	0.463974	0.849	0.641	2.12e-09	BM	post	pre	HBV-#1	MTPN
1.52e-13	0.496844	0.401	0.102	3.05e-09	BM	post	pre	HBV-#1	LYZ
1.52e-13	0.61805	0.726	0.471	3.06e-09	BM	post	pre	HBV-#1	IER5
2.19e-13	0.41727	0.23	0	4.4e-09	BM	post	pre	HBV-#1	IL1B
3.15e-13	0.527514	0.444	0.131	6.33e-09	BM	post	pre	HBV-#1	HIST2H2AC
4.37e-13	0.598743	0.488	0.184	8.79e-09	BM	post	pre	HBV-#1	IFRD1
1.28e-12	0.383779	0.286	0.034	2.58e-08	BM	post	pre	HBV-#1	CSRNP1
1.36e-12	0.449194	0.833	0.558	2.73e-08	BM	post	pre	HBV-#1	SNHG5
1.54e-12	0.473234	0.405	0.112	3.1e-08	BM	post	pre	HBV-#1	PPP1R15B
1.67e-12	0.460358	0.798	0.519	3.35e-08	BM	post	pre	HBV-#1	IQGAP1
2.92e-12	0.437813	0.333	0.063	5.88e-08	BM	post	pre	HBV-#1	RASGEF1B
3.03e-12	-0.475985	0.825	0.917	6.09e-08	BM	post	pre	HBV-#1	HLA-DQA1
3.76e-12	0.469194	0.742	0.437	7.56e-08	BM	post	pre	HBV-#1	EPC1
5.35e-12	-0.46538	0.937	0.981	1.08e-07	BM	post	pre	HBV-#1	TXNIP
8.56e-12	0.49892	0.27	0.034	1.72e-07	BM	post	pre	HBV-#1	AREG
1.12e-11	0.546931	0.508	0.228	2.25e-07	BM	post	pre	HBV-#1	SBDS
3.06e-11	-0.276919	1	1	6.16e-07	BM	post	pre	HBV-#1	CD37
3.07e-11	0.511228	0.552	0.272	6.17e-07	BM	post	pre	HBV-#1	SNHG9
3.62e-11	-0.399551	0.845	0.947	7.29e-07	BM	post	pre	HBV-#1	CORO1A
4.21e-11	0.370185	0.27	0.039	8.47e-07	BM	post	pre	HBV-#1	TOB1
9.17e-11	0.564103	0.524	0.223	1.84e-06	BM	post	pre	HBV-#1	AC103591.3
9.55e-11	-0.367809	0.988	0.985	1.92e-06	BM	post	pre	HBV-#1	BTG1
1.09e-10	0.405504	0.298	0.058	2.2e-06	BM	post	pre	HBV-#1	KMT2E-AS1
1.22e-10	0.468712	0.329	0.083	2.45e-06	BM	post	pre	HBV-#1	AL121944.1
1.33e-10	0.456271	0.861	0.675	2.67e-06	BM	post	pre	HBV-#1	TRA2B
1.63e-10	0.449812	0.702	0.442	3.29e-06	BM	post	pre	HBV-#1	BCLAF1
1.66e-10	-0.526928	0.48	0.689	3.34e-06	BM	post	pre	HBV-#1	AC004687.1
1.81e-10	0.547535	0.845	0.636	3.64e-06	BM	post	pre	HBV-#1	CXCR4
2.51e-10	0.595206	0.516	0.252	5.05e-06	BM	post	pre	HBV-#1	PMAIP1
4.39e-10	-0.429436	0.425	0.68	8.83e-06	BM	post	pre	HBV-#1	MT-ATP8
5.07e-10	0.347276	0.302	0.068	1.02e-05	BM	post	pre	HBV-#1	TNFAIP3
5.22e-10	0.383718	0.893	0.762	1.05e-05	BM	post	pre	HBV-#1	SRRM2
5.56e-10	-0.380389	0.754	0.883	1.12e-05	BM	post	pre	HBV-#1	HSPA8
6.71e-10	0.435708	0.587	0.306	1.35e-05	BM	post	pre	HBV-#1	MT-ND6
9.92e-10	0.39416	0.258	0.049	2e-05	BM	post	pre	HBV-#1	SERTAD1
1.02e-09	0.423232	0.286	0.063	2.06e-05	BM	post	pre	HBV-#1	NR4A1
1.03e-09	0.414321	0.857	0.66	2.08e-05	BM	post	pre	HBV-#1	BTG2
1.5e-09	-0.36362	0.726	0.859	3.01e-05	BM	post	pre	HBV-#1	CD81
1.9e-09	0.379416	0.452	0.194	3.83e-05	BM	post	pre	HBV-#1	MOB3A
2.08e-09	0.313773	0.214	0.024	4.18e-05	BM	post	pre	HBV-#1	SMAD7
2.31e-09	-0.474205	0.135	0.354	4.64e-05	BM	post	pre	HBV-#1	C1orf56
3.9e-09	0.430885	0.357	0.131	7.85e-05	BM	post	pre	HBV-#1	MAP3K8
4.41e-09	0.480985	0.73	0.485	8.87e-05	BM	post	pre	HBV-#1	IRF1
6.31e-09	0.427396	0.377	0.131	0.000127	BM	post	pre	HBV-#1	TTN
6.33e-09	0.477673	0.421	0.175	0.000127	BM	post	pre	HBV-#1	SLC2A3
7.3e-09	0.473147	0.615	0.393	0.000147	BM	post	pre	HBV-#1	ATF4
7.99e-09	0.376601	0.19	0.019	0.000161	BM	post	pre	HBV-#1	KLF4
8.45e-09	-0.447574	0.552	0.743	0.00017	BM	post	pre	HBV-#1	PTPN6
1.39e-08	0.369353	0.52	0.262	0.000279	BM	post	pre	HBV-#1	MYH9
1.4e-08	0.485103	0.413	0.175	0.000283	BM	post	pre	HBV-#1	PHACTR1
1.44e-08	-0.36944	0.357	0.602	0.000289	BM	post	pre	HBV-#1	HNRNPF
1.48e-08	0.277146	0.155	0.005	0.000298	BM	post	pre	HBV-#1	IER3
1.59e-08	0.364245	0.762	0.578	0.00032	BM	post	pre	HBV-#1	SNHG8
1.83e-08	0.368969	0.52	0.267	0.000369	BM	post	pre	HBV-#1	BRD2
2.14e-08	0.372256	0.865	0.825	0.000431	BM	post	pre	HBV-#1	TPM3
2.81e-08	0.20779	0.139	0	0.000565	BM	post	pre	HBV-#1	ANGPTL1
3.42e-08	0.304421	0.298	0.087	0.000689	BM	post	pre	HBV-#1	KLF10
4.57e-08	0.328859	0.135	0	0.00092	BM	post	pre	HBV-#1	ID1
4.63e-08	0.364906	0.5	0.252	0.000932	BM	post	pre	HBV-#1	IDI1
5.07e-08	0.352957	0.77	0.592	0.00101932	BM	post	pre	HBV-#1	EIF4G2
5.56e-08	0.362083	0.325	0.112	0.00111793	BM	post	pre	HBV-#1	S100A9
5.72e-08	-0.348428	0.603	0.777	0.00115048	BM	post	pre	HBV-#1	RBMX
6.89e-08	0.283595	0.429	0.175	0.00138592	BM	post	pre	HBV-#1	PREX1
7.61e-08	0.295254	0.909	0.83	0.00153088	BM	post	pre	HBV-#1	RBM39
1.12e-07	0.26927	0.964	0.932	0.00225323	BM	post	pre	HBV-#1	EEF2
1.22e-07	-0.322875	0.202	0.417	0.00244566	BM	post	pre	HBV-#1	CREBZF
1.52e-07	0.333511	0.647	0.417	0.00306203	BM	post	pre	HBV-#1	SRSF2
1.6e-07	0.275835	0.159	0.015	0.0032251	BM	post	pre	HBV-#1	DUSP5
1.76e-07	0.36408	0.667	0.427	0.00355021	BM	post	pre	HBV-#1	RESF1
1.91e-07	0.258617	0.234	0.053	0.0038363	BM	post	pre	HBV-#1	PRR7
2.08e-07	0.380553	0.512	0.282	0.00418476	BM	post	pre	HBV-#1	SNHG32
2.91e-07	0.36215	0.325	0.126	0.00584843	BM	post	pre	HBV-#1	MYLIP
3.05e-07	0.420185	0.337	0.131	0.00613171	BM	post	pre	HBV-#1	KCNQ1OT1
3.25e-07	-0.325211	0.849	0.922	0.00653634	BM	post	pre	HBV-#1	HLA-DQB1
3.39e-07	0.317658	0.683	0.481	0.00681147	BM	post	pre	HBV-#1	SFPQ
3.98e-07	0.28797	0.552	0.325	0.00800944	BM	post	pre	HBV-#1	PSAP
4.4e-07	0.303971	0.468	0.238	0.00884961	BM	post	pre	HBV-#1	SLC38A2
4.47e-07	-0.210676	0.02	0.146	0.0089915	BM	post	pre	HBV-#1	SOWAHD
5.33e-07	0.297416	0.921	0.845	0.0107332	BM	post	pre	HBV-#1	GAS5
5.43e-07	-0.368395	0.452	0.631	0.0109282	BM	post	pre	HBV-#1	TRAF3IP3
5.68e-07	0.203897	0.127	0.005	0.0114341	BM	post	pre	HBV-#1	CCL3
5.81e-07	0.298484	0.345	0.136	0.0116825	BM	post	pre	HBV-#1	RBM38
6.3e-07	-0.31619	0.464	0.646	0.012681	BM	post	pre	HBV-#1	ZNF706
6.34e-07	0.407786	0.694	0.524	0.0127645	BM	post	pre	HBV-#1	AHNAK
6.92e-07	0.305381	0.365	0.155	0.01392	BM	post	pre	HBV-#1	ZBTB1
7.3e-07	0.274641	0.246	0.073	0.0146946	BM	post	pre	HBV-#1	RNF139
7.82e-07	0.3174	0.437	0.223	0.0157278	BM	post	pre	HBV-#1	UBALD2
8.06e-07	0.275538	0.73	0.524	0.0162147	BM	post	pre	HBV-#1	CDV3
8.63e-07	0.281419	0.925	0.83	0.017363	BM	post	pre	HBV-#1	UBB
8.96e-07	0.3909	0.687	0.558	0.0180259	BM	post	pre	HBV-#1	LCP1
1.26e-06	-0.215108	0.841	0.937	0.0252855	BM	post	pre	HBV-#1	GAPDH
1.38e-06	0.35323	0.452	0.248	0.0277684	BM	post	pre	HBV-#1	SRGN
1.39e-06	0.590438	0.246	0.078	0.0280058	BM	post	pre	HBV-#1	EGR1
1.54e-06	0.268597	0.242	0.078	0.0309743	BM	post	pre	HBV-#1	ARF5
1.61e-06	0.25679	0.187	0.039	0.0323459	BM	post	pre	HBV-#1	RNF44
1.62e-06	0.459365	0.623	0.471	0.0325869	BM	post	pre	HBV-#1	CD44
1.69e-06	-0.336297	0.516	0.699	0.0340776	BM	post	pre	HBV-#1	SPIB
1.79e-06	-0.340397	0.298	0.481	0.035997	BM	post	pre	HBV-#1	PRMT2
2.06e-06	-0.219707	0.028	0.15	0.0414802	BM	post	pre	HBV-#1	APOLD1
2.26e-06	0.298109	0.298	0.112	0.0454394	BM	post	pre	HBV-#1	TENT5C
2.28e-06	-0.283803	0.651	0.82	0.0459077	BM	post	pre	HBV-#1	FXYD5
2.35e-06	0.29013	0.698	0.529	0.0473442	BM	post	pre	HBV-#1	MOB1A
2.46e-06	0.320969	0.694	0.519	0.0494704	BM	post	pre	HBV-#1	EIF5
2.75e-06	0.371158	0.321	0.141	0.0553345	BM	post	pre	HBV-#1	CHMP1B
3.48e-06	0.242918	0.968	0.942	0.0699963	BM	post	pre	HBV-#1	PNRC1
3.49e-06	0.246129	0.187	0.044	0.0703063	BM	post	pre	HBV-#1	AC108863.2
3.52e-06	0.312911	0.385	0.189	0.0708368	BM	post	pre	HBV-#1	IRF2BP2
4.16e-06	0.333079	0.528	0.316	0.0837743	BM	post	pre	HBV-#1	HMGB2
4.28e-06	0.32215	0.409	0.209	0.0861912	BM	post	pre	HBV-#1	ATP2A3
4.37e-06	0.23116	0.218	0.063	0.0879471	BM	post	pre	HBV-#1	AL354733.3
4.59e-06	0.22498	0.23	0.073	0.0924374	BM	post	pre	HBV-#1	RNF220
4.65e-06	-0.212185	0.984	0.985	0.0936425	BM	post	pre	HBV-#1	EEF1D
4.71e-06	0.267522	0.357	0.165	0.094791	BM	post	pre	HBV-#1	ATF7IP2
5.42e-06	0.335239	0.722	0.578	0.10908	BM	post	pre	HBV-#1	DAZAP2
5.48e-06	0.282071	0.373	0.175	0.110187	BM	post	pre	HBV-#1	RAPGEF1
5.55e-06	-0.213424	0.992	0.99	0.111642	BM	post	pre	HBV-#1	HLA-DPA1
5.62e-06	0.32295	0.77	0.597	0.113148	BM	post	pre	HBV-#1	FAM107B
6.22e-06	0.267781	0.329	0.141	0.12515	BM	post	pre	HBV-#1	RB1CC1
6.7e-06	-0.260169	0.317	0.519	0.134777	BM	post	pre	HBV-#1	LAPTM4A
6.71e-06	0.28951	0.782	0.617	0.134957	BM	post	pre	HBV-#1	STK17B
6.82e-06	0.323342	0.901	0.85	0.137302	BM	post	pre	HBV-#1	SRSF7
6.89e-06	-0.292732	0.56	0.718	0.138714	BM	post	pre	HBV-#1	LUC7L3
7.22e-06	0.256271	0.254	0.087	0.145197	BM	post	pre	HBV-#1	S100A8
7.89e-06	0.229968	0.98	0.922	0.158681	BM	post	pre	HBV-#1	UQCRB
8.42e-06	-0.292589	0.567	0.738	0.169384	BM	post	pre	HBV-#1	TNFAIP8
8.57e-06	0.247836	0.27	0.107	0.172461	BM	post	pre	HBV-#1	DYNLL2
8.79e-06	0.266445	0.433	0.228	0.176864	BM	post	pre	HBV-#1	USP34
8.99e-06	0.285521	0.381	0.194	0.180858	BM	post	pre	HBV-#1	POLR2A
9.13e-06	0.250456	0.29	0.121	0.183618	BM	post	pre	HBV-#1	ELMO1
1.01e-05	0.26712	0.171	0.039	0.203295	BM	post	pre	HBV-#1	MYADM
1.28e-05	0.237906	0.234	0.083	0.257249	BM	post	pre	HBV-#1	DNAJB1
1.36e-05	-0.281087	0.278	0.442	0.273964	BM	post	pre	HBV-#1	LYL1
1.43e-05	-0.270854	0.266	0.432	0.287856	BM	post	pre	HBV-#1	2022-03-09
1.47e-05	-0.293689	0.21	0.379	0.295331	BM	post	pre	HBV-#1	SIT1
1.57e-05	0.201624	0.171	0.044	0.315915	BM	post	pre	HBV-#1	C16orf72
1.57e-05	0.232961	0.258	0.097	0.316074	BM	post	pre	HBV-#1	HIST1H3D
1.59e-05	0.341264	0.413	0.223	0.319508	BM	post	pre	HBV-#1	HIST1H1C
1.61e-05	0.202336	0.139	0.024	0.324247	BM	post	pre	HBV-#1	RGCC
1.67e-05	-0.337416	0.139	0.301	0.335218	BM	post	pre	HBV-#1	IFI44L
1.68e-05	0.262842	0.976	0.947	0.338276	BM	post	pre	HBV-#1	HLA-DRB1
1.68e-05	0.206263	0.27	0.107	0.338902	BM	post	pre	HBV-#1	HERPUD2
1.71e-05	-0.226108	0.595	0.743	0.344376	BM	post	pre	HBV-#1	RAN
1.78e-05	0.348378	0.44	0.267	0.358454	BM	post	pre	HBV-#1	MIR29B2CHG
1.82e-05	-0.228257	0.079	0.218	0.36648	BM	post	pre	HBV-#1	SLC25A45
2.15e-05	0.24958	0.722	0.529	0.431952	BM	post	pre	HBV-#1	PTP4A2
2.19e-05	-0.301014	0.175	0.33	0.440819	BM	post	pre	HBV-#1	RSRC1
2.42e-05	0.220446	0.302	0.136	0.487681	BM	post	pre	HBV-#1	FAM120A
2.68e-05	0.243154	0.413	0.218	0.538976	BM	post	pre	HBV-#1	SOD2
2.71e-05	0.224798	0.286	0.121	0.544867	BM	post	pre	HBV-#1	SOCS1
2.81e-05	0.271242	0.238	0.092	0.564429	BM	post	pre	HBV-#1	GRASP
2.82e-05	0.201812	0.183	0.053	0.567963	BM	post	pre	HBV-#1	H2AFX
2.9e-05	-0.210737	0.044	0.155	0.582757	BM	post	pre	HBV-#1	RAB9A
2.96e-05	-0.229237	0.722	0.82	0.59481	BM	post	pre	HBV-#1	SNX3
2.97e-05	0.255102	0.881	0.743	0.596866	BM	post	pre	HBV-#1	HNRNPC
3.09e-05	-0.214975	0.079	0.209	0.621831	BM	post	pre	HBV-#1	MAGED2
3.28e-05	-0.256689	0.115	0.262	0.660177	BM	post	pre	HBV-#1	AC058791.1
3.41e-05	0.284884	0.488	0.286	0.68685	BM	post	pre	HBV-#1	RBBP6
3.44e-05	0.265718	0.282	0.121	0.69185	BM	post	pre	HBV-#1	DUSP2
3.59e-05	-0.213899	0.075	0.209	0.721323	BM	post	pre	HBV-#1	SURF6
3.64e-05	-0.284769	0.429	0.578	0.732386	BM	post	pre	HBV-#1	HVCN1
3.7e-05	0.246027	0.806	0.665	0.745283	BM	post	pre	HBV-#1	SRSF3
3.76e-05	0.248213	0.536	0.325	0.756821	BM	post	pre	HBV-#1	DOCK2
3.85e-05	-0.365697	0.163	0.306	0.774493	BM	post	pre	HBV-#1	CCR7
3.86e-05	0.278981	0.512	0.345	0.777143	BM	post	pre	HBV-#1	FBL
3.9e-05	0.264468	0.448	0.248	0.784268	BM	post	pre	HBV-#1	ATP2B1-AS1
4.94e-05	-0.284397	0.496	0.665	0.994523	BM	post	pre	HBV-#1	HERPUD1
5.18e-05	0.225474	0.278	0.121	1	BM	post	pre	HBV-#1	STAT6
5.28e-05	-0.267892	0.246	0.403	1	BM	post	pre	HBV-#1	ABHD14B
5.39e-05	-0.243546	0.452	0.612	1	BM	post	pre	HBV-#1	POLR2J3
5.44e-05	0.202431	0.266	0.112	1	BM	post	pre	HBV-#1	CCNH
5.62e-05	0.316325	0.548	0.369	1	BM	post	pre	HBV-#1	YME1L1
5.63e-05	-0.236377	0.671	0.816	1	BM	post	pre	HBV-#1	SNX2
5.67e-05	0.227278	0.262	0.107	1	BM	post	pre	HBV-#1	KDM6B
5.89e-05	0.236426	0.254	0.112	1	BM	post	pre	HBV-#1	MAPRE1
6.18e-05	-0.2457	0.579	0.709	1	BM	post	pre	HBV-#1	ISG20
6.3e-05	-0.260968	0.218	0.369	1	BM	post	pre	HBV-#1	RPA2
6.34e-05	-0.252999	0.409	0.583	1	BM	post	pre	HBV-#1	H2AFZ
6.35e-05	0.291822	0.476	0.296	1	BM	post	pre	HBV-#1	HSPA5
6.37e-05	-0.243131	0.317	0.476	1	BM	post	pre	HBV-#1	CCNDBP1
6.65e-05	0.260445	0.536	0.364	1	BM	post	pre	HBV-#1	MAP1LC3B
6.69e-05	-0.294337	0.107	0.238	1	BM	post	pre	HBV-#1	C1orf131
6.82e-05	-0.290671	0.155	0.296	1	BM	post	pre	HBV-#1	AC025164.1
6.87e-05	0.272399	0.496	0.33	1	BM	post	pre	HBV-#1	WIPF1
6.93e-05	-0.225354	0.595	0.704	1	BM	post	pre	HBV-#1	TMBIM4
6.97e-05	-0.240118	0.437	0.607	1	BM	post	pre	HBV-#1	ACAP1
7.38e-05	0.27543	0.369	0.204	1	BM	post	pre	HBV-#1	ZFAND5
7.5e-05	-0.202312	0.091	0.223	1	BM	post	pre	HBV-#1	POLM
7.58e-05	-0.226906	0.107	0.238	1	BM	post	pre	HBV-#1	DBP
7.59e-05	0.408984	0.317	0.165	1	BM	post	pre	HBV-#1	RHOB
7.81e-05	-0.254074	0.298	0.451	1	BM	post	pre	HBV-#1	NMT1
9.03e-05	0.20298	0.155	0.044	1	BM	post	pre	HBV-#1	PRMT9
9.15e-05	-0.275427	0.262	0.422	1	BM	post	pre	HBV-#1	LMO4
9.36e-05	-0.230523	0.262	0.417	1	BM	post	pre	HBV-#1	IMP3
9.37e-05	0.227487	0.69	0.471	1	BM	post	pre	HBV-#1	DDX21
9.49e-05	0.21438	0.222	0.087	1	BM	post	pre	HBV-#1	KLHL18
9.98e-05	-0.234795	0.274	0.432	1	BM	post	pre	HBV-#1	CYBC1
0.000105	-0.305063	0.246	0.388	1	BM	post	pre	HBV-#1	FRG1
0.000111	0.309078	0.619	0.476	1	BM	post	pre	HBV-#1	DNAJA1
0.000111	0.268066	0.508	0.33	1	BM	post	pre	HBV-#1	HNRNPUL1
0.000114	-0.239588	0.357	0.515	1	BM	post	pre	HBV-#1	PLEKHF2
0.000114	0.261492	0.635	0.495	1	BM	post	pre	HBV-#1	EIF3L
0.000117	-0.277656	0.413	0.573	1	BM	post	pre	HBV-#1	LINC02397
0.00012	-0.200665	0.718	0.82	1	BM	post	pre	HBV-#1	ITM2B
0.000122	0.218019	0.294	0.141	1	BM	post	pre	HBV-#1	RAB29
0.000123	0.200237	0.29	0.141	1	BM	post	pre	HBV-#1	ADGRE5
0.000131	-0.241133	0.56	0.689	1	BM	post	pre	HBV-#1	SPCS2
0.000131	-0.228686	0.401	0.553	1	BM	post	pre	HBV-#1	S1PR4
0.000137	0.243004	0.238	0.102	1	BM	post	pre	HBV-#1	ING3
0.000142	0.264206	0.73	0.607	1	BM	post	pre	HBV-#1	TAPBP
0.000146	-0.329903	0.635	0.709	1	BM	post	pre	HBV-#1	UCP2
0.000148	-0.265107	0.56	0.689	1	BM	post	pre	HBV-#1	2022-03-01
0.00015	0.22198	0.369	0.209	1	BM	post	pre	HBV-#1	NUFIP2
0.000156	0.244266	0.194	0.078	1	BM	post	pre	HBV-#1	LINC01138
0.000162	0.242775	0.25	0.112	1	BM	post	pre	HBV-#1	TSPYL2
0.000163	-0.25588	0.444	0.602	1	BM	post	pre	HBV-#1	TBC1D10C
0.000169	-0.206158	0.147	0.277	1	BM	post	pre	HBV-#1	MHENCR
0.000174	0.255973	0.409	0.257	1	BM	post	pre	HBV-#1	GNB1
0.000178	-0.240878	0.651	0.752	1	BM	post	pre	HBV-#1	PPDPF
0.00018	-0.223878	0.099	0.218	1	BM	post	pre	HBV-#1	SFMBT1
0.000183	0.229712	0.349	0.194	1	BM	post	pre	HBV-#1	EFHD2
0.000203	0.23253	0.234	0.107	1	BM	post	pre	HBV-#1	CXCR5
0.000207	0.230244	0.401	0.228	1	BM	post	pre	HBV-#1	PRKAR1A
0.000208	0.217971	0.889	0.854	1	BM	post	pre	HBV-#1	CD48
0.000216	-0.248898	0.353	0.5	1	BM	post	pre	HBV-#1	IRF9
0.000226	0.292734	0.659	0.505	1	BM	post	pre	HBV-#1	CYCS
0.000226	-0.223229	0.353	0.515	1	BM	post	pre	HBV-#1	GADD45GIP1
0.000231	-0.200669	0.036	0.126	1	BM	post	pre	HBV-#1	AC245060.5
0.000232	-0.241473	0.337	0.466	1	BM	post	pre	HBV-#1	SNRPB2
0.000244	0.258285	0.202	0.083	1	BM	post	pre	HBV-#1	NAMPT
0.000245	0.204554	0.849	0.723	1	BM	post	pre	HBV-#1	SRRM1
0.000245	0.283692	0.425	0.282	1	BM	post	pre	HBV-#1	RAB11FIP1
0.000269	0.223514	0.742	0.573	1	BM	post	pre	HBV-#1	PRRC2C
0.000271	0.208329	0.937	0.927	1	BM	post	pre	HBV-#1	CALM1
0.000278	-0.215752	0.361	0.515	1	BM	post	pre	HBV-#1	RSBN1L
0.000287	0.27524	0.282	0.15	1	BM	post	pre	HBV-#1	NXT1
0.00029	-0.227412	0.198	0.335	1	BM	post	pre	HBV-#1	PUF60
0.000303	0.231111	0.361	0.209	1	BM	post	pre	HBV-#1	WDFY4
0.000306	0.294103	0.619	0.5	1	BM	post	pre	HBV-#1	PRDM2
0.000319	0.224422	0.54	0.354	1	BM	post	pre	HBV-#1	BZW1
0.000324	0.24225	0.464	0.316	1	BM	post	pre	HBV-#1	EMB
0.000332	-0.204929	0.163	0.296	1	BM	post	pre	HBV-#1	TRIM73
0.000332	-0.246336	0.54	0.655	1	BM	post	pre	HBV-#1	STX7
0.000336	0.204519	0.337	0.184	1	BM	post	pre	HBV-#1	ARHGAP17
0.000338	0.316896	0.929	0.893	1	BM	post	pre	HBV-#1	CRIP1
0.000362	-0.23033	0.115	0.228	1	BM	post	pre	HBV-#1	UPF3B
0.000389	-0.22591	0.464	0.597	1	BM	post	pre	HBV-#1	RNASEH2B
0.000403	-0.221304	0.139	0.267	1	BM	post	pre	HBV-#1	CCDC66
0.000403	-0.223067	0.036	0.121	1	BM	post	pre	HBV-#1	ABCB4
0.00041	0.215481	0.321	0.17	1	BM	post	pre	HBV-#1	MYO9B
0.000413	-0.215303	0.31	0.466	1	BM	post	pre	HBV-#1	SNRPN
0.000422	0.211928	0.29	0.15	1	BM	post	pre	HBV-#1	SLC44A2
0.000427	0.272106	0.643	0.495	1	BM	post	pre	HBV-#1	ODC1
0.000449	0.217329	0.44	0.262	1	BM	post	pre	HBV-#1	KDM2A
0.000453	-0.215605	0.516	0.641	1	BM	post	pre	HBV-#1	SYPL1
0.000461	-0.220699	0.825	0.874	1	BM	post	pre	HBV-#1	GABARAP
0.000477	-0.317732	0.194	0.32	1	BM	post	pre	HBV-#1	ID3
0.000485	0.220151	0.413	0.257	1	BM	post	pre	HBV-#1	SPTAN1
0.000495	0.201962	0.325	0.18	1	BM	post	pre	HBV-#1	SELENOS
0.000536	0.224006	0.698	0.558	1	BM	post	pre	HBV-#1	UBE2D3
0.000589	-0.232168	0.448	0.592	1	BM	post	pre	HBV-#1	EIF2S2
0.000601	-0.203138	0.603	0.723	1	BM	post	pre	HBV-#1	TRMT112
0.000677	0.227385	0.194	0.083	1	BM	post	pre	HBV-#1	NEU1
0.000682	-0.200855	0.643	0.752	1	BM	post	pre	HBV-#1	EIF3G
0.000697	-0.226031	0.171	0.291	1	BM	post	pre	HBV-#1	EGLN2
0.000756	-0.207166	0.71	0.786	1	BM	post	pre	HBV-#1	ARL6IP5
0.000764	0.237136	0.599	0.471	1	BM	post	pre	HBV-#1	BAX
0.000829	-0.260329	0.167	0.291	1	BM	post	pre	HBV-#1	ESF1
0.000866	0.221426	0.508	0.35	1	BM	post	pre	HBV-#1	CCDC59
0.000874	-0.207745	0.175	0.301	1	BM	post	pre	HBV-#1	CD180
0.00088	-0.26651	0.361	0.481	1	BM	post	pre	HBV-#1	ARHGAP24
0.000905	-0.246785	0.476	0.592	1	BM	post	pre	HBV-#1	RAP1B
0.000919	0.221521	0.282	0.15	1	BM	post	pre	HBV-#1	JOSD1
0.000957	-0.252895	0.357	0.471	1	BM	post	pre	HBV-#1	PCSK7
0.00102792	0.26882	0.583	0.461	1	BM	post	pre	HBV-#1	JMJD1C
0.00104315	0.222708	0.448	0.306	1	BM	post	pre	HBV-#1	CLK1
0.00110014	0.223761	0.325	0.194	1	BM	post	pre	HBV-#1	BIRC6
0.00114309	-0.235142	0.171	0.286	1	BM	post	pre	HBV-#1	TSC22D4
0.00117003	-0.205608	0.179	0.296	1	BM	post	pre	HBV-#1	RPA3
0.00118048	-0.226093	0.087	0.189	1	BM	post	pre	HBV-#1	LINC00662
0.00120227	0.224017	0.48	0.364	1	BM	post	pre	HBV-#1	FLNA
0.00123641	0.242503	0.69	0.597	1	BM	post	pre	HBV-#1	CCDC50
0.00130152	-0.217482	0.163	0.282	1	BM	post	pre	HBV-#1	IRF7
0.00131899	0.240673	0.381	0.248	1	BM	post	pre	HBV-#1	ANKRD13A
0.00135498	-0.216017	0.675	0.718	1	BM	post	pre	HBV-#1	PTGES3
0.00145247	0.25127	0.298	0.17	1	BM	post	pre	HBV-#1	MPEG1
0.00151761	0.204772	0.385	0.238	1	BM	post	pre	HBV-#1	ZFC3H1
0.0015693	-0.239779	0.175	0.286	1	BM	post	pre	HBV-#1	MRPS18C
0.00160648	-0.309764	0.417	0.519	1	BM	post	pre	HBV-#1	CD40
0.00162638	0.228104	0.254	0.146	1	BM	post	pre	HBV-#1	ALG13
0.00169228	-0.211433	0.147	0.252	1	BM	post	pre	HBV-#1	MRPS18B
0.00175221	-0.213205	0.516	0.646	1	BM	post	pre	HBV-#1	TRIM38
0.00181094	0.233736	0.52	0.398	1	BM	post	pre	HBV-#1	SQSTM1
0.00182813	0.208316	0.194	0.092	1	BM	post	pre	HBV-#1	ITGB2-AS1
0.00187399	-0.223547	0.262	0.388	1	BM	post	pre	HBV-#1	PPP1R10
0.00188027	-0.756704	0.282	0.383	1	BM	post	pre	HBV-#1	IGHA2
0.00188232	0.215864	0.54	0.398	1	BM	post	pre	HBV-#1	UBE2J1
0.00188283	-0.208635	0.282	0.413	1	BM	post	pre	HBV-#1	RAD23A
0.00204526	-0.200081	0.329	0.456	1	BM	post	pre	HBV-#1	OFD1
0.00234167	-0.204846	0.095	0.189	1	BM	post	pre	HBV-#1	CRIP2
0.00237573	-0.223904	0.262	0.369	1	BM	post	pre	HBV-#1	LMAN2
0.00253468	0.23861	0.238	0.126	1	BM	post	pre	HBV-#1	SKIL
0.00257373	0.214059	0.825	0.738	1	BM	post	pre	HBV-#1	TAGLN2
0.0028391	-0.236472	0.282	0.398	1	BM	post	pre	HBV-#1	CIR1
0.00290657	0.228349	0.81	0.757	1	BM	post	pre	HBV-#1	PLAC8
0.00343401	-0.222057	0.349	0.471	1	BM	post	pre	HBV-#1	ADAM28
0.00347483	0.220931	0.417	0.286	1	BM	post	pre	HBV-#1	SETX
0.00348361	-0.203394	0.306	0.427	1	BM	post	pre	HBV-#1	ABHD17A
0.00361115	-0.201945	0.464	0.573	1	BM	post	pre	HBV-#1	EVL
0.00377337	-0.204837	0.425	0.539	1	BM	post	pre	HBV-#1	DDX39B
0.00386759	-0.210406	0.782	0.864	1	BM	post	pre	HBV-#1	ARGLU1
0.00396721	-0.220565	0.579	0.665	1	BM	post	pre	HBV-#1	BCL11A
0.00398912	0.200324	0.798	0.694	1	BM	post	pre	HBV-#1	HNRNPA3
0.0040299	0.220187	0.651	0.539	1	BM	post	pre	HBV-#1	FNBP1
0.00425726	-0.213501	0.266	0.374	1	BM	post	pre	HBV-#1	TOMM22
0.00463483	-0.211326	0.722	0.767	1	BM	post	pre	HBV-#1	ZFP36L2
0.00475485	-0.208639	0.202	0.306	1	BM	post	pre	HBV-#1	SNX22
0.00493167	0.211898	0.369	0.248	1	BM	post	pre	HBV-#1	NFKBID
0.00496324	0.200599	0.544	0.427	1	BM	post	pre	HBV-#1	CNN2
0.00508805	0.20029	0.536	0.403	1	BM	post	pre	HBV-#1	SYK
0.00511181	-0.228325	0.325	0.413	1	BM	post	pre	HBV-#1	TUBB
0.00514042	-0.232389	0.635	0.718	1	BM	post	pre	HBV-#1	RPS27L
0.0054057	-0.522839	0.306	0.408	1	BM	post	pre	HBV-#1	IGHG4
0.00611731	-0.216052	0.313	0.422	1	BM	post	pre	HBV-#1	IL16
0.00640155	-0.20204	0.298	0.417	1	BM	post	pre	HBV-#1	IRF3
0.00699901	0.211346	0.675	0.587	1	BM	post	pre	HBV-#1	MARCKS
0.00722863	0.245195	0.317	0.214	1	BM	post	pre	HBV-#1	IQSEC1
0.00743621	-0.305662	0.365	0.481	1	BM	post	pre	HBV-#1	IGHG3
0.00933648	-0.242397	0.468	0.558	1	BM	post	pre	HBV-#1	VPREB3
0.00949424	0.246176	0.302	0.214	1	BM	post	pre	HBV-#1	AL499604.1
0.00982394	-0.707849	0.437	0.466	1	BM	post	pre	HBV-#1	IGLC2
0.0114125	0.211101	0.349	0.257	1	BM	post	pre	HBV-#1	SUMO3
0.0168542	0.201686	0.702	0.617	1	BM	post	pre	HBV-#1	BOD1L1
0.0195899	0.224499	0.135	0.068	1	BM	post	pre	HBV-#1	HES1
0.022301	0.371662	0.353	0.267	1	BM	post	pre	HBV-#1	IGHD
0.0235431	-0.214314	0.262	0.354	1	BM	post	pre	HBV-#1	USP8
0.0236456	0.205166	0.365	0.272	1	BM	post	pre	HBV-#1	SP140L
0.0250596	0.212738	0.361	0.262	1	BM	post	pre	HBV-#1	ARL4C
0.0289769	0.206927	0.413	0.33	1	BM	post	pre	HBV-#1	PHPT1
0.0348269	0.213319	0.484	0.393	1	BM	post	pre	HBV-#1	AMD1
0.0348507	-0.258846	0.46	0.515	1	BM	post	pre	HBV-#1	DAPP1
0.0575423	-0.203342	0.087	0.141	1	BM	post	pre	HBV-#1	PCDH9
0.071733	0.276994	0.655	0.602	1	BM	post	pre	HBV-#1	S100A4
0.0717496	-0.253343	0.194	0.248	1	BM	post	pre	HBV-#1	MX2
0.0768719	-0.290311	0.738	0.631	1	BM	post	pre	HBV-#1	IGKC
0.0798562	0.254676	0.27	0.214	1	BM	post	pre	HBV-#1	OTUD1
0.0949271	1.00474	0.329	0.306	1	BM	post	pre	HBV-#1	IGLC3
0.156765	-0.258633	0.492	0.51	1	BM	post	pre	HBV-#1	IGHM
0.19632	0.209232	0.639	0.602	1	BM	post	pre	HBV-#1	GPR183
0.390951	0.203997	0.464	0.447	1	BM	post	pre	HBV-#1	LGALS1
0.4408	0.391433	0.266	0.306	1	BM	post	pre	HBV-#1	HSPB1
0.479525	-0.279282	0.131	0.107	1	BM	post	pre	HBV-#1	IGLC1
1.48e-27	1.5139	0.981	0.908	2.97e-23	BN	post	pre	HBV+#1	RPS10
2.32e-21	-0.719179	0.981	1	4.67e-17	BN	post	pre	HBV+#1	RPS11
3.62e-21	0.527324	1	1	7.28e-17	BN	post	pre	HBV+#1	CD74
2.62e-20	-0.660091	0.981	1	5.28e-16	BN	post	pre	HBV+#1	RPL27A
3.77e-19	-0.822078	0.981	0.996	7.58e-15	BN	post	pre	HBV+#1	RPL23
7.4e-19	0.39767	0.981	1	1.49e-14	BN	post	pre	HBV+#1	EEF1A1
1.63e-18	-1.19529	0.585	0.94	3.28e-14	BN	post	pre	HBV+#1	PLCG2
1.73e-18	0.829812	0.981	0.793	3.49e-14	BN	post	pre	HBV+#1	PABPC1
2.28e-18	-0.412321	0.981	1	4.59e-14	BN	post	pre	HBV+#1	RPS29
2.68e-18	-0.458111	0.981	1	5.39e-14	BN	post	pre	HBV+#1	RPL21
3.56e-17	0.676055	0.491	0.052	7.17e-13	BN	post	pre	HBV+#1	SNHG25
2.12e-16	0.442402	1	1	4.26e-12	BN	post	pre	HBV+#1	MT-CO1
3.67e-16	-0.44768	0.981	1	7.38e-12	BN	post	pre	HBV+#1	RPL37A
1.7e-15	-0.414966	1	1	3.42e-11	BN	post	pre	HBV+#1	RPS2
3.05e-15	1.02522	0.906	0.394	6.14e-11	BN	post	pre	HBV+#1	CD69
7.95e-15	-1.17699	0.547	0.837	1.6e-10	BN	post	pre	HBV+#1	JUND
2.79e-14	0.460585	0.34	0.024	5.61e-10	BN	post	pre	HBV+#1	HNRNPA1P48
3.46e-14	0.6842	0.981	0.988	6.96e-10	BN	post	pre	HBV+#1	ACTB
4.03e-14	-0.288947	1	1	8.11e-10	BN	post	pre	HBV+#1	RPS27
4.48e-14	0.367359	1	1	9.01e-10	BN	post	pre	HBV+#1	B2M
7.37e-14	0.841794	0.566	0.116	1.48e-09	BN	post	pre	HBV+#1	CD83
2.35e-13	0.639554	0.491	0.08	4.72e-09	BN	post	pre	HBV+#1	ZFP36
4.89e-13	-0.785351	0.943	0.968	9.84e-09	BN	post	pre	HBV+#1	MTRNR2L12
2.61e-12	-0.911119	0.774	0.888	5.26e-08	BN	post	pre	HBV+#1	RCSD1
1.09e-11	-0.397092	1	1	2.18e-07	BN	post	pre	HBV+#1	MT-ND3
1.73e-11	-0.318908	0.981	1	3.49e-07	BN	post	pre	HBV+#1	RPL13A
1.75e-11	-0.912278	0.509	0.825	3.51e-07	BN	post	pre	HBV+#1	FCRL1
8.76e-11	0.325151	1	1	1.76e-06	BN	post	pre	HBV+#1	MT-CO3
1.54e-10	0.447984	0.981	0.972	3.09e-06	BN	post	pre	HBV+#1	RPL4
2e-10	0.544692	0.981	0.825	4.02e-06	BN	post	pre	HBV+#1	PFN1
3.69e-10	-0.237745	0.981	1	7.42e-06	BN	post	pre	HBV+#1	RPL13
4.49e-10	0.509454	0.981	0.833	9.03e-06	BN	post	pre	HBV+#1	EEF2
7.8e-10	-0.237986	0.981	1	1.57e-05	BN	post	pre	HBV+#1	RPS8
1.02e-09	0.440924	0.264	0.028	2.05e-05	BN	post	pre	HBV+#1	PKHD1L1
1.13e-09	0.367903	1	1	2.28e-05	BN	post	pre	HBV+#1	MT-ND4
1.17e-09	0.518298	0.981	0.944	2.35e-05	BN	post	pre	HBV+#1	HLA-DQA1
1.27e-09	-0.74056	0.66	0.841	2.55e-05	BN	post	pre	HBV+#1	SMAP2
1.34e-09	0.662745	0.774	0.347	2.7e-05	BN	post	pre	HBV+#1	PAX5
2.58e-09	0.605807	0.943	0.57	5.2e-05	BN	post	pre	HBV+#1	HSPA8
2.73e-09	-0.460475	1	1	5.5e-05	BN	post	pre	HBV+#1	TXNIP
2.95e-09	0.673332	0.377	0.076	5.94e-05	BN	post	pre	HBV+#1	RGS2
3.7e-09	0.27874	1	1	7.45e-05	BN	post	pre	HBV+#1	RPL23A
4.28e-09	0.359197	0.981	1	8.61e-05	BN	post	pre	HBV+#1	HLA-B
5.95e-09	0.525228	0.547	0.147	0.00012	BN	post	pre	HBV+#1	FCGR2B
7.49e-09	0.462923	0.415	0.092	0.000151	BN	post	pre	HBV+#1	LINC01588
7.92e-09	0.72384	0.623	0.227	0.000159	BN	post	pre	HBV+#1	KLF6
8.11e-09	-0.711036	0.774	0.92	0.000163	BN	post	pre	HBV+#1	KLF2
9.63e-09	0.410773	0.453	0.104	0.000194	BN	post	pre	HBV+#1	SBDS
1.17e-08	0.263641	0.17	0.008	0.000236	BN	post	pre	HBV+#1	TMEM242
1.21e-08	0.221147	0.151	0.004	0.000243	BN	post	pre	HBV+#1	AC018607.1
1.95e-08	0.384007	0.396	0.084	0.000393	BN	post	pre	HBV+#1	MYC
1.99e-08	0.369147	0.283	0.04	0.0004	BN	post	pre	HBV+#1	LRRC58
2.9e-08	0.363243	0.264	0.036	0.000584	BN	post	pre	HBV+#1	RBM7
6.21e-08	-0.559668	0.925	0.94	0.00124893	BN	post	pre	HBV+#1	RPS17
8.13e-08	0.449561	0.981	0.88	0.0016362	BN	post	pre	HBV+#1	HLA-DQB1
8.45e-08	-0.732742	0.698	0.821	0.00170044	BN	post	pre	HBV+#1	HIST1H4C
1.12e-07	0.641927	0.811	0.406	0.00225684	BN	post	pre	HBV+#1	NFKBIA
1.12e-07	0.543997	1	0.888	0.0022572	BN	post	pre	HBV+#1	CXCR4
1.33e-07	-0.363925	1	0.996	0.00267863	BN	post	pre	HBV+#1	BTG1
1.34e-07	0.215777	0.151	0.008	0.00269246	BN	post	pre	HBV+#1	APBB1
1.38e-07	0.472308	0.83	0.355	0.00278346	BN	post	pre	HBV+#1	DAZAP2
1.41e-07	0.451762	0.434	0.112	0.00284135	BN	post	pre	HBV+#1	TENT5C
1.55e-07	-0.564327	0.811	0.908	0.0031125	BN	post	pre	HBV+#1	GNAS
2.13e-07	-0.313887	0.981	1	0.00428522	BN	post	pre	HBV+#1	RPS20
2.72e-07	-0.237846	0.981	1	0.00546744	BN	post	pre	HBV+#1	RPS16
3.07e-07	0.367935	0.453	0.124	0.00616721	BN	post	pre	HBV+#1	BAG5
3.11e-07	0.445889	0.755	0.307	0.00626249	BN	post	pre	HBV+#1	CD40
3.12e-07	0.497774	0.868	0.55	0.00627398	BN	post	pre	HBV+#1	FXYD5
3.41e-07	0.511132	0.453	0.139	0.00685114	BN	post	pre	HBV+#1	NFKBID
4.02e-07	0.353979	0.264	0.044	0.00808709	BN	post	pre	HBV+#1	ELP4
4.1e-07	0.273462	0.264	0.044	0.00824182	BN	post	pre	HBV+#1	INO80E
4.15e-07	0.347464	0.434	0.116	0.0083496	BN	post	pre	HBV+#1	TACC1
4.22e-07	0.366876	0.358	0.084	0.00848692	BN	post	pre	HBV+#1	ADPGK
4.91e-07	0.34824	0.245	0.04	0.00988438	BN	post	pre	HBV+#1	TMEM63A
5.42e-07	0.393066	0.528	0.159	0.0109024	BN	post	pre	HBV+#1	LDHA
5.91e-07	0.363602	0.981	0.96	0.011882	BN	post	pre	HBV+#1	HLA-A
8.56e-07	0.384135	0.377	0.1	0.0172274	BN	post	pre	HBV+#1	PPP2R1A
8.68e-07	-0.237906	0.981	1	0.0174703	BN	post	pre	HBV+#1	RPS28
9.08e-07	0.271611	0.208	0.028	0.018272	BN	post	pre	HBV+#1	BOLA2B
9.95e-07	0.336756	0.34	0.08	0.0200198	BN	post	pre	HBV+#1	ACO2
1.06e-06	0.260044	0.151	0.012	0.0213789	BN	post	pre	HBV+#1	AL021368.2
1.06e-06	0.397659	0.509	0.171	0.0214214	BN	post	pre	HBV+#1	BAZ2A
1.18e-06	0.224945	0.151	0.012	0.0238072	BN	post	pre	HBV+#1	RCHY1
1.23e-06	0.287684	0.226	0.036	0.0247236	BN	post	pre	HBV+#1	CDK5RAP1
1.47e-06	0.492268	0.887	0.526	0.0295509	BN	post	pre	HBV+#1	CD48
1.56e-06	0.238285	0.132	0.008	0.0314818	BN	post	pre	HBV+#1	AC004951.1
1.91e-06	0.31151	0.528	0.167	0.0384333	BN	post	pre	HBV+#1	ABRACL
2.36e-06	-0.649939	0.396	0.637	0.0475075	BN	post	pre	HBV+#1	CD81
2.45e-06	0.443616	0.868	0.526	0.0493926	BN	post	pre	HBV+#1	ANKRD12
2.47e-06	0.444092	0.453	0.147	0.0496597	BN	post	pre	HBV+#1	RBL2
2.8e-06	0.57487	0.642	0.327	0.0562621	BN	post	pre	HBV+#1	TAGAP
3.01e-06	0.361054	0.981	0.964	0.0605807	BN	post	pre	HBV+#1	MT-ND5
3.28e-06	0.27442	0.321	0.076	0.065995	BN	post	pre	HBV+#1	PGAM1
3.31e-06	0.416853	0.604	0.227	0.0665415	BN	post	pre	HBV+#1	PKM
3.39e-06	0.520698	0.321	0.084	0.0682037	BN	post	pre	HBV+#1	AC245060.5
3.41e-06	0.404875	0.377	0.108	0.0686626	BN	post	pre	HBV+#1	MDH1
3.69e-06	0.32897	0.302	0.072	0.0742822	BN	post	pre	HBV+#1	PIM2
3.71e-06	0.316154	0.283	0.064	0.0745634	BN	post	pre	HBV+#1	YTHDC2
3.73e-06	0.627686	0.698	0.331	0.0750338	BN	post	pre	HBV+#1	BTG2
4.27e-06	0.316	0.283	0.064	0.0859262	BN	post	pre	HBV+#1	EIF4G1
4.27e-06	0.490257	0.698	0.315	0.0859672	BN	post	pre	HBV+#1	IQGAP1
4.47e-06	0.400921	0.34	0.092	0.0899356	BN	post	pre	HBV+#1	NFKBIZ
4.66e-06	0.233748	1	0.996	0.0936866	BN	post	pre	HBV+#1	HLA-DRB1
4.67e-06	-0.725552	0.566	0.733	0.093864	BN	post	pre	HBV+#1	ZFP36L2
4.97e-06	0.444149	0.679	0.291	0.09991	BN	post	pre	HBV+#1	HNRNPH1
5.09e-06	-0.832835	0.491	0.693	0.102427	BN	post	pre	HBV+#1	YBX3
5.16e-06	0.392131	0.396	0.12	0.10384	BN	post	pre	HBV+#1	CDK2AP2
5.22e-06	0.312386	0.981	0.964	0.105046	BN	post	pre	HBV+#1	HLA-DPA1
5.23e-06	0.304716	0.245	0.048	0.105171	BN	post	pre	HBV+#1	STIM1
5.53e-06	0.255711	0.189	0.028	0.111333	BN	post	pre	HBV+#1	PATJ
5.63e-06	0.381195	0.302	0.076	0.113329	BN	post	pre	HBV+#1	SAR1A
6.19e-06	0.448659	0.83	0.462	0.124631	BN	post	pre	HBV+#1	SPIB
6.27e-06	0.352559	0.245	0.052	0.126138	BN	post	pre	HBV+#1	INTS3
6.67e-06	0.204107	0.151	0.016	0.134264	BN	post	pre	HBV+#1	IRS2
6.79e-06	0.272198	0.321	0.08	0.136657	BN	post	pre	HBV+#1	DDX54
6.82e-06	0.550895	0.717	0.378	0.13722	BN	post	pre	HBV+#1	CYB561A3
7.71e-06	-0.243534	0.981	1	0.15513	BN	post	pre	HBV+#1	RPS24
8.25e-06	0.450861	0.283	0.072	0.165899	BN	post	pre	HBV+#1	CPNE5
8.49e-06	0.259918	0.981	1	0.170819	BN	post	pre	HBV+#1	CD79A
9.15e-06	0.267348	0.302	0.072	0.184144	BN	post	pre	HBV+#1	VKORC1
9.54e-06	0.386723	0.377	0.116	0.192011	BN	post	pre	HBV+#1	BCL2A1
1.09e-05	0.287435	0.17	0.024	0.218656	BN	post	pre	HBV+#1	AC010247.2
1.12e-05	0.371718	0.547	0.203	0.225093	BN	post	pre	HBV+#1	EIF4H
1.13e-05	0.228873	0.17	0.024	0.228078	BN	post	pre	HBV+#1	PRPF19
1.17e-05	0.205212	0.245	0.052	0.236204	BN	post	pre	HBV+#1	TOR3A
1.18e-05	0.449918	0.774	0.382	0.237169	BN	post	pre	HBV+#1	EIF4A1
1.22e-05	0.371915	0.792	0.382	0.244698	BN	post	pre	HBV+#1	SF3B2
1.58e-05	0.346259	0.396	0.124	0.317552	BN	post	pre	HBV+#1	KAT6B
1.6e-05	0.22169	0.245	0.052	0.321123	BN	post	pre	HBV+#1	COPS8
1.61e-05	0.240645	0.113	0.008	0.323275	BN	post	pre	HBV+#1	AP005901.5
1.72e-05	-0.764492	0.415	0.606	0.346742	BN	post	pre	HBV+#1	LINC02397
1.73e-05	0.371117	0.34	0.1	0.348278	BN	post	pre	HBV+#1	AC114760.2
1.81e-05	0.378872	0.66	0.283	0.36322	BN	post	pre	HBV+#1	HLA-F
1.84e-05	0.463662	0.736	0.371	0.37	BN	post	pre	HBV+#1	CALR
1.96e-05	0.242952	0.189	0.032	0.394323	BN	post	pre	HBV+#1	AC005261.1
2.04e-05	0.382049	0.321	0.096	0.409611	BN	post	pre	HBV+#1	C1orf56
2.07e-05	0.222121	0.189	0.032	0.417231	BN	post	pre	HBV+#1	HMGCS1
2.11e-05	0.221602	0.189	0.032	0.425144	BN	post	pre	HBV+#1	VAV1
2.15e-05	0.393278	0.264	0.064	0.432506	BN	post	pre	HBV+#1	MFSD14C
2.19e-05	0.348669	0.528	0.203	0.441193	BN	post	pre	HBV+#1	SECISBP2
2.31e-05	0.361937	0.208	0.04	0.464303	BN	post	pre	HBV+#1	ECD
2.4e-05	0.304942	0.453	0.155	0.482101	BN	post	pre	HBV+#1	OSTF1
2.44e-05	0.296124	0.453	0.151	0.490898	BN	post	pre	HBV+#1	ABHD14B
2.44e-05	0.282464	0.434	0.143	0.491272	BN	post	pre	HBV+#1	CEPT1
2.55e-05	0.323882	0.66	0.267	0.513022	BN	post	pre	HBV+#1	SSU72
2.62e-05	0.207067	0.151	0.02	0.526744	BN	post	pre	HBV+#1	IFT27
2.81e-05	-0.232484	0.981	0.996	0.565082	BN	post	pre	HBV+#1	RPL6
3.18e-05	-0.257572	0.962	0.992	0.640071	BN	post	pre	HBV+#1	RPL7
3.24e-05	0.246753	0.264	0.064	0.652469	BN	post	pre	HBV+#1	SEC13
3.36e-05	0.438204	0.887	0.558	0.675954	BN	post	pre	HBV+#1	STK17B
3.46e-05	-0.421725	0.887	0.94	0.695779	BN	post	pre	HBV+#1	MT-ND4L
3.52e-05	0.372885	0.925	0.661	0.709099	BN	post	pre	HBV+#1	HNRNPK
3.87e-05	-0.21536	0.981	1	0.777765	BN	post	pre	HBV+#1	RPL15
4.02e-05	0.271173	0.17	0.028	0.807898	BN	post	pre	HBV+#1	IGHG3
4.45e-05	-0.390095	0.981	0.984	0.895642	BN	post	pre	HBV+#1	LTB
4.76e-05	0.267882	0.264	0.068	0.957155	BN	post	pre	HBV+#1	TSC22D4
4.81e-05	-0.222081	1	1	0.967921	BN	post	pre	HBV+#1	PTMA
4.81e-05	0.359452	0.377	0.127	0.968475	BN	post	pre	HBV+#1	GNB5
4.88e-05	-0.243218	0.981	1	0.982298	BN	post	pre	HBV+#1	RPS18
5.18e-05	0.374005	0.472	0.183	1	BN	post	pre	HBV+#1	CYCS
5.23e-05	0.368577	0.566	0.251	1	BN	post	pre	HBV+#1	RAD23A
5.6e-05	0.377139	0.472	0.195	1	BN	post	pre	HBV+#1	NFKB2
5.78e-05	0.307415	0.642	0.263	1	BN	post	pre	HBV+#1	HNRNPF
5.9e-05	0.400266	0.736	0.394	1	BN	post	pre	HBV+#1	RBM8A
6.1e-05	0.274563	0.321	0.096	1	BN	post	pre	HBV+#1	PFKL
6.16e-05	0.206803	0.226	0.052	1	BN	post	pre	HBV+#1	AC118549.1
6.54e-05	0.517901	0.453	0.171	1	BN	post	pre	HBV+#1	CYTIP
6.73e-05	0.304371	0.962	0.841	1	BN	post	pre	HBV+#1	HNRNPA1
7.46e-05	-0.491429	0.642	0.769	1	BN	post	pre	HBV+#1	NAP1L1
7.76e-05	0.212828	0.151	0.024	1	BN	post	pre	HBV+#1	DENND4C
7.93e-05	0.421048	0.868	0.518	1	BN	post	pre	HBV+#1	JUN
7.97e-05	0.252252	0.321	0.096	1	BN	post	pre	HBV+#1	RNF115
8.07e-05	0.222346	0.245	0.06	1	BN	post	pre	HBV+#1	QARS
8.6e-05	0.263028	0.434	0.155	1	BN	post	pre	HBV+#1	TNIP1
8.74e-05	0.211209	0.264	0.068	1	BN	post	pre	HBV+#1	AC027097.2
8.91e-05	0.406041	0.472	0.191	1	BN	post	pre	HBV+#1	PSMA3-AS1
9e-05	0.304799	0.434	0.155	1	BN	post	pre	HBV+#1	AMD1
9.31e-05	0.274449	0.189	0.04	1	BN	post	pre	HBV+#1	ST3GAL2
9.33e-05	0.243475	0.396	0.135	1	BN	post	pre	HBV+#1	HSPB1
9.51e-05	0.329803	0.358	0.124	1	BN	post	pre	HBV+#1	FNIP1
9.63e-05	0.367472	0.887	0.669	1	BN	post	pre	HBV+#1	TSC22D3
9.8e-05	0.326151	0.849	0.45	1	BN	post	pre	HBV+#1	MDM4
9.98e-05	0.34524	0.585	0.271	1	BN	post	pre	HBV+#1	ARHGAP30
0.000103	0.361578	0.321	0.104	1	BN	post	pre	HBV+#1	DMAC2L
0.000106	0.312188	0.358	0.124	1	BN	post	pre	HBV+#1	PPP1CB
0.000106	0.231288	0.189	0.04	1	BN	post	pre	HBV+#1	ZBTB21
0.000113	0.221814	0.17	0.032	1	BN	post	pre	HBV+#1	ZNF26
0.000115	0.373932	0.943	0.857	1	BN	post	pre	HBV+#1	UBC
0.000117	0.314896	0.679	0.303	1	BN	post	pre	HBV+#1	PGK1
0.000118	0.339055	0.887	0.506	1	BN	post	pre	HBV+#1	ZFP36L1
0.000126	0.361495	0.849	0.558	1	BN	post	pre	HBV+#1	GAPDH
0.000129	0.34924	0.811	0.486	1	BN	post	pre	HBV+#1	EAF2
0.000129	0.267586	0.283	0.084	1	BN	post	pre	HBV+#1	RBM34
0.000136	0.293254	0.547	0.219	1	BN	post	pre	HBV+#1	HSPA9
0.000137	-0.200751	0.981	1	1	BN	post	pre	HBV+#1	RPL3
0.000139	0.227066	0.321	0.1	1	BN	post	pre	HBV+#1	TMX1
0.000139	-0.493028	0.66	0.729	1	BN	post	pre	HBV+#1	MTPN
0.00014	0.267672	0.623	0.251	1	BN	post	pre	HBV+#1	SRP9
0.000143	0.271091	0.302	0.092	1	BN	post	pre	HBV+#1	ANXA7
0.000145	0.36623	0.755	0.378	1	BN	post	pre	HBV+#1	ACAP1
0.000147	0.344766	0.453	0.175	1	BN	post	pre	HBV+#1	FKBP1A
0.000167	0.32874	0.491	0.199	1	BN	post	pre	HBV+#1	COTL1
0.000168	0.249188	0.491	0.183	1	BN	post	pre	HBV+#1	EPS15
0.000187	-0.527539	0.057	0.291	1	BN	post	pre	HBV+#1	UBE2Q1
0.000189	0.248394	0.396	0.143	1	BN	post	pre	HBV+#1	DDHD1
0.000192	0.310401	0.434	0.175	1	BN	post	pre	HBV+#1	SELENOK
0.000193	0.271053	0.189	0.044	1	BN	post	pre	HBV+#1	MTIF2
0.000201	0.208715	0.283	0.084	1	BN	post	pre	HBV+#1	UBA6
0.000208	0.253249	0.528	0.211	1	BN	post	pre	HBV+#1	KPNB1
0.000209	0.320341	0.34	0.124	1	BN	post	pre	HBV+#1	XRN1
0.000212	0.403067	0.434	0.183	1	BN	post	pre	HBV+#1	PCSK7
0.000215	0.292421	0.981	0.853	1	BN	post	pre	HBV+#1	BTF3
0.000225	0.388932	0.377	0.143	1	BN	post	pre	HBV+#1	PMAIP1
0.000226	0.274492	0.321	0.108	1	BN	post	pre	HBV+#1	DCTN2
0.000227	-0.535949	0.113	0.355	1	BN	post	pre	HBV+#1	MTRNR2L8
0.000234	0.217888	0.245	0.068	1	BN	post	pre	HBV+#1	MCM3AP
0.000236	0.225613	0.226	0.06	1	BN	post	pre	HBV+#1	MED30
0.000238	0.288863	0.17	0.036	1	BN	post	pre	HBV+#1	CAMK2G
0.000243	0.235669	0.321	0.104	1	BN	post	pre	HBV+#1	TMED2
0.000245	0.335819	0.453	0.175	1	BN	post	pre	HBV+#1	BCL10
0.000248	0.280338	0.302	0.1	1	BN	post	pre	HBV+#1	APOBEC3G
0.00025	0.227415	0.17	0.036	1	BN	post	pre	HBV+#1	VPS37A
0.000252	0.294583	0.453	0.175	1	BN	post	pre	HBV+#1	TOMM22
0.000256	0.310593	0.321	0.108	1	BN	post	pre	HBV+#1	SPPL2A
0.000259	-0.544592	0.226	0.442	1	BN	post	pre	HBV+#1	LYL1
0.000259	0.212507	0.17	0.036	1	BN	post	pre	HBV+#1	ZFPL1
0.00026	0.221995	0.208	0.052	1	BN	post	pre	HBV+#1	CR2
0.000271	0.249359	0.208	0.052	1	BN	post	pre	HBV+#1	DCTN6
0.000287	0.209746	0.189	0.044	1	BN	post	pre	HBV+#1	TSC1
0.00029	0.320874	0.604	0.279	1	BN	post	pre	HBV+#1	RNPS1
0.000291	0.544789	0.491	0.211	1	BN	post	pre	HBV+#1	LINC-PINT
0.000296	0.205937	0.189	0.044	1	BN	post	pre	HBV+#1	WDSUB1
0.000299	0.333849	0.679	0.371	1	BN	post	pre	HBV+#1	EIF2S3
0.000302	0.337977	0.755	0.438	1	BN	post	pre	HBV+#1	ADAM28
0.000302	0.283027	0.434	0.167	1	BN	post	pre	HBV+#1	SSR1
0.000315	0.31386	0.34	0.124	1	BN	post	pre	HBV+#1	SPG11
0.000324	0.414095	0.811	0.538	1	BN	post	pre	HBV+#1	VIM
0.000332	0.285667	0.962	0.805	1	BN	post	pre	HBV+#1	HNRNPA2B1
0.000332	0.340288	0.321	0.116	1	BN	post	pre	HBV+#1	TCP11L2
0.000342	0.221041	0.264	0.08	1	BN	post	pre	HBV+#1	RASGEF1B
0.000371	0.337744	0.887	0.57	1	BN	post	pre	HBV+#1	GRB2
0.000391	0.288051	0.377	0.139	1	BN	post	pre	HBV+#1	NUTM2B-AS1
0.000399	0.205145	0.981	0.988	1	BN	post	pre	HBV+#1	HLA-DPB1
0.0004	0.257667	0.981	1	1	BN	post	pre	HBV+#1	IGHM
0.000402	0.285058	0.717	0.355	1	BN	post	pre	HBV+#1	FCRLA
0.000415	0.226442	0.321	0.108	1	BN	post	pre	HBV+#1	BTF3L4
0.000417	0.385814	0.755	0.43	1	BN	post	pre	HBV+#1	LSP1
0.000423	0.324688	0.396	0.151	1	BN	post	pre	HBV+#1	ATF6B
0.000424	0.204296	0.264	0.08	1	BN	post	pre	HBV+#1	PLRG1
0.000428	0.214077	0.226	0.064	1	BN	post	pre	HBV+#1	PELI1
0.000432	-0.416846	0.679	0.765	1	BN	post	pre	HBV+#1	TLE5
0.000433	0.238519	0.226	0.064	1	BN	post	pre	HBV+#1	TSC2
0.000436	0.21222	0.321	0.112	1	BN	post	pre	HBV+#1	VPS41
0.000456	0.3009	0.453	0.195	1	BN	post	pre	HBV+#1	RBM23
0.000457	0.209966	0.358	0.131	1	BN	post	pre	HBV+#1	ZDHHC21
0.000463	0.231695	0.396	0.147	1	BN	post	pre	HBV+#1	EWSR1
0.000463	0.277689	0.189	0.048	1	BN	post	pre	HBV+#1	ZNF350
0.000481	0.284202	1	0.781	1	BN	post	pre	HBV+#1	PNISR
0.000483	0.21657	0.283	0.092	1	BN	post	pre	HBV+#1	SNHG16
0.000495	0.325233	0.264	0.088	1	BN	post	pre	HBV+#1	GPR183
0.000509	0.20814	0.208	0.056	1	BN	post	pre	HBV+#1	TCF12
0.000513	0.261968	0.453	0.191	1	BN	post	pre	HBV+#1	REEP5
0.000514	0.230727	0.151	0.032	1	BN	post	pre	HBV+#1	NR4A2
0.00052	0.298785	0.717	0.394	1	BN	post	pre	HBV+#1	RHOH
0.000522	0.393007	0.585	0.299	1	BN	post	pre	HBV+#1	CDC42SE2
0.000534	0.201529	0.283	0.092	1	BN	post	pre	HBV+#1	ZNF101
0.00054	0.274398	0.34	0.124	1	BN	post	pre	HBV+#1	USP14
0.000546	0.361647	0.83	0.514	1	BN	post	pre	HBV+#1	EIF4G2
0.000571	-0.488361	0	0.191	1	BN	post	pre	HBV+#1	HIST2H2AA4
0.000592	0.204261	0.264	0.084	1	BN	post	pre	HBV+#1	CBX6
0.000596	0.217747	0.377	0.139	1	BN	post	pre	HBV+#1	RHOG
0.000601	0.316711	0.83	0.594	1	BN	post	pre	HBV+#1	STK4
0.000606	0.239014	0.434	0.171	1	BN	post	pre	HBV+#1	ARHGDIA
0.000625	0.214186	0.491	0.191	1	BN	post	pre	HBV+#1	ARHGAP25
0.000627	0.222218	0.377	0.147	1	BN	post	pre	HBV+#1	TLR10
0.000633	0.200081	0.189	0.048	1	BN	post	pre	HBV+#1	TRAFD1
0.000671	0.258714	0.415	0.167	1	BN	post	pre	HBV+#1	CSTB
0.000687	0.760026	0.679	0.422	1	BN	post	pre	HBV+#1	IGLC2
0.000697	-0.573332	0.075	0.279	1	BN	post	pre	HBV+#1	TAPT1
0.000733	0.247646	0.962	0.904	1	BN	post	pre	HBV+#1	CFL1
0.000776	0.236982	0.208	0.06	1	BN	post	pre	HBV+#1	ELMO1
0.000819	0.262648	0.264	0.092	1	BN	post	pre	HBV+#1	ELAVL1
0.000871	0.267571	0.472	0.207	1	BN	post	pre	HBV+#1	BIRC6
0.000891	0.273746	0.717	0.402	1	BN	post	pre	HBV+#1	TBCA
0.000901	0.301095	0.377	0.151	1	BN	post	pre	HBV+#1	TSPYL1
0.000905	0.312957	0.604	0.287	1	BN	post	pre	HBV+#1	IGLC1
0.000916	0.237218	0.302	0.108	1	BN	post	pre	HBV+#1	GNG2
0.000923	0.219897	0.321	0.12	1	BN	post	pre	HBV+#1	GLTP
0.000926	0.212275	0.283	0.096	1	BN	post	pre	HBV+#1	EPN1
0.000927	0.278791	0.189	0.052	1	BN	post	pre	HBV+#1	GLRX3
0.000934	0.203981	0.17	0.044	1	BN	post	pre	HBV+#1	FOXK1
0.000937	0.246943	0.981	0.968	1	BN	post	pre	HBV+#1	IGHD
0.000951	0.218752	0.208	0.06	1	BN	post	pre	HBV+#1	C16orf54
0.000953	0.303427	0.264	0.092	1	BN	post	pre	HBV+#1	NR1H2
0.000974	0.219592	0.566	0.239	1	BN	post	pre	HBV+#1	TRAM1
0.000982	0.292697	0.415	0.171	1	BN	post	pre	HBV+#1	DGUOK
0.000999	0.326461	0.717	0.422	1	BN	post	pre	HBV+#1	HNRNPM
0.00101589	0.266348	0.358	0.139	1	BN	post	pre	HBV+#1	LY9
0.00102846	0.288678	0.755	0.45	1	BN	post	pre	HBV+#1	HIST1H1E
0.00102873	0.228058	0.528	0.231	1	BN	post	pre	HBV+#1	CCT7
0.00103456	0.247344	0.396	0.163	1	BN	post	pre	HBV+#1	SMC5
0.00104721	0.230888	0.396	0.167	1	BN	post	pre	HBV+#1	CAPG
0.00106346	0.372324	0.736	0.402	1	BN	post	pre	HBV+#1	BCLAF1
0.00113316	0.28925	0.434	0.187	1	BN	post	pre	HBV+#1	TMEM134
0.00114683	0.22941	0.226	0.072	1	BN	post	pre	HBV+#1	LASP1
0.00115882	0.206722	0.34	0.127	1	BN	post	pre	HBV+#1	JPT1
0.00116552	0.248944	0.434	0.191	1	BN	post	pre	HBV+#1	DYNLRB1
0.00117222	0.230099	0.17	0.044	1	BN	post	pre	HBV+#1	SCLT1
0.00119563	0.34236	0.868	0.685	1	BN	post	pre	HBV+#1	SELL
0.00120919	0.256115	0.528	0.243	1	BN	post	pre	HBV+#1	SRPRA
0.00121975	0.225164	0.509	0.227	1	BN	post	pre	HBV+#1	TMEM219
0.00123149	-0.474351	0.434	0.57	1	BN	post	pre	HBV+#1	HNRNPD
0.00123464	0.243685	0.547	0.263	1	BN	post	pre	HBV+#1	RBBP4
0.00123908	0.240213	0.283	0.104	1	BN	post	pre	HBV+#1	PDS5A
0.00124177	0.251292	0.283	0.1	1	BN	post	pre	HBV+#1	MED23
0.00126121	-0.506651	0.245	0.43	1	BN	post	pre	HBV+#1	KIAA0040
0.00127347	0.240957	0.151	0.036	1	BN	post	pre	HBV+#1	ASL
0.00129523	0.254839	0.434	0.191	1	BN	post	pre	HBV+#1	YPEL5
0.00132788	0.223684	0.208	0.064	1	BN	post	pre	HBV+#1	ICA1L
0.00134941	0.201147	0.226	0.072	1	BN	post	pre	HBV+#1	SQOR
0.00137798	0.233662	0.377	0.151	1	BN	post	pre	HBV+#1	CAT
0.00138789	0.368002	0.868	0.542	1	BN	post	pre	HBV+#1	BCL11A
0.00141284	0.201795	0.34	0.131	1	BN	post	pre	HBV+#1	SSR3
0.00143587	0.203412	0.151	0.036	1	BN	post	pre	HBV+#1	PCNT
0.00146263	0.239425	0.226	0.072	1	BN	post	pre	HBV+#1	ZNF669
0.00148238	0.243041	0.415	0.171	1	BN	post	pre	HBV+#1	G3BP2
0.00149837	0.21757	0.415	0.175	1	BN	post	pre	HBV+#1	SREK1
0.00150151	0.253504	0.245	0.084	1	BN	post	pre	HBV+#1	DEF8
0.00153912	0.396409	0.642	0.446	1	BN	post	pre	HBV+#1	DUSP1
0.00155684	0.366924	0.66	0.39	1	BN	post	pre	HBV+#1	RBMX
0.00164481	0.253918	0.642	0.339	1	BN	post	pre	HBV+#1	BZW1
0.00167731	0.21894	0.226	0.072	1	BN	post	pre	HBV+#1	NUDT4
0.00168796	0.262268	0.245	0.088	1	BN	post	pre	HBV+#1	WDFY2
0.00169805	0.237012	0.264	0.096	1	BN	post	pre	HBV+#1	CDS2
0.0017222	0.260198	0.566	0.279	1	BN	post	pre	HBV+#1	NIN
0.00172778	0.338243	0.887	0.685	1	BN	post	pre	HBV+#1	RAC2
0.00175294	0.275411	0.811	0.462	1	BN	post	pre	HBV+#1	EVL
0.00176874	0.247572	0.264	0.096	1	BN	post	pre	HBV+#1	FRA10AC1
0.00177837	-0.437419	0.038	0.215	1	BN	post	pre	HBV+#1	AC119396.1
0.00178341	0.249843	0.226	0.076	1	BN	post	pre	HBV+#1	SURF6
0.00178933	0.313912	0.736	0.41	1	BN	post	pre	HBV+#1	SH3BGRL
0.0018432	0.245765	0.774	0.442	1	BN	post	pre	HBV+#1	SF3B1
0.00184577	0.280786	0.17	0.048	1	BN	post	pre	HBV+#1	MOGS
0.00187455	-0.36719	0.717	0.809	1	BN	post	pre	HBV+#1	STK17A
0.00187852	0.305418	0.453	0.215	1	BN	post	pre	HBV+#1	RGS19
0.00193413	0.219768	0.321	0.127	1	BN	post	pre	HBV+#1	NEDD9
0.00198643	0.21359	0.208	0.068	1	BN	post	pre	HBV+#1	NDUFA8
0.00207851	0.248457	0.17	0.048	1	BN	post	pre	HBV+#1	ARFGEF2
0.00219358	0.216723	0.245	0.088	1	BN	post	pre	HBV+#1	LINC01184
0.00220013	0.261368	0.283	0.108	1	BN	post	pre	HBV+#1	ILK
0.00224251	0.219584	0.377	0.163	1	BN	post	pre	HBV+#1	TUBB
0.00226556	0.294004	0.925	0.797	1	BN	post	pre	HBV+#1	CORO1A
0.00227579	0.23062	0.453	0.215	1	BN	post	pre	HBV+#1	THUMPD1
0.00227619	0.230726	0.679	0.355	1	BN	post	pre	HBV+#1	PDIA3
0.00228135	-0.429309	0.604	0.697	1	BN	post	pre	HBV+#1	ISG20
0.00230254	0.200015	0.962	0.912	1	BN	post	pre	HBV+#1	PPIA
0.00233717	0.263996	0.679	0.347	1	BN	post	pre	HBV+#1	ENO1
0.00241337	0.277265	0.491	0.235	1	BN	post	pre	HBV+#1	C17orf49
0.00241836	-0.431708	0.038	0.215	1	BN	post	pre	HBV+#1	PLCL2
0.00246898	0.23898	0.208	0.068	1	BN	post	pre	HBV+#1	ERV3-1
0.00248207	0.24087	0.283	0.112	1	BN	post	pre	HBV+#1	CLPX
0.00255261	-0.470853	0.377	0.498	1	BN	post	pre	HBV+#1	YPEL3
0.0025598	0.265716	0.415	0.191	1	BN	post	pre	HBV+#1	MAGOH
0.00258753	0.288224	0.547	0.283	1	BN	post	pre	HBV+#1	EIF5A
0.00261061	0.228915	0.113	0.024	1	BN	post	pre	HBV+#1	PIP4P2
0.00264599	-0.417806	0.66	0.753	1	BN	post	pre	HBV+#1	LINC00926
0.00273033	0.35487	0.604	0.323	1	BN	post	pre	HBV+#1	PDE4B
0.00279136	0.217072	0.113	0.024	1	BN	post	pre	HBV+#1	HIST1H2BE
0.00279556	0.255386	0.585	0.303	1	BN	post	pre	HBV+#1	CAPZA1
0.00280592	0.266049	0.245	0.092	1	BN	post	pre	HBV+#1	PIAS2
0.00283369	0.251948	0.434	0.203	1	BN	post	pre	HBV+#1	SEPTIN1
0.00290124	0.20882	0.189	0.06	1	BN	post	pre	HBV+#1	SCAF8
0.00294553	-0.403015	0.566	0.653	1	BN	post	pre	HBV+#1	SNHG7
0.00299972	-0.398498	0	0.147	1	BN	post	pre	HBV+#1	IFITM1
0.00302516	0.303562	0.981	0.853	1	BN	post	pre	HBV+#1	PTPRC
0.00303982	0.297581	0.623	0.335	1	BN	post	pre	HBV+#1	GNG5
0.00304678	0.240418	0.453	0.219	1	BN	post	pre	HBV+#1	SETD2
0.00312158	0.227888	0.604	0.295	1	BN	post	pre	HBV+#1	SNRPD3
0.0031485	0.21842	0.283	0.108	1	BN	post	pre	HBV+#1	UBE2W
0.00316717	0.259456	0.283	0.12	1	BN	post	pre	HBV+#1	NAXE
0.00318683	0.246063	0.226	0.084	1	BN	post	pre	HBV+#1	EXOC6
0.0031926	0.257175	0.547	0.275	1	BN	post	pre	HBV+#1	HDAC1
0.00331807	0.246041	0.34	0.139	1	BN	post	pre	HBV+#1	FERMT3
0.00344213	0.311729	0.83	0.582	1	BN	post	pre	HBV+#1	TAGLN2
0.00358824	0.202308	0.226	0.08	1	BN	post	pre	HBV+#1	STXBP2
0.00362995	0.229685	0.302	0.12	1	BN	post	pre	HBV+#1	CCDC66
0.00368903	0.216915	0.66	0.335	1	BN	post	pre	HBV+#1	NOL7
0.00390796	0.238273	0.358	0.163	1	BN	post	pre	HBV+#1	YIPF4
0.00398493	0.227677	0.547	0.271	1	BN	post	pre	HBV+#1	PPP3CA
0.00402104	-0.356181	0	0.139	1	BN	post	pre	HBV+#1	AL354733.3
0.00416901	0.271419	0.642	0.418	1	BN	post	pre	HBV+#1	BRK1
0.0041858	0.236892	0.774	0.518	1	BN	post	pre	HBV+#1	ACTR3
0.0042092	0.229799	0.34	0.147	1	BN	post	pre	HBV+#1	CREBZF
0.00432794	0.207846	0.755	0.47	1	BN	post	pre	HBV+#1	TMBIM6
0.00445968	0.265877	0.245	0.1	1	BN	post	pre	HBV+#1	ELMSAN1
0.00453136	0.375345	0.887	0.649	1	BN	post	pre	HBV+#1	POU2F2
0.00456296	0.267306	0.321	0.139	1	BN	post	pre	HBV+#1	TMEM131L
0.00458845	0.259855	0.717	0.386	1	BN	post	pre	HBV+#1	LAT2
0.00464864	-0.488036	0.226	0.359	1	BN	post	pre	HBV+#1	KLF13
0.00465135	-0.320926	0	0.135	1	BN	post	pre	HBV+#1	LINC01138
0.00465136	-0.334662	0	0.135	1	BN	post	pre	HBV+#1	HLA-DQB2
0.00465136	-0.385473	0	0.135	1	BN	post	pre	HBV+#1	AL161781.2
0.00471166	0.218743	0.906	0.849	1	BN	post	pre	HBV+#1	ARPC3
0.00472938	0.216894	0.226	0.084	1	BN	post	pre	HBV+#1	ATP6V1D
0.00475349	0.209147	0.396	0.179	1	BN	post	pre	HBV+#1	LGALS9
0.00478431	0.219993	0.34	0.155	1	BN	post	pre	HBV+#1	BSG
0.00485082	0.22062	0.17	0.056	1	BN	post	pre	HBV+#1	THOC3
0.00512798	0.296505	0.358	0.163	1	BN	post	pre	HBV+#1	ZNF791
0.00527084	0.205917	0.415	0.191	1	BN	post	pre	HBV+#1	LAPTM4A
0.00532587	0.211549	0.34	0.151	1	BN	post	pre	HBV+#1	PSMC4
0.00535039	0.239795	0.264	0.112	1	BN	post	pre	HBV+#1	ZNF655
0.00537027	0.231423	0.321	0.139	1	BN	post	pre	HBV+#1	BRWD1
0.00538454	0.41694	0.509	0.267	1	BN	post	pre	HBV+#1	S100A4
0.00549636	0.206507	0.849	0.522	1	BN	post	pre	HBV+#1	PRR13
0.00552414	0.292844	0.302	0.143	1	BN	post	pre	HBV+#1	RHOF
0.00561678	0.278697	0.283	0.124	1	BN	post	pre	HBV+#1	SASH3
0.00562688	0.258997	0.679	0.43	1	BN	post	pre	HBV+#1	HSP90B1
0.00571845	0.288018	0.358	0.167	1	BN	post	pre	HBV+#1	FTX
0.00581211	-0.454521	0.491	0.57	1	BN	post	pre	HBV+#1	MPHOSPH8
0.0059192	0.229656	0.113	0.028	1	BN	post	pre	HBV+#1	CCDC141
0.00605982	0.316114	0.472	0.251	1	BN	post	pre	HBV+#1	SNHG14
0.0061085	0.272137	0.245	0.1	1	BN	post	pre	HBV+#1	SEC22B
0.00614707	0.230709	0.358	0.171	1	BN	post	pre	HBV+#1	CHI3L2
0.0062572	0.226511	0.604	0.319	1	BN	post	pre	HBV+#1	NDUFB4
0.00626232	0.212177	0.528	0.263	1	BN	post	pre	HBV+#1	CNPY3
0.00646267	0.21529	0.321	0.143	1	BN	post	pre	HBV+#1	PRKD3
0.00647335	0.291789	0.113	0.028	1	BN	post	pre	HBV+#1	AC092279.1
0.00647426	0.233807	0.283	0.12	1	BN	post	pre	HBV+#1	POLR2J3
0.00648912	0.213533	0.642	0.371	1	BN	post	pre	HBV+#1	TNFRSF14
0.0064895	0.340357	0.623	0.367	1	BN	post	pre	HBV+#1	ITGB2
0.00649416	0.211326	0.208	0.076	1	BN	post	pre	HBV+#1	PYCR2
0.00655976	0.215332	0.208	0.076	1	BN	post	pre	HBV+#1	NECAP1
0.00656407	0.224724	0.321	0.147	1	BN	post	pre	HBV+#1	ZNF274
0.00662244	0.254036	0.698	0.466	1	BN	post	pre	HBV+#1	CD53
0.00663621	0.27708	0.755	0.506	1	BN	post	pre	HBV+#1	RHOA
0.00692224	0.22218	0.528	0.275	1	BN	post	pre	HBV+#1	GHITM
0.00695381	-0.31826	0.585	0.633	1	BN	post	pre	HBV+#1	FAM107B
0.00696742	0.223374	0.208	0.08	1	BN	post	pre	HBV+#1	LTN1
0.00740315	0.23033	0.642	0.347	1	BN	post	pre	HBV+#1	CAPZB
0.00748423	0.201603	0.981	0.932	1	BN	post	pre	HBV+#1	LAPTM5
0.00761028	0.21763	0.415	0.207	1	BN	post	pre	HBV+#1	PSMA6
0.00787451	0.202259	0.302	0.135	1	BN	post	pre	HBV+#1	MYO1G
0.00790459	0.241112	0.132	0.04	1	BN	post	pre	HBV+#1	OR2A1-AS1
0.00823598	0.202862	0.566	0.311	1	BN	post	pre	HBV+#1	ARF1
0.00830415	0.243639	0.679	0.43	1	BN	post	pre	HBV+#1	PARP14
0.00844949	0.208211	0.358	0.171	1	BN	post	pre	HBV+#1	COPA
0.00854021	-0.553924	0.189	0.367	1	BN	post	pre	HBV+#1	H1FX
0.00854201	0.240367	0.566	0.335	1	BN	post	pre	HBV+#1	GABPB1-IT1
0.00858634	0.230591	0.302	0.135	1	BN	post	pre	HBV+#1	INO80D
0.00873221	0.204082	0.17	0.06	1	BN	post	pre	HBV+#1	ETHE1
0.00892179	0.223447	0.377	0.187	1	BN	post	pre	HBV+#1	WSB1
0.00893749	-0.39432	0.208	0.382	1	BN	post	pre	HBV+#1	TLE1
0.00898919	0.24137	0.528	0.291	1	BN	post	pre	HBV+#1	NUB1
0.00915653	0.328596	0.642	0.418	1	BN	post	pre	HBV+#1	NIBAN3
0.009248	0.30873	0.792	0.59	1	BN	post	pre	HBV+#1	HNRNPA3
0.00933342	0.213871	0.283	0.127	1	BN	post	pre	HBV+#1	MLF2
0.00960289	0.20087	0.245	0.104	1	BN	post	pre	HBV+#1	IL10RA
0.00988226	0.255406	0.264	0.116	1	BN	post	pre	HBV+#1	MCTP2
0.00993858	0.207583	0.642	0.351	1	BN	post	pre	HBV+#1	ATP5F1B
0.00994517	-0.426762	0.189	0.327	1	BN	post	pre	HBV+#1	S1PR4
0.00995795	0.228	0.83	0.562	1	BN	post	pre	HBV+#1	PCBP2
0.0104675	0.247082	0.415	0.199	1	BN	post	pre	HBV+#1	COPS6
0.0106645	0.352126	0.302	0.135	1	BN	post	pre	HBV+#1	IST1
0.0106824	-0.351802	0.038	0.171	1	BN	post	pre	HBV+#1	PURA
0.0107337	0.248413	0.472	0.251	1	BN	post	pre	HBV+#1	INPP5D
0.0107807	0.202792	0.283	0.131	1	BN	post	pre	HBV+#1	KDM5B
0.0108095	0.287152	0.321	0.155	1	BN	post	pre	HBV+#1	DSP
0.0108206	0.216339	0.491	0.267	1	BN	post	pre	HBV+#1	CD99
0.0108305	0.215906	0.358	0.179	1	BN	post	pre	HBV+#1	ERBIN
0.0108689	0.211463	0.321	0.151	1	BN	post	pre	HBV+#1	PITPNB
0.0109118	0.237424	0.509	0.287	1	BN	post	pre	HBV+#1	NDUFB9
0.0110213	-0.333344	0	0.112	1	BN	post	pre	HBV+#1	AL360012.1
0.01107	-0.538796	0.208	0.343	1	BN	post	pre	HBV+#1	HIST1H2AC
0.0110722	0.228558	0.283	0.124	1	BN	post	pre	HBV+#1	METTL5
0.0111573	0.203367	0.208	0.084	1	BN	post	pre	HBV+#1	HSH2D
0.011199	0.208421	0.415	0.211	1	BN	post	pre	HBV+#1	CCDC59
0.0116778	0.206728	0.245	0.104	1	BN	post	pre	HBV+#1	SCAF4
0.0120883	0.312421	0.66	0.398	1	BN	post	pre	HBV+#1	ANKRD44
0.0121091	0.294777	0.623	0.367	1	BN	post	pre	HBV+#1	BTK
0.0124295	0.22558	0.453	0.255	1	BN	post	pre	HBV+#1	NIPBL
0.0125952	0.223562	0.509	0.271	1	BN	post	pre	HBV+#1	TAF15
0.0129005	0.229676	0.547	0.307	1	BN	post	pre	HBV+#1	CTSH
0.0134389	0.223129	0.264	0.12	1	BN	post	pre	HBV+#1	DDB2
0.0139571	0.28203	0.604	0.367	1	BN	post	pre	HBV+#1	USP8
0.014151	-0.387036	0.075	0.207	1	BN	post	pre	HBV+#1	TMEM107
0.0141604	0.290982	0.547	0.327	1	BN	post	pre	HBV+#1	ENSA
0.014168	-0.417891	0.113	0.247	1	BN	post	pre	HBV+#1	RHOQ
0.0145824	0.219971	0.434	0.231	1	BN	post	pre	HBV+#1	PCF11
0.0146852	0.264258	0.679	0.446	1	BN	post	pre	HBV+#1	SAT1
0.0148688	0.434373	0.698	0.494	1	BN	post	pre	HBV+#1	IRF1
0.0151121	0.206521	0.623	0.39	1	BN	post	pre	HBV+#1	RPL22L1
0.0151233	0.213319	0.302	0.147	1	BN	post	pre	HBV+#1	HERC4
0.0155506	-0.381969	0.094	0.223	1	BN	post	pre	HBV+#1	PITHD1
0.0163594	-0.313806	0.377	0.522	1	BN	post	pre	HBV+#1	NUCKS1
0.0165382	-0.248834	0.925	0.936	1	BN	post	pre	HBV+#1	TCL1A
0.016701	0.263455	0.264	0.12	1	BN	post	pre	HBV+#1	SLC38A2
0.0167292	0.226287	0.245	0.112	1	BN	post	pre	HBV+#1	MEA1
0.016755	0.220428	0.302	0.143	1	BN	post	pre	HBV+#1	ZNF394
0.0168299	0.200317	0.396	0.203	1	BN	post	pre	HBV+#1	PNOC
0.0181547	-0.440389	0.151	0.271	1	BN	post	pre	HBV+#1	NCK2
0.0182075	0.206656	0.17	0.068	1	BN	post	pre	HBV+#1	DCUN1D1
0.0183249	-0.431633	0.113	0.243	1	BN	post	pre	HBV+#1	FAM177B
0.0190452	-0.354494	0.453	0.506	1	BN	post	pre	HBV+#1	GNAI2
0.0200297	-0.276926	0.019	0.131	1	BN	post	pre	HBV+#1	ZFPM1
0.020213	0.203906	0.17	0.068	1	BN	post	pre	HBV+#1	PTPN7
0.0203969	-0.399473	0.189	0.299	1	BN	post	pre	HBV+#1	CLTA
0.0209976	0.22937	0.34	0.183	1	BN	post	pre	HBV+#1	STAG3
0.0217333	0.245875	0.415	0.227	1	BN	post	pre	HBV+#1	SMARCA2
0.0219805	0.241467	0.264	0.131	1	BN	post	pre	HBV+#1	FLI1
0.0222603	-0.26394	0.019	0.124	1	BN	post	pre	HBV+#1	PBX2
0.0228552	0.205344	0.17	0.072	1	BN	post	pre	HBV+#1	TRIM52-AS1
0.0228761	-0.406914	0.189	0.299	1	BN	post	pre	HBV+#1	URI1
0.0229208	0.212224	0.189	0.08	1	BN	post	pre	HBV+#1	CA5B
0.0230587	0.210192	0.283	0.143	1	BN	post	pre	HBV+#1	DNAJC2
0.0233624	0.301838	0.226	0.104	1	BN	post	pre	HBV+#1	AUTS2
0.0234105	-0.387269	0.245	0.351	1	BN	post	pre	HBV+#1	RABEP1
0.0235466	0.203148	0.679	0.418	1	BN	post	pre	HBV+#1	VAMP2
0.0239413	0.243856	0.509	0.315	1	BN	post	pre	HBV+#1	IL16
0.0244189	0.228196	0.66	0.49	1	BN	post	pre	HBV+#1	PCBP1
0.0250412	0.243341	0.604	0.335	1	BN	post	pre	HBV+#1	UBE2I
0.0250953	-0.285005	0.019	0.12	1	BN	post	pre	HBV+#1	AL450998.2
0.0254924	-0.35412	0.358	0.438	1	BN	post	pre	HBV+#1	ACBD3
0.0257993	-0.344535	0.755	0.717	1	BN	post	pre	HBV+#1	FCMR
0.0264437	-0.297756	0.057	0.175	1	BN	post	pre	HBV+#1	2022-03-09
0.0264823	-0.285293	0.642	0.697	1	BN	post	pre	HBV+#1	SERBP1
0.0266204	-0.347717	0.208	0.323	1	BN	post	pre	HBV+#1	BRD7
0.0267701	0.221784	0.321	0.171	1	BN	post	pre	HBV+#1	USP6NL
0.0271253	-0.337033	0.094	0.215	1	BN	post	pre	HBV+#1	SIPA1
0.0275565	0.220051	0.302	0.155	1	BN	post	pre	HBV+#1	NUTM2A-AS1
0.0276942	0.224306	0.925	0.733	1	BN	post	pre	HBV+#1	HLA-DMB
0.0285092	0.426814	0.151	0.064	1	BN	post	pre	HBV+#1	MYL9
0.029009	-0.272141	0.019	0.116	1	BN	post	pre	HBV+#1	CSNK2A2
0.029009	-0.278076	0.019	0.116	1	BN	post	pre	HBV+#1	HIST1H3D
0.0295016	-0.269603	0.019	0.116	1	BN	post	pre	HBV+#1	LFNG
0.0295067	-0.383462	0.434	0.55	1	BN	post	pre	HBV+#1	BOD1L1
0.0297006	0.234035	0.34	0.195	1	BN	post	pre	HBV+#1	CRIP1
0.0303687	0.310857	0.604	0.422	1	BN	post	pre	HBV+#1	USP15
0.0307457	-0.341484	0.302	0.382	1	BN	post	pre	HBV+#1	VPS4B
0.0308848	0.240951	0.547	0.343	1	BN	post	pre	HBV+#1	CNN2
0.0313771	0.224385	0.396	0.231	1	BN	post	pre	HBV+#1	HIF1A
0.0329786	0.241508	0.415	0.243	1	BN	post	pre	HBV+#1	NCKAP1L
0.0339611	0.212088	0.472	0.287	1	BN	post	pre	HBV+#1	PPP1CC
0.034117	-0.335787	0.264	0.363	1	BN	post	pre	HBV+#1	CSNK2A1
0.0345868	0.200118	0.189	0.088	1	BN	post	pre	HBV+#1	MYO1E
0.0347133	0.249314	0.208	0.1	1	BN	post	pre	HBV+#1	SLC35E3
0.0359401	0.236729	0.302	0.171	1	BN	post	pre	HBV+#1	LRMP
0.0361303	0.225601	0.717	0.478	1	BN	post	pre	HBV+#1	RSRP1
0.0362786	0.223206	0.189	0.088	1	BN	post	pre	HBV+#1	METTL17
0.0363719	-0.346479	0.075	0.179	1	BN	post	pre	HBV+#1	ANKRD13D
0.0370423	-0.313112	0.717	0.685	1	BN	post	pre	HBV+#1	ETS1
0.0371708	0.232081	0.585	0.375	1	BN	post	pre	HBV+#1	PRDX1
0.0372014	0.207567	0.151	0.064	1	BN	post	pre	HBV+#1	OPA1
0.0374685	0.258862	0.472	0.307	1	BN	post	pre	HBV+#1	GSTP1
0.0376773	-0.36751	0.264	0.355	1	BN	post	pre	HBV+#1	MBD2
0.0386069	-0.266549	0.774	0.753	1	BN	post	pre	HBV+#1	JAK1
0.0387137	-0.248759	0.019	0.108	1	BN	post	pre	HBV+#1	MRPL46
0.0398912	-0.352516	0.453	0.502	1	BN	post	pre	HBV+#1	BCL7A
0.0409472	-0.299173	0.057	0.155	1	BN	post	pre	HBV+#1	BECN1
0.0424195	-0.24504	0.038	0.131	1	BN	post	pre	HBV+#1	TSSC4
0.042898	0.286685	0.151	0.064	1	BN	post	pre	HBV+#1	SPG21
0.0440523	-0.321191	0.623	0.614	1	BN	post	pre	HBV+#1	IFI16
0.044698	-0.248225	0.019	0.104	1	BN	post	pre	HBV+#1	CASC3
0.0454116	0.226356	0.321	0.179	1	BN	post	pre	HBV+#1	STAT1
0.0468126	-0.304106	0.113	0.211	1	BN	post	pre	HBV+#1	BRI3
0.0469136	-0.352945	0.057	0.151	1	BN	post	pre	HBV+#1	SESN1
0.047412	-0.283174	0.075	0.179	1	BN	post	pre	HBV+#1	E2F5
0.0478444	-0.319421	0.151	0.243	1	BN	post	pre	HBV+#1	ARF5
0.0480758	-0.240479	0.849	0.837	1	BN	post	pre	HBV+#1	SON
0.0484906	-0.338657	0.113	0.211	1	BN	post	pre	HBV+#1	CWC22
0.0485859	-0.262231	0.038	0.127	1	BN	post	pre	HBV+#1	SLC66A2
0.0489055	0.26996	0.113	0.044	1	BN	post	pre	HBV+#1	GNG11
0.0500428	0.217328	0.528	0.359	1	BN	post	pre	HBV+#1	HERPUD1
0.0507974	0.256743	0.566	0.386	1	BN	post	pre	HBV+#1	ITPR1
0.0509684	-0.277517	0.075	0.171	1	BN	post	pre	HBV+#1	UBE2M
0.0521139	0.204642	0.283	0.159	1	BN	post	pre	HBV+#1	GOLGB1
0.0523803	-0.245625	0.774	0.737	1	BN	post	pre	HBV+#1	ARGLU1
0.0524536	-0.28143	0.811	0.717	1	BN	post	pre	HBV+#1	ITM2B
0.0542214	-0.249107	0.038	0.127	1	BN	post	pre	HBV+#1	ETV6
0.0542228	-0.290328	0.113	0.207	1	BN	post	pre	HBV+#1	PDCD7
0.0544282	-0.294908	0.057	0.147	1	BN	post	pre	HBV+#1	GPATCH4
0.0546116	0.238924	0.547	0.382	1	BN	post	pre	HBV+#1	DDX21
0.055504	-0.23738	0.245	0.355	1	BN	post	pre	HBV+#1	COPS9
0.0566427	-0.296733	0.604	0.594	1	BN	post	pre	HBV+#1	ATP5ME
0.0580989	-0.240499	0.038	0.124	1	BN	post	pre	HBV+#1	RCC2
0.058605	-0.205695	0.962	0.853	1	BN	post	pre	HBV+#1	MEF2C
0.0596516	-0.332383	0.113	0.211	1	BN	post	pre	HBV+#1	MPLKIP
0.0615716	0.244537	0.17	0.08	1	BN	post	pre	HBV+#1	PIK3C2A
0.0621574	-0.280494	0.358	0.406	1	BN	post	pre	HBV+#1	DDX27
0.0628661	-0.230429	0.075	0.175	1	BN	post	pre	HBV+#1	KMT2E-AS1
0.0638568	-0.289558	0.132	0.227	1	BN	post	pre	HBV+#1	RRBP1
0.0639758	-0.31023	0.17	0.259	1	BN	post	pre	HBV+#1	BTLA
0.0640774	-0.279376	0.038	0.12	1	BN	post	pre	HBV+#1	RYBP
0.0645427	-0.243465	0.038	0.12	1	BN	post	pre	HBV+#1	BEX4
0.0650093	-0.473132	0.321	0.378	1	BN	post	pre	HBV+#1	S100A9
0.0650108	-0.232024	0.038	0.12	1	BN	post	pre	HBV+#1	UBAC1
0.0651912	-0.264501	0.057	0.143	1	BN	post	pre	HBV+#1	PWWP2A
0.0673777	-0.252052	0.057	0.143	1	BN	post	pre	HBV+#1	PAXBP1
0.0682124	-0.292862	0.358	0.426	1	BN	post	pre	HBV+#1	RNASE6
0.0684747	-0.249267	0.075	0.167	1	BN	post	pre	HBV+#1	UNC93B1
0.0689348	-0.305253	0.321	0.386	1	BN	post	pre	HBV+#1	NR3C1
0.0718916	-0.245397	0.075	0.167	1	BN	post	pre	HBV+#1	DPY30
0.0720646	-0.287324	0.151	0.251	1	BN	post	pre	HBV+#1	PRRC2B
0.0727134	0.333583	0.302	0.167	1	BN	post	pre	HBV+#1	FCRL2
0.0748363	-0.273591	0.038	0.116	1	BN	post	pre	HBV+#1	LINC02256
0.0759116	-0.215283	0.038	0.116	1	BN	post	pre	HBV+#1	VCPKMT
0.076458	-0.247099	0.377	0.45	1	BN	post	pre	HBV+#1	SRSF11
0.0773731	-0.31751	0.094	0.191	1	BN	post	pre	HBV+#1	SCIMP
0.078401	-0.219573	0.66	0.649	1	BN	post	pre	HBV+#1	SRRM2
0.0812944	-0.350706	0.17	0.263	1	BN	post	pre	HBV+#1	RALBP1
0.0813412	-0.223748	0.604	0.59	1	BN	post	pre	HBV+#1	UQCR10
0.0813928	0.259417	0.113	0.048	1	BN	post	pre	HBV+#1	MIR29B2CHG
0.0830162	0.213652	0.321	0.183	1	BN	post	pre	HBV+#1	ADAM19
0.0830389	-0.316779	0.189	0.267	1	BN	post	pre	HBV+#1	CD180
0.083422	0.239286	0.321	0.195	1	BN	post	pre	HBV+#1	RPAP3
0.0837965	-0.205866	0.038	0.116	1	BN	post	pre	HBV+#1	SYNC
0.0843206	-0.264159	0.057	0.135	1	BN	post	pre	HBV+#1	HEXD
0.0847799	-0.233706	0.132	0.239	1	BN	post	pre	HBV+#1	GNL3
0.0854156	-0.25413	0.057	0.135	1	BN	post	pre	HBV+#1	CDK19
0.0880171	-0.229101	0.83	0.737	1	BN	post	pre	HBV+#1	HMGN1
0.0881147	0.202589	0.698	0.506	1	BN	post	pre	HBV+#1	TRAF3IP3
0.0882768	-0.360703	0.34	0.371	1	BN	post	pre	HBV+#1	UPF2
0.0893988	-0.259229	0.302	0.378	1	BN	post	pre	HBV+#1	SQSTM1
0.0898757	0.223923	0.736	0.566	1	BN	post	pre	HBV+#1	BIRC3
0.0899253	-0.246162	0.132	0.231	1	BN	post	pre	HBV+#1	TRAPPC10
0.0903821	-0.286842	0.075	0.159	1	BN	post	pre	HBV+#1	TARSL2
0.0922117	-0.301104	0.453	0.47	1	BN	post	pre	HBV+#1	GTF3A
0.0923787	-0.300671	0.208	0.275	1	BN	post	pre	HBV+#1	ODC1
0.0926804	-0.289334	0.302	0.367	1	BN	post	pre	HBV+#1	EIF1AY
0.0932995	-0.200578	0.434	0.474	1	BN	post	pre	HBV+#1	ATP5MD
0.0934692	-0.292378	0.075	0.155	1	BN	post	pre	HBV+#1	CCDC191
0.0958886	-0.32712	0.208	0.291	1	BN	post	pre	HBV+#1	RP9
0.0959475	0.267707	0.226	0.131	1	BN	post	pre	HBV+#1	ZC3H7A
0.0959906	-0.311983	0.151	0.227	1	BN	post	pre	HBV+#1	USP7
0.0960039	-0.270746	0.208	0.299	1	BN	post	pre	HBV+#1	ZC3H13
0.0975626	-0.21485	0.038	0.108	1	BN	post	pre	HBV+#1	KATNA1
0.0975626	-0.242305	0.038	0.108	1	BN	post	pre	HBV+#1	PTCH2
0.097594	-0.282918	0.038	0.112	1	BN	post	pre	HBV+#1	PEG10
0.100043	-0.302613	0.245	0.323	1	BN	post	pre	HBV+#1	GPS2
0.100215	0.206308	0.66	0.43	1	BN	post	pre	HBV+#1	ANP32A
0.101023	-0.220603	0.038	0.108	1	BN	post	pre	HBV+#1	PMM2
0.102349	-0.209843	0.057	0.131	1	BN	post	pre	HBV+#1	TTC9
0.103356	-0.248962	0.415	0.426	1	BN	post	pre	HBV+#1	GLO1
0.103976	-0.266408	0.132	0.211	1	BN	post	pre	HBV+#1	CSNK1G2
0.105595	-0.253028	0.189	0.263	1	BN	post	pre	HBV+#1	GNB1
0.107295	-0.223919	0.057	0.127	1	BN	post	pre	HBV+#1	AHCYL1
0.108572	-0.31134	0.151	0.227	1	BN	post	pre	HBV+#1	NIFK
0.110449	-0.231292	0.113	0.199	1	BN	post	pre	HBV+#1	BRD2
0.110722	-0.246763	0.057	0.127	1	BN	post	pre	HBV+#1	LINC00909
0.11088	-0.323525	0.17	0.239	1	BN	post	pre	HBV+#1	VEGFB
0.111516	-0.265773	0.113	0.191	1	BN	post	pre	HBV+#1	SPOP
0.112065	-0.210916	0.038	0.104	1	BN	post	pre	HBV+#1	SMIM20
0.112682	-0.246323	0.113	0.191	1	BN	post	pre	HBV+#1	MBNL2
0.113673	0.363611	0.226	0.135	1	BN	post	pre	HBV+#1	PPBP
0.115637	-0.345479	0.415	0.426	1	BN	post	pre	HBV+#1	PLEKHO1
0.116788	-0.306501	0.208	0.267	1	BN	post	pre	HBV+#1	FOXO1
0.117109	-0.223188	0.623	0.59	1	BN	post	pre	HBV+#1	RNASET2
0.117274	-0.246355	0.094	0.167	1	BN	post	pre	HBV+#1	NCBP2AS2
0.117722	0.222887	0.453	0.271	1	BN	post	pre	HBV+#1	BDP1
0.117731	-0.232716	0.434	0.474	1	BN	post	pre	HBV+#1	PLEKHF2
0.119143	-0.222307	0.075	0.147	1	BN	post	pre	HBV+#1	LEPROTL1
0.119202	-0.26843	0.075	0.151	1	BN	post	pre	HBV+#1	WAC-AS1
0.119485	0.220967	0.509	0.359	1	BN	post	pre	HBV+#1	TUBA1B
0.122799	-0.270959	0.396	0.406	1	BN	post	pre	HBV+#1	NDUFB8
0.122857	-0.24327	0.321	0.351	1	BN	post	pre	HBV+#1	COPE
0.12546	-0.30105	0.226	0.303	1	BN	post	pre	HBV+#1	CIR1
0.125707	-0.273919	0.377	0.398	1	BN	post	pre	HBV+#1	YY1
0.126362	-0.207842	0.151	0.243	1	BN	post	pre	HBV+#1	MRPS31
0.127548	0.260143	0.245	0.147	1	BN	post	pre	HBV+#1	ARHGAP24
0.132242	0.222743	0.509	0.347	1	BN	post	pre	HBV+#1	AP3B1
0.133931	-0.241546	0.434	0.454	1	BN	post	pre	HBV+#1	PET100
0.134812	-0.214838	0.811	0.749	1	BN	post	pre	HBV+#1	ATP6V1G1
0.136242	-0.200583	0.132	0.215	1	BN	post	pre	HBV+#1	HERC2
0.137097	0.200629	0.623	0.47	1	BN	post	pre	HBV+#1	TAF7
0.139436	-0.231773	0.132	0.195	1	BN	post	pre	HBV+#1	RBM22
0.140824	-0.242588	0.094	0.159	1	BN	post	pre	HBV+#1	PLEC
0.141706	-0.268051	0.151	0.215	1	BN	post	pre	HBV+#1	USP3
0.14292	-0.229611	0.057	0.12	1	BN	post	pre	HBV+#1	DIPK1B
0.143246	-0.257797	0.792	0.669	1	BN	post	pre	HBV+#1	HMGN2
0.143665	-0.326028	0.358	0.359	1	BN	post	pre	HBV+#1	RSBN1L
0.143791	-0.219083	0.057	0.12	1	BN	post	pre	HBV+#1	PGRMC2
0.144474	-0.306581	0.17	0.227	1	BN	post	pre	HBV+#1	ANKRD49
0.146103	-0.36914	0.245	0.283	1	BN	post	pre	HBV+#1	XPO1
0.146977	-0.24915	0.075	0.139	1	BN	post	pre	HBV+#1	ELOA
0.147872	-0.289057	0.226	0.279	1	BN	post	pre	HBV+#1	NAP1L4
0.149903	-0.232715	0.774	0.721	1	BN	post	pre	HBV+#1	SF1
0.150349	-0.289043	0.151	0.211	1	BN	post	pre	HBV+#1	ABHD17A
0.150435	-0.215519	0.698	0.574	1	BN	post	pre	HBV+#1	COX7A2
0.154445	0.319211	0.151	0.088	1	BN	post	pre	HBV+#1	GP1BB
0.155042	-0.212552	0.509	0.542	1	BN	post	pre	HBV+#1	SSR4
0.155452	-0.203773	0.094	0.163	1	BN	post	pre	HBV+#1	SPTLC2
0.157627	-0.240811	0.509	0.478	1	BN	post	pre	HBV+#1	SH3BP5
0.158065	-0.285773	0.264	0.331	1	BN	post	pre	HBV+#1	TGOLN2
0.158734	-0.252826	0.132	0.199	1	BN	post	pre	HBV+#1	CNTNAP2
0.159739	-0.235029	0.151	0.215	1	BN	post	pre	HBV+#1	CCM2
0.160457	-0.292078	0.17	0.231	1	BN	post	pre	HBV+#1	ZCCHC10
0.16379	-0.208877	0.717	0.689	1	BN	post	pre	HBV+#1	TNFRSF13C
0.164769	-0.238164	0.094	0.159	1	BN	post	pre	HBV+#1	UBN1
0.165004	-0.248802	0.094	0.155	1	BN	post	pre	HBV+#1	TCF3
0.165467	-0.253621	0.509	0.51	1	BN	post	pre	HBV+#1	CXXC5
0.16617	-0.221842	0.113	0.179	1	BN	post	pre	HBV+#1	SMIM10L1
0.169078	-0.236628	0.189	0.247	1	BN	post	pre	HBV+#1	FIP1L1
0.170006	-0.206059	0.057	0.116	1	BN	post	pre	HBV+#1	TMEM259
0.170771	-0.29777	0.396	0.39	1	BN	post	pre	HBV+#1	CDV3
0.17111	-0.274634	0.208	0.263	1	BN	post	pre	HBV+#1	HSPA4
0.171289	-0.224811	0.491	0.494	1	BN	post	pre	HBV+#1	LAMTOR4
0.171955	-0.206441	0.094	0.155	1	BN	post	pre	HBV+#1	PIH1D1
0.173317	-0.266201	0.566	0.518	1	BN	post	pre	HBV+#1	AKAP13
0.173833	0.217884	0.302	0.195	1	BN	post	pre	HBV+#1	ZBTB20
0.177466	-0.279024	0.113	0.171	1	BN	post	pre	HBV+#1	KHDRBS2
0.17929	-0.238167	0.189	0.243	1	BN	post	pre	HBV+#1	ZNF217
0.179826	-0.272299	0.547	0.558	1	BN	post	pre	HBV+#1	LBH
0.180446	-0.268923	0.208	0.263	1	BN	post	pre	HBV+#1	TSPAN33
0.18592	-0.249295	0.151	0.211	1	BN	post	pre	HBV+#1	MITD1
0.189716	-0.240539	0.453	0.47	1	BN	post	pre	HBV+#1	DEK
0.18982	-0.261523	0.396	0.39	1	BN	post	pre	HBV+#1	AIDA
0.189862	-0.228261	0.113	0.171	1	BN	post	pre	HBV+#1	CAPNS1
0.190422	-0.21552	0.34	0.375	1	BN	post	pre	HBV+#1	ZEB2
0.190705	-0.224291	0.208	0.267	1	BN	post	pre	HBV+#1	MRPS24
0.191698	-0.254964	0.094	0.151	1	BN	post	pre	HBV+#1	C12orf65
0.191848	-0.314758	0.245	0.275	1	BN	post	pre	HBV+#1	HIST2H2AC
0.193123	-0.20084	0.113	0.175	1	BN	post	pre	HBV+#1	BLOC1S4
0.194014	-0.223143	0.396	0.426	1	BN	post	pre	HBV+#1	HHEX
0.194119	-0.289039	0.245	0.283	1	BN	post	pre	HBV+#1	GADD45GIP1
0.19632	-0.205254	0.34	0.39	1	BN	post	pre	HBV+#1	SMARCA5
0.199267	-0.259455	0.377	0.402	1	BN	post	pre	HBV+#1	ATF7IP
0.199448	-0.235655	0.453	0.442	1	BN	post	pre	HBV+#1	RB1
0.200047	-0.363273	0.245	0.291	1	BN	post	pre	HBV+#1	PCDH9
0.200985	-0.226605	0.113	0.171	1	BN	post	pre	HBV+#1	SMNDC1
0.202849	-0.230311	0.245	0.299	1	BN	post	pre	HBV+#1	TGFBR2
0.204324	-0.232877	0.132	0.183	1	BN	post	pre	HBV+#1	TCP1
0.20712	-0.225235	0.132	0.183	1	BN	post	pre	HBV+#1	CTDNEP1
0.207617	-0.228022	0.66	0.602	1	BN	post	pre	HBV+#1	CALHM6
0.208368	-0.270412	0.151	0.203	1	BN	post	pre	HBV+#1	OGFRL1
0.20905	-0.203795	0.057	0.108	1	BN	post	pre	HBV+#1	MEX3C
0.209915	-0.209863	0.34	0.355	1	BN	post	pre	HBV+#1	SYNRG
0.214378	-0.213879	0.075	0.131	1	BN	post	pre	HBV+#1	TERF2
0.214478	-0.223873	0.094	0.147	1	BN	post	pre	HBV+#1	PCMTD2
0.215073	-0.213693	0.075	0.127	1	BN	post	pre	HBV+#1	SMAD4
0.215136	-0.310567	0.057	0.108	1	BN	post	pre	HBV+#1	AC020656.1
0.215485	-0.206511	0.264	0.311	1	BN	post	pre	HBV+#1	ATP5MC1
0.218401	-0.271089	0.358	0.371	1	BN	post	pre	HBV+#1	CWF19L2
0.22026	-0.210663	0.623	0.554	1	BN	post	pre	HBV+#1	PAK2
0.224967	-0.208763	0.642	0.574	1	BN	post	pre	HBV+#1	PLAC8
0.233706	-0.217573	0.113	0.167	1	BN	post	pre	HBV+#1	FAM120A
0.237414	-0.278451	0.302	0.343	1	BN	post	pre	HBV+#1	TOP1
0.237421	-0.233079	0.245	0.295	1	BN	post	pre	HBV+#1	TAF10
0.238338	-0.234874	0.075	0.124	1	BN	post	pre	HBV+#1	RPP38
0.238954	-0.268406	0.151	0.199	1	BN	post	pre	HBV+#1	MTF2
0.240946	-0.210503	0.17	0.215	1	BN	post	pre	HBV+#1	CAND1
0.242369	0.217656	0.151	0.092	1	BN	post	pre	HBV+#1	STT3B
0.243496	-0.21827	0.283	0.327	1	BN	post	pre	HBV+#1	SUZ12
0.244083	-0.314646	0.321	0.327	1	BN	post	pre	HBV+#1	FAM3C
0.244179	-0.234438	0.17	0.235	1	BN	post	pre	HBV+#1	XAF1
0.2466	-0.292764	0.321	0.327	1	BN	post	pre	HBV+#1	PPP1R10
0.247994	-0.247397	0.415	0.43	1	BN	post	pre	HBV+#1	RESF1
0.252063	-0.214843	0.113	0.163	1	BN	post	pre	HBV+#1	TNFSF10
0.253197	-0.229418	0.113	0.163	1	BN	post	pre	HBV+#1	PSMB7
0.255739	-0.218099	0.17	0.219	1	BN	post	pre	HBV+#1	SP3
0.263409	-0.296267	0.396	0.386	1	BN	post	pre	HBV+#1	RTF1
0.267044	-0.214039	0.208	0.247	1	BN	post	pre	HBV+#1	UBE2E2
0.267955	-0.239378	0.151	0.191	1	BN	post	pre	HBV+#1	ARL4A
0.271193	-0.204646	0.283	0.311	1	BN	post	pre	HBV+#1	TFAM
0.272778	-0.211585	0.283	0.335	1	BN	post	pre	HBV+#1	VAV3
0.277526	-0.212273	0.075	0.12	1	BN	post	pre	HBV+#1	ID3
0.277547	-0.226439	0.17	0.219	1	BN	post	pre	HBV+#1	WDR43
0.28269	-0.226351	0.245	0.271	1	BN	post	pre	HBV+#1	TTC1
0.283426	-0.245787	0.396	0.378	1	BN	post	pre	HBV+#1	ADD3
0.287279	-0.224188	0.434	0.438	1	BN	post	pre	HBV+#1	P2RX5
0.288153	-0.244598	0.434	0.406	1	BN	post	pre	HBV+#1	POMP
0.289326	-0.258077	0.132	0.175	1	BN	post	pre	HBV+#1	GPATCH11
0.290334	-0.229617	0.226	0.255	1	BN	post	pre	HBV+#1	PDAP1
0.29264	-0.212955	0.113	0.155	1	BN	post	pre	HBV+#1	MRPS10
0.296596	-0.209927	0.358	0.382	1	BN	post	pre	HBV+#1	IRF8
0.29969	-0.241488	0.245	0.263	1	BN	post	pre	HBV+#1	GRK2
0.300428	-0.222399	0.302	0.311	1	BN	post	pre	HBV+#1	EAPP
0.301204	-0.230766	0.17	0.199	1	BN	post	pre	HBV+#1	CCS
0.303959	0.273416	0.113	0.072	1	BN	post	pre	HBV+#1	FAM111B
0.308344	-0.224431	0.283	0.299	1	BN	post	pre	HBV+#1	TGFB1
0.309338	-0.254094	0.415	0.39	1	BN	post	pre	HBV+#1	KMT2A
0.312649	-0.221558	0.283	0.311	1	BN	post	pre	HBV+#1	SP140
0.312849	-0.233041	0.302	0.311	1	BN	post	pre	HBV+#1	SAMD9
0.328166	-0.236054	0.509	0.466	1	BN	post	pre	HBV+#1	KTN1
0.328726	-0.230898	0.113	0.151	1	BN	post	pre	HBV+#1	FOXJ3
0.337566	-0.203089	0.34	0.347	1	BN	post	pre	HBV+#1	NDUFC1
0.341351	-0.254424	0.321	0.307	1	BN	post	pre	HBV+#1	RNF145
0.344552	-0.258867	0.472	0.446	1	BN	post	pre	HBV+#1	PPIG
0.345536	-0.210353	0.415	0.394	1	BN	post	pre	HBV+#1	ATP5PF
0.349498	-0.210694	0.17	0.195	1	BN	post	pre	HBV+#1	ZSWIM7
0.35161	-0.200661	0.075	0.112	1	BN	post	pre	HBV+#1	PPP1R14A
0.354498	-0.207984	0.17	0.211	1	BN	post	pre	HBV+#1	CCDC186
0.355501	-0.218257	0.132	0.163	1	BN	post	pre	HBV+#1	FAM118A
0.359703	-0.239273	0.226	0.251	1	BN	post	pre	HBV+#1	PRKACB
0.362982	-0.2295	0.547	0.494	1	BN	post	pre	HBV+#1	PRKCB
0.366385	-0.22143	0.17	0.203	1	BN	post	pre	HBV+#1	SPEN
0.376591	-0.203843	0.264	0.267	1	BN	post	pre	HBV+#1	PIK3R1
0.377472	-0.263897	0.377	0.359	1	BN	post	pre	HBV+#1	MIS18BP1
0.377863	0.243523	0.321	0.231	1	BN	post	pre	HBV+#1	ZNF800
0.383209	-0.223283	0.132	0.159	1	BN	post	pre	HBV+#1	AC005670.3
0.387886	-0.235462	0.283	0.287	1	BN	post	pre	HBV+#1	PSMA4
0.392058	0.256564	0.226	0.159	1	BN	post	pre	HBV+#1	OARD1
0.392072	-0.279163	0.226	0.235	1	BN	post	pre	HBV+#1	EIF3J
0.394526	-0.208761	0.472	0.45	1	BN	post	pre	HBV+#1	CTSZ
0.412039	-0.257774	0.208	0.223	1	BN	post	pre	HBV+#1	RTN4
0.42309	-0.236106	0.415	0.371	1	BN	post	pre	HBV+#1	CCR7
0.431421	-0.204092	0.189	0.203	1	BN	post	pre	HBV+#1	ILF3-DT
0.43666	-0.204087	0.132	0.155	1	BN	post	pre	HBV+#1	MTCH1
0.439003	-0.211652	0.358	0.355	1	BN	post	pre	HBV+#1	TBC1D10C
0.443719	-0.224685	0.245	0.247	1	BN	post	pre	HBV+#1	AP1B1
0.449814	-0.283896	0.151	0.171	1	BN	post	pre	HBV+#1	S100A11
0.459167	-0.219801	0.17	0.187	1	BN	post	pre	HBV+#1	PIP4K2A
0.46097	-0.205796	0.302	0.303	1	BN	post	pre	HBV+#1	UVRAG
0.469764	-0.205956	0.358	0.319	1	BN	post	pre	HBV+#1	MAP2K2
0.473269	0.20072	0.132	0.096	1	BN	post	pre	HBV+#1	TTC21B
0.482946	-0.223445	0.377	0.355	1	BN	post	pre	HBV+#1	CEBPZ
0.506924	-0.221221	0.226	0.223	1	BN	post	pre	HBV+#1	SEPHS2
0.535316	-0.221797	0.189	0.199	1	BN	post	pre	HBV+#1	CRBN
0.535791	-0.239934	0.377	0.335	1	BN	post	pre	HBV+#1	RERE
0.551358	-0.235574	0.264	0.267	1	BN	post	pre	HBV+#1	RFC1
0.552709	-0.218993	0.151	0.163	1	BN	post	pre	HBV+#1	CXCR5
0.570822	-0.233183	0.151	0.163	1	BN	post	pre	HBV+#1	ARL4C
0.573341	-0.236751	0.528	0.426	1	BN	post	pre	HBV+#1	FAM133B
0.586929	-0.207382	0.113	0.127	1	BN	post	pre	HBV+#1	MMP24OS
0.674718	-0.235842	0.396	0.335	1	BN	post	pre	HBV+#1	PRPF40A
0.700727	-0.20395	0.189	0.179	1	BN	post	pre	HBV+#1	METTL7A
0.789438	-0.213339	0.434	0.363	1	BN	post	pre	HBV+#1	HIST1H1C
0.823898	-0.429869	0.434	0.363	1	BN	post	pre	HBV+#1	IGLC3
0.939177	-0.200676	0.245	0.211	1	BN	post	pre	HBV+#1	MTIF3
0.967701	-0.401151	0.34	0.287	1	BN	post	pre	HBV+#1	S100A8
4.25e-30	1.52579	1	0.947	8.55e-26	BM	post	pre	HBV+#1	RPS10
1.02e-24	-0.723887	1	0.995	2.04e-20	BM	post	pre	HBV+#1	RPL27A
4.06e-24	0.878307	0.603	0.037	8.16e-20	BM	post	pre	HBV+#1	SNHG25
3.66e-23	-1.5149	0.534	0.953	7.36e-19	BM	post	pre	HBV+#1	JUND
1.23e-21	-0.576564	1	0.995	2.47e-17	BM	post	pre	HBV+#1	RPS11
2.28e-20	0.620109	1	1	4.58e-16	BM	post	pre	HBV+#1	CD74
5.62e-19	-0.698811	0.983	0.989	1.13e-14	BM	post	pre	HBV+#1	RPL23
8.21e-19	0.733116	1	0.926	1.65e-14	BM	post	pre	HBV+#1	PABPC1
1.67e-18	0.453988	1	1	3.35e-14	BM	post	pre	HBV+#1	HLA-B
1.85e-18	-1.04346	0.724	0.932	3.72e-14	BM	post	pre	HBV+#1	PLCG2
1.01e-17	0.449657	1	1	2.03e-13	BM	post	pre	HBV+#1	EEF1A1
1.28e-17	-0.388681	1	0.995	2.57e-13	BM	post	pre	HBV+#1	RPS29
2.15e-16	0.665849	1	0.989	4.33e-12	BM	post	pre	HBV+#1	ACTB
2.75e-15	-0.287649	1	1	5.54e-11	BM	post	pre	HBV+#1	RPS27
3.66e-15	0.350624	1	1	7.36e-11	BM	post	pre	HBV+#1	B2M
5.93e-15	-0.471227	1	1	1.19e-10	BM	post	pre	HBV+#1	MT-ND3
7.84e-14	-0.336789	1	1	1.58e-09	BM	post	pre	HBV+#1	RPL37A
4.85e-13	-0.733738	0.81	0.921	9.77e-09	BM	post	pre	HBV+#1	GNAS
6.74e-12	0.559984	1	0.879	1.36e-07	BM	post	pre	HBV+#1	PFN1
1.02e-11	-0.831688	0.724	0.895	2.05e-07	BM	post	pre	HBV+#1	HIST1H4C
1.08e-11	0.691897	0.69	0.211	2.17e-07	BM	post	pre	HBV+#1	ZFP36
2.91e-11	-0.59687	0.983	0.979	5.85e-07	BM	post	pre	HBV+#1	MTRNR2L12
[truncated: 2,881 more rows]
