# Supplementary material for: Anti-PD-1 therapy achieves favorable outcomes in HBV-positive non-liver cancer
Source: Oncogenesis. 2023 Apr 20;12(1):22. doi: 10.1038/s41389-023-00468-0 (PMC10119302; doi:10.1038/s41389-023-00468-0)
Supplement: Supplementary file 9 — Table S8 [file 41389_2023_468_MOESM9_ESM.xlsx]

## Sheet: Table S8
Table S8. DEGs of plasma between pre- and post-anti-PD-1 therapy
genes	p_val_adj	avg_logFC	sample	mean_Normalized_Counts
RPS29	2.38e-14	1.48648	HBV-#1	3.36621
FOSB	2.8e-14	1.00816	HBV-#1	0.535138
MCL1	3.17e-12	1.11397	HBV-#1	0.895441
PDE4B	3.19e-12	0.993744	HBV-#1	0.522857
TRA2B	9.55e-12	1.1224	HBV-#1	1.10209
JUNB	3.35e-10	1.14097	HBV-#1	0.744973
PPP2R5C	3.35e-10	0.608403	HBV-#1	0.441718
TRA2A	6.28e-10	0.745349	HBV-#1	0.427709
PLCG2	9.31e-10	0.88886	HBV-#1	0.902499
CCDC186	1.39e-09	0.47524	HBV-#1	0.414541
CLDND1	1.41e-09	0.70391	HBV-#1	0.377391
TRIB1	1.81e-09	0.642324	HBV-#1	0.493407
HIPK2	1.99e-09	0.923084	HBV-#1	0.60616
FOS	2.97e-09	1.26913	HBV-#1	1.46921
BTG1	3.97e-09	1.06798	HBV-#1	1.30425
FOXN3	9.3e-09	0.73648	HBV-#1	0.433703
PAIP2	1.13e-08	0.20517	HBV-#1	0.523644
PTPN2	1.17e-08	0.623992	HBV-#1	0.470345
NSD3	1.24e-08	0.652994	HBV-#1	0.69861
ADA2	1.35e-08	0.596549	HBV-#1	0.641012
CITED2	1.38e-08	1.02617	HBV-#1	0.860473
LARP1B	1.63e-08	0.544083	HBV-#1	0.394845
KDM2A	1.76e-08	0.564533	HBV-#1	0.30748
ATP5ME	1.98e-08	1.07837	HBV-#1	1.67113
ATP2A3	2.2e-08	0.277988	HBV-#1	0.586389
PTEN	2.46e-08	0.528486	HBV-#1	0.273582
KIF5B	2.47e-08	0.618712	HBV-#1	0.434859
CLK1	2.47e-08	0.590728	HBV-#1	0.480666
ZFP36	2.53e-08	0.854059	HBV-#1	0.62203
PRDM2	2.78e-08	0.305916	HBV-#1	0.294123
PTPN1	3.14e-08	0.46084	HBV-#1	0.627581
CXCL8	3.32e-08	0.603319	HBV-#1	0.301659
SF1	3.64e-08	0.897806	HBV-#1	0.8598
MT-ND4L	4.22e-08	0.784738	HBV-#1	0.847283
HERC2	4.37e-08	0.388769	HBV-#1	0.419296
GNL3	4.53e-08	0.706044	HBV-#1	0.833485
PABPC4	4.81e-08	0.842563	HBV-#1	1.02911
ZBP1	4.9e-08	0.588544	HBV-#1	0.522952
TNFAIP3	5.05e-08	0.656448	HBV-#1	0.332655
SNHG8	5.27e-08	0.765701	HBV-#1	1.0946
TSC22D3	5.35e-08	1.28371	HBV-#1	0.808455
MAF1	5.62e-08	0.53353	HBV-#1	0.482898
ADD3	5.64e-08	1.01263	HBV-#1	0.556447
YPEL5	5.96e-08	0.577297	HBV-#1	0.559807
ARL4C	7.29e-08	0.790691	HBV-#1	0.556064
JUND	7.36e-08	0.707155	HBV-#1	1.31166
CTSD	7.36e-08	0.542769	HBV-#1	0.55175
EIF2S3	8.25e-08	0.560995	HBV-#1	0.840502
SRSF9	8.25e-08	0.48452	HBV-#1	0.750593
PLAC8	1.13e-07	0.504387	HBV-#1	0.32099
RGS1	1.44e-07	0.434312	HBV-#1	0.405724
TP53INP1	1.59e-07	0.499345	HBV-#1	0.483778
CDC42SE2	1.64e-07	0.440224	HBV-#1	0.651952
NDUFB1	1.79e-07	0.856792	HBV-#1	0.989258
CXCR4	1.99e-07	0.0202221	HBV-#1	0.493618
ANKRD28	2.05e-07	0.294305	HBV-#1	0.37082
COX7A2L	2.11e-07	0.223608	HBV-#1	0.480984
SNHG25	2.37e-07	0.850034	HBV-#1	0.926757
RBM33	2.53e-07	0.428026	HBV-#1	0.47125
DUSP1	2.58e-07	1.08867	HBV-#1	0.961267
LUC7L3	2.62e-07	0.462427	HBV-#1	0.629797
APOBEC3C	2.63e-07	0.140619	HBV-#1	0.455176
GADD45A	2.63e-07	0.492931	HBV-#1	0.256605
RGS2	2.76e-07	0.84689	HBV-#1	0.440519
NFKBIA	2.77e-07	0.525988	HBV-#1	0.860965
TMEM123	3.04e-07	0.475528	HBV-#1	0.278932
SEC61A1	3.23e-07	0.585031	HBV-#1	0.702291
AC103591.3	3.32e-07	0.569663	HBV-#1	0.317142
MYH9	3.46e-07	0.079519	HBV-#1	0.344014
FBH1	3.47e-07	0.243852	HBV-#1	0.214229
HELZ	3.56e-07	0.440463	HBV-#1	0.36187
GLG1	3.56e-07	0.534371	HBV-#1	0.386348
PSAP	3.62e-07	0.582235	HBV-#1	0.858145
EIF4A2	4.36e-07	0.935561	HBV-#1	0.878205
KLF6	4.46e-07	0.855893	HBV-#1	0.711531
MOB1A	4.46e-07	0.675548	HBV-#1	0.716703
PMM2	4.52e-07	0.255013	HBV-#1	0.207428
CNOT1	5.08e-07	0.440081	HBV-#1	0.302204
RNF10	5.32e-07	0.649428	HBV-#1	0.336998
EIF4B	5.35e-07	0.752117	HBV-#1	1.02985
STT3B	5.64e-07	0.524578	HBV-#1	0.525268
SYTL1	6.35e-07	0.287447	HBV-#1	0.250661
IKZF1	6.58e-07	0.774333	HBV-#1	0.551494
MTRNR2L12	6.71e-07	0.908905	HBV-#1	1.21602
TIMM17A	7.2e-07	0.406321	HBV-#1	0.433277
DNAJB9	7.35e-07	0.407007	HBV-#1	0.391779
TMEM243	7.68e-07	0.451241	HBV-#1	0.256422
CFLAR	8.03e-07	0.417194	HBV-#1	0.889812
TPD52	8.3e-07	0.865979	HBV-#1	0.811471
TGOLN2	1.01e-06	0.224385	HBV-#1	0.352162
CAPN2	1.02e-06	0.795126	HBV-#1	0.784433
ANKRD36	1.04e-06	0.345748	HBV-#1	0.172874
ID2	1.04e-06	0.296037	HBV-#1	0.148018
CTDSP2	1.04e-06	0.235327	HBV-#1	0.117664
SEC22B	1.33e-06	-0.0308881	HBV-#1	0.27059
UBALD2	1.48e-06	0.579814	HBV-#1	0.944359
ACADVL	1.51e-06	0.310148	HBV-#1	0.405425
SYVN1	1.58e-06	0.278534	HBV-#1	0.174183
RPL38	1.62e-06	0.996898	HBV-#1	2.19622
BOD1L1	1.77e-06	0.283827	HBV-#1	0.624106
VPS51	1.8e-06	0.287283	HBV-#1	0.432761
PPP1R15A	2.14e-06	0.149487	HBV-#1	0.732707
DENND5B	2.21e-06	0.505619	HBV-#1	0.278411
CORO7	2.29e-06	0.319627	HBV-#1	0.345987
RPL31	2.32e-06	1.14476	HBV-#1	2.04421
FBXW7	2.45e-06	0.416336	HBV-#1	0.474702
SOD2	2.45e-06	0.284586	HBV-#1	0.457889
CDKN1B	2.46e-06	0.615187	HBV-#1	0.442852
AC044849.1	2.5e-06	0.485286	HBV-#1	0.249413
DAZAP2	2.51e-06	0.86311	HBV-#1	0.566529
NCOR1	2.52e-06	0.748023	HBV-#1	0.613741
MAZ	2.57e-06	0.364961	HBV-#1	0.436762
CLPTM1L	2.72e-06	0.624691	HBV-#1	1.12334
PTP4A2	2.87e-06	0.237163	HBV-#1	0.586551
LLPH	2.96e-06	0.514836	HBV-#1	0.399011
ACAP1	3.07e-06	0.320492	HBV-#1	0.337125
KMT2A	3.09e-06	0.583582	HBV-#1	0.763124
TMED5	3.11e-06	0.338449	HBV-#1	0.645471
AKAP9	3.17e-06	0.595144	HBV-#1	0.88617
UBE2L3	3.21e-06	0.335798	HBV-#1	0.669692
C16orf54	3.23e-06	0.459376	HBV-#1	0.261381
CCDC88C	3.26e-06	0.381867	HBV-#1	0.270136
GORASP2	3.31e-06	0.391315	HBV-#1	0.468731
STT3A	3.39e-06	0.0940832	HBV-#1	0.403236
MAGOH	3.54e-06	0.215428	HBV-#1	0.470532
SDHB	3.61e-06	0.524025	HBV-#1	0.55278
RPL37	3.67e-06	0.796703	HBV-#1	3.42609
EHD4	3.7e-06	0.000607	HBV-#1	0.314479
SETX	3.72e-06	0.330028	HBV-#1	0.446563
KLF13	3.82e-06	0.566007	HBV-#1	0.850806
MDM4	4.03e-06	0.260767	HBV-#1	0.533695
SNX3	4.04e-06	0.855832	HBV-#1	0.631445
IKZF3	4.25e-06	0.287378	HBV-#1	0.492453
EIF3L	4.35e-06	0.645771	HBV-#1	0.661055
RBM26	4.37e-06	0.419622	HBV-#1	0.451051
CD48	4.63e-06	0.799677	HBV-#1	1.24387
SEMA4A	4.69e-06	-0.215369	HBV-#1	0.455489
WARS	4.74e-06	0.470211	HBV-#1	0.529786
EIF3B	4.75e-06	0.563962	HBV-#1	0.454208
BTN3A2	4.78e-06	0.171886	HBV-#1	0.49084
TXNDC11	4.82e-06	0.280628	HBV-#1	0.797338
RNASET2	4.94e-06	0.30143	HBV-#1	0.687834
SHOC2	5e-06	0.311737	HBV-#1	0.169349
FNBP4	5.04e-06	0.257531	HBV-#1	0.398147
C15orf39	5.31e-06	0.318175	HBV-#1	0.162478
PDK1	5.45e-06	0.393122	HBV-#1	0.313053
LYZ	5.66e-06	1.27712	HBV-#1	0.999173
NDFIP1	5.72e-06	0.538181	HBV-#1	0.425245
SEL1L3	5.74e-06	0.34218	HBV-#1	0.336438
PET100	5.78e-06	0.632688	HBV-#1	1.12809
RAB5IF	6.09e-06	0.438467	HBV-#1	0.808155
RAPGEF1	6.1e-06	0.25235	HBV-#1	0.168986
SMAP2	6.38e-06	0.344607	HBV-#1	0.705534
PQBP1	6.62e-06	0.192731	HBV-#1	0.457634
ELOC	6.71e-06	0.307571	HBV-#1	0.67234
SLC50A1	7.04e-06	0.365246	HBV-#1	0.338786
HNRNPH1	7.08e-06	-0.0252195	HBV-#1	0.815275
CIR1	7.22e-06	0.451244	HBV-#1	0.440981
ZFP36L2	7.31e-06	0.871036	HBV-#1	0.847553
PTOV1	7.38e-06	0.455228	HBV-#1	0.232294
C12orf45	8.24e-06	0.355673	HBV-#1	0.317862
PMAIP1	8.24e-06	0.0868738	HBV-#1	0.305714
NOP53	8.27e-06	0.402371	HBV-#1	1.06695
ARF6	8.39e-06	0.240989	HBV-#1	0.307189
TMCO1	8.49e-06	0.494206	HBV-#1	0.630053
PPP1CC	8.69e-06	0.208724	HBV-#1	0.547821
MDM2	8.99e-06	0.44124	HBV-#1	0.451076
CHD2	9.23e-06	0.380084	HBV-#1	0.572728
SMAP1	9.29e-06	0.423664	HBV-#1	0.230399
AKAP8L	9.34e-06	0.381851	HBV-#1	0.198731
UBL3	9.69e-06	0.209379	HBV-#1	0.10469
TRAM2	9.78e-06	0.218153	HBV-#1	0.393917
TIPARP	9.95e-06	0.29874	HBV-#1	0.158044
DCAF5	1.02e-05	0.122724	HBV-#1	0.164546
PGRMC2	1.04e-05	0.192098	HBV-#1	0.301218
PIM2	1.05e-05	0.239086	HBV-#1	0.452909
AMD1	1.07e-05	0.489325	HBV-#1	0.342783
DAXX	1.11e-05	0.814897	HBV-#1	0.572476
LINC01578	1.11e-05	0.274378	HBV-#1	0.520653
ITGAL	1.13e-05	0.529858	HBV-#1	0.360239
JUN	1.14e-05	0.972164	HBV-#1	1.86764
ELOA	1.27e-05	0.449069	HBV-#1	0.279039
LITAF	1.29e-05	0.359011	HBV-#1	0.819135
ZFP36L1	1.32e-05	0.407868	HBV-#1	0.230432
NCOA3	1.34e-05	0.553467	HBV-#1	1.20426
CALM2	1.34e-05	0.741696	HBV-#1	1.20479
SEC14L1	1.36e-05	0.257755	HBV-#1	0.81854
RNASEH2B	1.37e-05	0.261644	HBV-#1	0.249717
FAM120A	1.37e-05	0.361642	HBV-#1	0.250834
PHC3	1.45e-05	0.227081	HBV-#1	0.135903
SRP9	1.45e-05	0.401432	HBV-#1	0.447183
BIN2	1.48e-05	0.393599	HBV-#1	0.505336
PDIA4	1.49e-05	0.847116	HBV-#1	1.34155
ERGIC1	1.52e-05	0.183177	HBV-#1	0.353077
COMMD6	1.54e-05	0.535156	HBV-#1	0.69409
GOLGA4	1.54e-05	0.127233	HBV-#1	0.629976
STARD7	1.56e-05	0.217129	HBV-#1	0.194624
NDUFB6	1.59e-05	0.377578	HBV-#1	0.46425
EIF3D	1.6e-05	0.134611	HBV-#1	0.477567
EPB41	1.62e-05	0.81282	HBV-#1	0.557011
PRDM1	1.62e-05	0.616733	HBV-#1	1.08621
SLC25A36	1.63e-05	0.229659	HBV-#1	0.282678
SYF2	1.63e-05	0.451461	HBV-#1	0.513948
MAN1A1	1.64e-05	0.225732	HBV-#1	0.950953
PSMB4	1.67e-05	0.34257	HBV-#1	0.674439
PPHLN1	1.67e-05	0.280756	HBV-#1	0.370516
ATP6V0C	1.71e-05	0.584061	HBV-#1	0.928386
CLTC	1.81e-05	0.19642	HBV-#1	0.514486
ACTN4	1.86e-05	0.26352	HBV-#1	0.352539
TAOK3	1.95e-05	0.707575	HBV-#1	0.490164
NCF1	1.99e-05	0.370361	HBV-#1	1.01106
OTUD6B-AS1	2.06e-05	0.200707	HBV-#1	0.351583
SSBP1	2.07e-05	0.620225	HBV-#1	0.784534
GAS5	2.1e-05	-0.0278694	HBV-#1	0.91538
TMEM230	2.13e-05	0.0235693	HBV-#1	0.354023
FUS	2.14e-05	0.236641	HBV-#1	0.59981
TGFB1	2.14e-05	0.259029	HBV-#1	0.145315
UNC93B1	2.14e-05	0.422726	HBV-#1	0.216043
TLK1	2.29e-05	0.0863588	HBV-#1	0.301491
STK17B	2.33e-05	0.323461	HBV-#1	0.63232
ERP44	2.35e-05	0.0898522	HBV-#1	0.471154
POU2AF1	2.36e-05	0.417286	HBV-#1	1.05132
MAPK1IP1L	2.45e-05	0.318123	HBV-#1	0.347217
WAC	2.48e-05	0.0737539	HBV-#1	0.324256
HYOU1	2.54e-05	0.480771	HBV-#1	0.700412
YTHDC1	2.55e-05	0.201114	HBV-#1	0.287725
ZBTB20	2.56e-05	0.246627	HBV-#1	0.214459
FAM214A	2.57e-05	0.00167306	HBV-#1	0.3831
PCBP2	2.57e-05	0.61208	HBV-#1	0.961151
DNAJB6	2.6e-05	0.3226	HBV-#1	0.281155
ARF4	2.62e-05	0.506196	HBV-#1	0.886969
OTUD1	2.68e-05	0.404715	HBV-#1	0.209997
IDI1	2.68e-05	0.172219	HBV-#1	0.0928796
SON	2.68e-05	0.455963	HBV-#1	1.13131
SYNE1	2.8e-05	0.56349	HBV-#1	0.390698
KLF2	2.82e-05	0.817878	HBV-#1	1.24613
EMB	2.9e-05	0.128022	HBV-#1	0.255884
MIR29B2CHG	2.92e-05	0.407369	HBV-#1	0.203685
UQCRFS1	2.99e-05	0.349062	HBV-#1	0.536417
CSNK2A1	3.03e-05	0.569875	HBV-#1	0.506999
DUSP5	3.04e-05	0.277911	HBV-#1	0.146761
STUB1	3.05e-05	0.0684951	HBV-#1	0.289071
YY1	3.09e-05	0.336147	HBV-#1	0.439462
GRK6	3.1e-05	0.740587	HBV-#1	0.541462
FAM136A	3.11e-05	0.408934	HBV-#1	0.510583
TMEM219	3.16e-05	0.341354	HBV-#1	0.253374
SNHG9	3.24e-05	0.149641	HBV-#1	0.24003
SLU7	3.24e-05	0.208223	HBV-#1	0.338397
TMEM154	3.26e-05	0.443413	HBV-#1	0.402767
CTDNEP1	3.31e-05	0.194655	HBV-#1	0.343952
PKHD1L1	3.34e-05	0.0768454	HBV-#1	0.247182
C6orf62	3.34e-05	-0.145962	HBV-#1	0.383622
GLCCI1	3.41e-05	0.507949	HBV-#1	0.616134
MAP3K1	3.43e-05	0.928098	HBV-#1	0.475468
HNRNPR	3.45e-05	0.379539	HBV-#1	0.834452
CCDC69	3.65e-05	0.264476	HBV-#1	0.700115
TAPBP	3.77e-05	0.348075	HBV-#1	0.863905
CD46	3.85e-05	0.437139	HBV-#1	0.250166
TSC22D4	3.89e-05	0.24063	HBV-#1	0.131487
TTC3	3.9e-05	0.678575	HBV-#1	0.703845
NFKBIZ	3.95e-05	0.119513	HBV-#1	0.362344
AKAP17A	4.01e-05	0.305689	HBV-#1	0.165543
HCLS1	4.03e-05	0.324465	HBV-#1	0.604014
MRPS36	4.04e-05	0.155081	HBV-#1	0.251891
TXNL1	4.06e-05	0.329221	HBV-#1	0.423899
U2SURP	4.22e-05	0.0176231	HBV-#1	0.654154
MX1	4.22e-05	0.415458	HBV-#1	0.471599
CAPZA1	4.23e-05	0.220096	HBV-#1	0.681291
CYLD	4.28e-05	0.622375	HBV-#1	0.41432
ITGB1	4.32e-05	0.813207	HBV-#1	1.81992
RCSD1	4.34e-05	0.556255	HBV-#1	0.639494
CARD8	4.35e-05	0.213458	HBV-#1	0.250178
PSMA4	4.41e-05	0.29654	HBV-#1	1.01688
P2RX5	4.44e-05	0.600808	HBV-#1	0.452759
TNFRSF14	4.44e-05	0.532548	HBV-#1	0.372577
HSH2D	4.46e-05	0.294673	HBV-#1	0.491543
EIF2AK1	4.82e-05	0.0140459	HBV-#1	0.557885
MTPN	4.83e-05	0.377453	HBV-#1	0.764414
BRD2	4.84e-05	0.629087	HBV-#1	0.553067
ZNF791	4.91e-05	0.249218	HBV-#1	0.501032
RAP1B	4.93e-05	0.0426545	HBV-#1	0.825579
SNHG6	4.99e-05	0.649743	HBV-#1	0.946936
UCP2	5.03e-05	0.0756887	HBV-#1	0.766684
EPC1	5.06e-05	0.290031	HBV-#1	0.484087
CNBP	5.09e-05	0.0545833	HBV-#1	0.600471
ARHGEF1	5.12e-05	-0.14536	HBV-#1	0.389699
SEC63	5.18e-05	0.585846	HBV-#1	0.807106
NUGGC	5.19e-05	0.748547	HBV-#1	0.420302
ST6GAL1	5.28e-05	0.539198	HBV-#1	0.440612
MED13L	5.31e-05	0.316181	HBV-#1	0.597354
LINC-PINT	5.37e-05	0.611635	HBV-#1	0.680422
ICAM2	5.49e-05	0.111603	HBV-#1	0.512132
MOB3A	5.52e-05	0.258734	HBV-#1	0.236756
ZFX	5.52e-05	0.247816	HBV-#1	0.140176
CD44	5.55e-05	0.431583	HBV-#1	0.769784
UBE2G2	5.63e-05	0.168573	HBV-#1	0.246232
ARID1B	5.84e-05	0.128535	HBV-#1	0.414133
LARP7	6.06e-05	0.17034	HBV-#1	0.369212
SQSTM1	6.16e-05	-0.11923	HBV-#1	0.893358
PSMC2	6.23e-05	0.214502	HBV-#1	0.2954
DDX3X	6.29e-05	0.312111	HBV-#1	0.950586
ENTPD4	6.46e-05	0.324544	HBV-#1	0.276779
ADPGK	6.53e-05	0.530579	HBV-#1	0.272059
RB1	6.56e-05	0.282395	HBV-#1	0.504616
ANKRD49	6.75e-05	0.197668	HBV-#1	0.117155
IFRD1	6.75e-05	0.046777	HBV-#1	0.222368
ELF1	6.76e-05	0.0576128	HBV-#1	0.439347
DNAJC21	6.89e-05	0.416942	HBV-#1	0.386927
FAM32A	6.95e-05	0.0960721	HBV-#1	0.149981
ZNF644	6.99e-05	0.210649	HBV-#1	0.12262
GNAI2	7.01e-05	0.639927	HBV-#1	1.01178
STRAP	7.04e-05	0.776641	HBV-#1	0.598069
PFDN1	7.08e-05	0.151992	HBV-#1	0.299984
TNFRSF13B	7.12e-05	0.536704	HBV-#1	1.01278
SUMF2	7.15e-05	0.38405	HBV-#1	0.35095
RAB5C	7.19e-05	0.14084	HBV-#1	0.193372
CDC37	7.34e-05	0.113383	HBV-#1	0.350727
GOLGA3	7.4e-05	0.222717	HBV-#1	0.326927
TMEM183A	7.41e-05	0.191513	HBV-#1	0.157949
CPNE5	7.49e-05	0.401342	HBV-#1	0.704491
RESF1	7.53e-05	-0.0364595	HBV-#1	0.725053
NCOA2	7.62e-05	0.165186	HBV-#1	0.101406
NIBAN1	7.63e-05	0.474927	HBV-#1	0.28272
AC007952.4	7.69e-05	0.500003	HBV-#1	0.432345
NR4A2	7.72e-05	0.767032	HBV-#1	0.397491
MIDN	7.72e-05	0.481118	HBV-#1	0.249898
CASP3	7.82e-05	-0.184037	HBV-#1	0.463703
EIF2A	7.97e-05	0.412486	HBV-#1	0.853029
NUDT4	8.02e-05	0.0758525	HBV-#1	0.218151
GADD45B	8.03e-05	-0.129108	HBV-#1	0.501105
BIRC2	8.24e-05	-0.115409	HBV-#1	0.279135
NECAP1	8.33e-05	0.419212	HBV-#1	0.228173
ACTR2	8.39e-05	0.374838	HBV-#1	0.650816
USP8	8.41e-05	0.463238	HBV-#1	0.509137
METTL7A	8.42e-05	0.21642	HBV-#1	0.479674
METTL23	8.5e-05	0.183247	HBV-#1	0.101186
ATF7IP	8.52e-05	0.781376	HBV-#1	0.702528
SELPLG	8.62e-05	0.233416	HBV-#1	0.124347
UBE2Q2	8.69e-05	0.200178	HBV-#1	0.100089
CHMP4B	8.71e-05	0.290709	HBV-#1	0.287046
MSI2	8.75e-05	0.169972	HBV-#1	0.476904
MGAT1	8.83e-05	0.215773	HBV-#1	0.574614
RIPOR2	8.95e-05	0.257622	HBV-#1	0.792717
POLR2A	8.96e-05	0.0411989	HBV-#1	0.459958
EDEM1	9.13e-05	0.529641	HBV-#1	0.530987
RSL24D1	9.22e-05	0.746667	HBV-#1	0.967039
PLEKHJ1	9.31e-05	0.236811	HBV-#1	0.542479
C12orf57	9.33e-05	0.285685	HBV-#1	0.811943
INPP5D	9.45e-05	0.227631	HBV-#1	0.121623
SLC44A1	9.47e-05	0.193572	HBV-#1	0.331369
TTC14	9.47e-05	0.199298	HBV-#1	0.250872
AK3	9.74e-05	0.210526	HBV-#1	0.113319
CREBRF	9.83e-05	0.239112	HBV-#1	0.506889
USP48	9.83e-05	0.23483	HBV-#1	0.447432
MBNL2	9.98e-05	0.285605	HBV-#1	0.482907
SP110	0.000101	0.0149414	HBV-#1	0.371788
UFM1	0.000103	0.0431174	HBV-#1	1.04842
TCEA1	0.000103	0.0987617	HBV-#1	1.31865
SRPK2	0.000104	0.303532	HBV-#1	0.160689
SARAF	0.000106	0.516624	HBV-#1	0.970224
MANEA	0.000111	0.526622	HBV-#1	0.320837
ZFAND5	0.000111	-0.101532	HBV-#1	0.506967
UBE2D3	0.000113	0.46407	HBV-#1	1.06603
EP300	0.000115	0.403453	HBV-#1	0.214011
RPL27A	0.000115	0.838755	HBV-#1	2.41009
RTRAF	0.000116	0.282545	HBV-#1	0.645919
BDP1	0.000117	0.186545	HBV-#1	0.317076
RPL37A	0.000119	0.855617	HBV-#1	3.31011
SETD2	0.000121	0.230287	HBV-#1	0.127346
THEMIS2	0.000122	0.286021	HBV-#1	0.361551
LIMS1	0.000122	0.640662	HBV-#1	0.744152
SLAMF7	0.000123	0.519466	HBV-#1	1.07401
CCNC	0.000124	0.192501	HBV-#1	0.308755
EIF1AX	0.000124	0.323986	HBV-#1	0.801666
ARPC4	0.000126	0.188065	HBV-#1	0.440292
SRRM1	0.000128	0.563514	HBV-#1	0.793916
ACTR3	0.000129	0.231711	HBV-#1	0.606617
APPL1	0.000129	0.11492	HBV-#1	0.231687
IK	0.000134	0.631337	HBV-#1	0.998276
LMBRD1	0.000136	0.70837	HBV-#1	0.367332
FLI1	0.000136	0.190236	HBV-#1	0.108185
SDHD	0.000136	0.130556	HBV-#1	0.135033
MYO9B	0.000137	-0.0734397	HBV-#1	0.335357
DENND1B	0.00014	0.403323	HBV-#1	0.21586
QKI	0.00014	0.225077	HBV-#1	0.192301
PRKCB	0.000144	0.489019	HBV-#1	0.451437
VAPA	0.000145	0.0170044	HBV-#1	0.644338
SETD5	0.000145	0.084198	HBV-#1	0.250119
C9orf78	0.000146	0.881003	HBV-#1	0.636381
EIF3J	0.000146	0.497717	HBV-#1	0.810594
SF3B6	0.000149	0.402609	HBV-#1	0.446395
ZFAND6	0.000149	0.297235	HBV-#1	0.499745
ARHGAP45	0.000149	0.653146	HBV-#1	0.329963
SREK1IP1	0.000153	0.378992	HBV-#1	0.277944
MYO1D	0.000153	0.263634	HBV-#1	0.328115
LRRFIP1	0.000154	0.0296172	HBV-#1	0.516825
SNHG3	0.000156	0.320601	HBV-#1	0.575632
NDUFA5	0.000162	0.0311574	HBV-#1	0.248977
RAB31	0.000165	0.559638	HBV-#1	0.284499
SLC38A10	0.000165	0.365558	HBV-#1	0.310458
GLRX5	0.000165	0.200175	HBV-#1	0.299749
TES	0.000168	0.767289	HBV-#1	0.6069
COPA	0.000168	0.316218	HBV-#1	0.363094
STK24	0.000168	0.126824	HBV-#1	0.138529
SOS1	0.000173	0.321958	HBV-#1	0.178107
AKR1A1	0.000173	0.452372	HBV-#1	0.478082
SAT1	0.000174	0.355251	HBV-#1	1.30784
CENPC	0.000176	0.246508	HBV-#1	0.127934
ARIH1	0.000176	0.172264	HBV-#1	0.0905629
EIF3E	0.000179	0.713454	HBV-#1	1.21478
LSM8	0.00018	0.0834127	HBV-#1	0.384271
MAN1A2	0.000181	0.40741	HBV-#1	0.547429
GSTK1	0.000183	0.269585	HBV-#1	0.76569
SAP30BP	0.000186	0.324736	HBV-#1	0.366383
GUSB	0.000187	0.558175	HBV-#1	0.572133
ZC3HAV1	0.000191	-0.0144734	HBV-#1	0.321962
USP34	0.000192	0.0549098	HBV-#1	0.259572
KRAS	0.000194	0.238034	HBV-#1	0.219054
BCL2L11	0.0002	0.289808	HBV-#1	0.166334
HLA-F	0.0002	0.201141	HBV-#1	0.506697
LDLR	0.000206	0.37703	HBV-#1	0.193195
ZNF292	0.000207	-0.184991	HBV-#1	0.413278
ADGRE5	0.000208	0.218755	HBV-#1	0.161373
PCED1B-AS1	0.000208	-0.168185	HBV-#1	0.929343
IL2RG	0.000209	0.173112	HBV-#1	0.803682
CRTAP	0.000213	0.362524	HBV-#1	0.185942
SH3GLB1	0.000215	0.0488907	HBV-#1	0.681373
SERBP1	0.000217	0.613623	HBV-#1	1.17597
CDV3	0.000222	0.736758	HBV-#1	1.17617
URI1	0.000226	0.281098	HBV-#1	0.265122
RNPEPL1	0.000227	0.128768	HBV-#1	0.268294
CSDE1	0.000228	0.234216	HBV-#1	0.89026
SAP18	0.000228	0.355788	HBV-#1	0.740063
SLC38A2	0.000231	-0.113323	HBV-#1	0.544913
UBTF	0.000234	0.159297	HBV-#1	0.310689
RBMX	0.000235	0.386806	HBV-#1	0.654289
MAP4	0.000235	-0.0383627	HBV-#1	0.440307
FAM118A	0.000238	0.259496	HBV-#1	0.151635
RAB1B	0.000244	0.132266	HBV-#1	0.36218
DECR1	0.000249	0.133896	HBV-#1	0.37749
TRADD	0.000252	0.286744	HBV-#1	0.481526
IGF1	0.000256	0.277189	HBV-#1	0.138595
PPFIA1	0.000256	0.252709	HBV-#1	0.126354
IFITM1	0.000256	0.208546	HBV-#1	0.104273
PTPN18	0.000256	0.179151	HBV-#1	0.0895755
DOCK11	0.000256	0.161196	HBV-#1	0.0805978
AKAP8	0.000256	0.159816	HBV-#1	0.0799081
BCLAF1	0.000257	0.0963367	HBV-#1	0.590928
HNRNPUL1	0.000257	0.0882844	HBV-#1	0.714223
SDHA	0.000257	0.264901	HBV-#1	0.485108
TAP2	0.000257	0.21329	HBV-#1	0.149477
KIAA0040	0.000257	0.468364	HBV-#1	0.457462
MRPL33	0.000258	-0.0828806	HBV-#1	0.590336
NONO	0.000258	0.269059	HBV-#1	0.554919
PPIG	0.000264	0.231728	HBV-#1	0.544849
C4orf48	0.000264	0.240796	HBV-#1	0.478885
TMC6	0.00027	-0.00215503	HBV-#1	0.325136
IER3IP1	0.00027	-0.179757	HBV-#1	0.475218
LRRC59	0.000279	0.294045	HBV-#1	0.682126
PDCD4	0.000281	0.0915833	HBV-#1	0.732998
EWSR1	0.000281	0.769313	HBV-#1	0.699934
RFTN1	0.000282	0.459746	HBV-#1	0.242793
MYL6B	0.000282	0.130697	HBV-#1	0.343077
ARHGDIA	0.000282	-0.01729	HBV-#1	1.01556
CSNK1G3	0.000282	0.394436	HBV-#1	0.34466
LINC02384	0.000283	0.277821	HBV-#1	0.327507
BST2	0.000285	0.157643	HBV-#1	0.787202
UBE2K	0.000288	0.0142893	HBV-#1	0.281169
BUD23	0.000291	0.272928	HBV-#1	0.809219
TOMM20	0.000291	0.241667	HBV-#1	0.860167
TMED2	0.000293	0.533286	HBV-#1	1.11795
RNASEH1	0.000296	-0.111481	HBV-#1	0.296168
FMNL1	0.000298	0.458054	HBV-#1	0.428178
EDEM2	0.000298	0.320635	HBV-#1	0.237643
TNIP1	0.000298	0.0914849	HBV-#1	0.264519
RASA3	0.000299	0.666613	HBV-#1	0.420697
RBM27	0.000299	0.186229	HBV-#1	0.154914
MYLIP	0.000299	0.524737	HBV-#1	0.270424
DDX5	0.000303	0.560189	HBV-#1	1.77829
MXD4	0.000304	0.0235437	HBV-#1	0.512742
SINHCAF	0.000306	0.066761	HBV-#1	0.17124
ST13	0.00031	0.337981	HBV-#1	0.701264
PTBP1	0.000311	-0.00105097	HBV-#1	0.430865
CNP	0.000314	0.258436	HBV-#1	0.255453
LRP10	0.000322	0.111255	HBV-#1	0.209271
ARPP19	0.000324	0.142866	HBV-#1	0.238538
AIMP1	0.000325	0.115312	HBV-#1	0.283513
MEF2A	0.000331	-0.0910126	HBV-#1	0.313519
CYTH1	0.000333	0.470171	HBV-#1	0.506013
COMMD3	0.000342	0.186667	HBV-#1	0.652745
PSMA3-AS1	0.000355	0.249356	HBV-#1	0.363709
WDR33	0.000355	-0.0958286	HBV-#1	0.394041
TUT7	0.000358	-0.10518	HBV-#1	0.402524
TTC17	0.000359	0.209892	HBV-#1	0.117643
GCC2	0.000359	0.598119	HBV-#1	0.629762
TMEM50A	0.000364	0.0402862	HBV-#1	0.511778
ELL	0.00037	0.227275	HBV-#1	0.15624
TAF1D	0.000389	0.361655	HBV-#1	0.576206
SCP2	0.000392	0.352553	HBV-#1	0.22485
ATP8B2	0.000396	0.376614	HBV-#1	0.216662
CDC16	0.000398	-0.0182305	HBV-#1	0.184959
TOX4	0.000398	0.00109404	HBV-#1	0.288311
ALKBH5	0.000403	0.306654	HBV-#1	0.22749
SMARCC2	0.000403	0.137504	HBV-#1	0.186031
ERC1	0.000403	0.0286615	HBV-#1	0.348498
GPX7	0.000403	-0.283162	HBV-#1	0.352127
VMP1	0.000417	0.869249	HBV-#1	0.52347
EML4	0.000417	0.289683	HBV-#1	0.198019
TFAM	0.000418	0.378254	HBV-#1	0.24997
C1QBP	0.00042	0.210806	HBV-#1	0.736268
USP47	0.000429	0.307515	HBV-#1	0.306119
MAP2K2	0.00043	0.223115	HBV-#1	0.735142
SP3	0.00043	0.162849	HBV-#1	0.284351
PRKCSH	0.00043	0.18333	HBV-#1	0.537028
TMEM167A	0.000439	0.448115	HBV-#1	0.784806
ELL2	0.000445	0.182882	HBV-#1	1.12723
CTBP1	0.000452	0.504614	HBV-#1	0.43503
SLC1A4	0.000456	0.152519	HBV-#1	0.151148
FAM104A	0.000464	0.270285	HBV-#1	0.138532
CGGBP1	0.000464	0.194624	HBV-#1	0.132696
GNB1	0.00048	0.192103	HBV-#1	0.769636
KHDRBS1	0.000483	0.164024	HBV-#1	0.496331
PPP1R2	0.000491	0.102651	HBV-#1	0.849562
IER5	0.000495	0.241551	HBV-#1	0.125456
GALNT1	0.0005	0.201169	HBV-#1	0.591962
UBE3A	0.000501	0.182657	HBV-#1	0.332932
ABI1	0.000503	0.243678	HBV-#1	0.343712
UBE2H	0.000503	0.281763	HBV-#1	0.337185
SLC9A3R1	0.000503	0.501913	HBV-#1	0.648622
ALG5	0.000505	0.158587	HBV-#1	0.641789
DYNLL2	0.000514	-0.177572	HBV-#1	0.250236
SAT2	0.000517	-0.0468957	HBV-#1	0.279452
EIF3I	0.000521	0.398034	HBV-#1	0.737848
DNAJC7	0.000522	0.684976	HBV-#1	1.13287
SAMD9L	0.000527	-0.0897006	HBV-#1	0.666182
USP33	0.000527	0.549919	HBV-#1	0.27939
TRIP11	0.000527	0.220384	HBV-#1	0.409557
CD69	0.000528	0.102719	HBV-#1	0.364111
DNAJB1	0.000528	-0.0577368	HBV-#1	0.562812
AARS	0.000529	0.432386	HBV-#1	0.229687
COBLL1	0.000531	0.238905	HBV-#1	0.746177
XPA	0.000533	0.352982	HBV-#1	0.194602
RSL1D1	0.000536	0.206453	HBV-#1	0.642051
PHACTR4	0.000544	0.490205	HBV-#1	0.251874
NSD1	0.000557	0.426054	HBV-#1	0.752436
MCTS1	0.000558	0.125824	HBV-#1	0.362839
FAM120AOS	0.000562	0.23418	HBV-#1	0.165629
CBX4	0.000564	0.346544	HBV-#1	0.188042
SAFB2	0.000564	0.294287	HBV-#1	0.18735
MPG	0.000573	0.148086	HBV-#1	0.491232
TXNDC5	0.000574	0.87905	HBV-#1	2.32574
PSMA5	0.000575	0.759275	HBV-#1	0.890772
GLIPR1	0.000591	0.119349	HBV-#1	0.270841
AKIRIN1	0.000597	0.073763	HBV-#1	0.171921
CHD4	0.0006	-0.160401	HBV-#1	0.494478
EVI2A	0.000605	0.215364	HBV-#1	0.292212
SRI	0.000611	0.275385	HBV-#1	0.339697
SMAD7	0.000614	0.444546	HBV-#1	0.369232
ZNF451	0.000614	0.292544	HBV-#1	0.252982
PELI1	0.000615	0.429708	HBV-#1	0.396913
SIAH2	0.000624	0.264888	HBV-#1	0.27287
YWHAQ	0.000626	0.316986	HBV-#1	0.551574
RPS27	0.000634	0.541494	HBV-#1	3.71996
ZGPAT	0.000637	0.345644	HBV-#1	0.17959
RNPS1	0.000644	-0.0367127	HBV-#1	0.302638
RER1	0.000648	0.313875	HBV-#1	0.663133
CHST2	0.000652	0.253746	HBV-#1	0.133643
AFF4	0.000655	0.158403	HBV-#1	0.347921
SLC3A2	0.00066	0.343201	HBV-#1	0.416212
AP3D1	0.00067	0.0789416	HBV-#1	0.252628
PRMT2	0.000677	0.295227	HBV-#1	0.763441
NT5DC2	0.000689	0.131104	HBV-#1	0.252922
CIAO2B	0.000694	0.239837	HBV-#1	0.461557
C16orf87	0.000695	0.234845	HBV-#1	0.284368
AHNAK	0.000709	0.633005	HBV-#1	1.36751
MYCBP2	0.000714	0.29364	HBV-#1	0.944887
SPTY2D1	0.000729	0.175524	HBV-#1	0.306431
TRIB2	0.000747	0.303931	HBV-#1	0.151965
STX11	0.000747	0.16826	HBV-#1	0.0841302
SLC35F5	0.000747	0.12482	HBV-#1	0.06241
MTRNR2L8	0.00075	0.224581	HBV-#1	0.160762
VDAC2	0.000761	0.0731086	HBV-#1	0.486618
PCF11	0.000762	0.0228369	HBV-#1	0.296129
CLINT1	0.000769	0.551876	HBV-#1	1.0739
AIM2	0.00077	0.314317	HBV-#1	0.318395
SAMSN1	0.00077	0.0917609	HBV-#1	0.152614
CSRNP1	0.00077	0.0828249	HBV-#1	0.125196
FLNA	0.000781	0.120924	HBV-#1	0.588417
CPNE3	0.000787	0.0550409	HBV-#1	0.224516
ZRANB2	0.000807	0.145091	HBV-#1	0.706631
ARGLU1	0.000809	-0.175686	HBV-#1	0.900257
UBE2V1	0.000814	0.0756411	HBV-#1	0.708831
C9orf16	0.000814	0.39208	HBV-#1	0.965476
PTPN22	0.000817	0.271662	HBV-#1	0.214889
SYAP1	0.000821	0.501796	HBV-#1	0.386434
UBE2B	0.000842	0.193588	HBV-#1	0.288277
DDB1	0.000844	0.302461	HBV-#1	0.423163
PUM1	0.000864	0.280527	HBV-#1	0.280172
MRPL19	0.000864	0.261511	HBV-#1	0.250682
GOLPH3	0.000865	-0.185501	HBV-#1	0.390366
RB1CC1	0.000867	-0.0135956	HBV-#1	0.437847
CAST	0.000872	0.38226	HBV-#1	0.924791
BTG2	0.000872	0.342711	HBV-#1	0.909292
NDUFB4	0.000875	0.598507	HBV-#1	1.04704
SKP1	0.000886	-0.189574	HBV-#1	0.812525
PALM2-AKAP2	0.000893	0.0753381	HBV-#1	1.16232
ACBD3	0.000913	0.225295	HBV-#1	0.542259
RASGRP1	0.000914	0.184203	HBV-#1	0.133866
ATM	0.00092	0.261436	HBV-#1	0.376516
DNM2	0.000922	0.13896	HBV-#1	0.375635
NUCB1	0.000931	0.213128	HBV-#1	0.556958
NMI	0.000942	0.463607	HBV-#1	0.316579
STAG2	0.000969	0.240821	HBV-#1	0.322095
TMOD3	0.000969	-0.0453069	HBV-#1	0.225285
USP16	0.000973	0.0851576	HBV-#1	0.466167
TLE4	0.000976	0.124017	HBV-#1	0.573494
HAX1	0.000987	0.578761	HBV-#1	0.919453
SNRPF	0.00099	0.208932	HBV-#1	0.712035
USE1	0.000992	0.187112	HBV-#1	0.10576
USP7	0.000995	0.103634	HBV-#1	0.359145
LCP1	0.000995	0.725919	HBV-#1	0.830106
DNAJC4	0.001	-0.0797622	HBV-#1	0.329296
GPX4	0.00100219	0.084936	HBV-#1	0.772611
JAK1	0.0010077	0.629853	HBV-#1	1.05485
CALCOCO1	0.00102096	0.31215	HBV-#1	0.492232
SCAF11	0.00102165	-0.139069	HBV-#1	0.694043
DEGS1	0.00102239	0.386661	HBV-#1	0.21065
TBC1D9	0.00102239	0.275602	HBV-#1	0.149669
GNG2	0.00102343	0.116035	HBV-#1	0.135258
TPM4	0.00102487	-0.171933	HBV-#1	0.832558
NDUFA3	0.00104464	0.184076	HBV-#1	0.999411
UIMC1	0.00105259	0.343801	HBV-#1	0.264588
DERL2	0.00106886	0.233214	HBV-#1	0.470241
ATP2A2	0.00107692	0.306405	HBV-#1	0.241168
THOC2	0.00107692	-0.169014	HBV-#1	0.397412
C16orf74	0.0010792	0.450912	HBV-#1	0.307909
ARID5B	0.00108402	0.0569218	HBV-#1	0.499633
NSRP1	0.00108567	0.330657	HBV-#1	0.404928
CAPNS1	0.00109034	0.0520409	HBV-#1	0.625067
IFNAR2	0.00109153	0.104721	HBV-#1	0.748765
C4orf3	0.00109669	0.209585	HBV-#1	0.704674
IFITM2	0.0011037	0.319212	HBV-#1	0.671915
NAPG	0.00111336	0.478291	HBV-#1	0.323638
RAB5A	0.00115154	0.151943	HBV-#1	0.0848944
WIPF1	0.00115276	-0.337836	HBV-#1	0.618448
STK17A	0.00116208	-0.168901	HBV-#1	0.35649
DDX21	0.00118754	0.709552	HBV-#1	0.913212
IGHG2	0.00119056	3.06337	HBV-#1	3.21473
DNAJC10	0.00119089	0.284414	HBV-#1	0.688992
MDFIC	0.00123557	0.0841677	HBV-#1	0.15938
SRSF2	0.00123791	-0.103263	HBV-#1	0.918524
RBM6	0.00124521	-0.365942	HBV-#1	0.475353
DNAJA1	0.00124559	0.0710139	HBV-#1	0.614672
PPP2CA	0.00124755	0.337831	HBV-#1	0.474842
DOCK2	0.00125434	0.0538513	HBV-#1	0.181714
ERICH1	0.00125565	0.731849	HBV-#1	0.650111
SMIM10L1	0.00125863	0.171098	HBV-#1	0.100071
TOB1	0.00125863	0.1577	HBV-#1	0.141741
CD79B	0.00126347	0.0132466	HBV-#1	0.696336
SELENOF	0.00126382	-0.0687235	HBV-#1	0.680248
TPP2	0.00126712	-0.0302129	HBV-#1	0.264609
ROMO1	0.00126802	0.224205	HBV-#1	1.07337
COPS2	0.00127696	-0.0159051	HBV-#1	0.485293
EBLN3P	0.00128051	0.0399491	HBV-#1	0.208876
CAPN7	0.00129643	0.481426	HBV-#1	0.25213
ORAI1	0.00129643	0.11688	HBV-#1	0.245825
VASP	0.00129738	-0.188105	HBV-#1	0.364806
SEPTIN7	0.00132567	0.201907	HBV-#1	0.760056
ERBIN	0.00132728	-0.0534278	HBV-#1	0.342886
SND1	0.00133107	-0.171691	HBV-#1	0.588814
RBBP4	0.00136521	0.141747	HBV-#1	0.686797
YPEL3	0.00136854	0.330463	HBV-#1	0.531262
NUP58	0.00138013	0.517711	HBV-#1	0.262247
PLEC	0.00139221	-0.309349	HBV-#1	0.688943
IARS2	0.00142443	0.64236	HBV-#1	0.32457
PNOC	0.00142443	0.150407	HBV-#1	0.0785949
TRMT10C	0.00145231	0.123326	HBV-#1	0.174242
ZCRB1	0.00146386	0.0838841	HBV-#1	0.445304
ADAM19	0.00146697	0.349818	HBV-#1	0.225312
LARP1	0.00146697	0.223218	HBV-#1	0.186364
PPP2R1A	0.00147186	-0.03653	HBV-#1	0.210294
ZBTB38	0.00148134	0.104499	HBV-#1	1.19079
PRPF38B	0.00148717	-0.172424	HBV-#1	0.519205
SYNCRIP	0.00150835	-0.0378305	HBV-#1	0.523096
TRIP12	0.00153242	0.220027	HBV-#1	0.300934
GPBP1	0.00153549	0.254237	HBV-#1	0.346382
RPL23	0.0015395	0.631566	HBV-#1	1.86565
HUWE1	0.00154189	0.0201143	HBV-#1	0.37015
A1BG	0.00154224	0.122488	HBV-#1	0.282498
EIF2AK4	0.00155354	0.315635	HBV-#1	0.327786
TAX1BP1	0.0015729	0.0980146	HBV-#1	0.674516
DCPS	0.00158418	0.104337	HBV-#1	0.673552
BBX	0.00158598	0.0443652	HBV-#1	0.274773
SIRT2	0.0016158	0.334868	HBV-#1	0.172114
AFF1	0.0016158	0.194122	HBV-#1	0.101741
LAX1	0.0016158	0.188992	HBV-#1	0.0989266
PDCD6	0.0016168	0.231564	HBV-#1	0.207179
CHKB	0.0016168	0.231557	HBV-#1	0.26081
THAP12	0.0016168	0.0696768	HBV-#1	0.191647
RNF115	0.0016168	-0.242761	HBV-#1	0.354972
RHOA	0.00164249	0.35511	HBV-#1	0.977203
NAP1L1	0.00164249	0.108835	HBV-#1	1.05808
VPS28	0.00165275	0.22956	HBV-#1	0.683655
N4BP1	0.00166066	0.0359318	HBV-#1	0.211262
SNRPA1	0.00166066	-0.0622436	HBV-#1	0.26173
LAMTOR4	0.00167617	0.338506	HBV-#1	0.774146
EMC7	0.00168309	0.0417018	HBV-#1	0.353326
PRRC2C	0.00170248	0.359788	HBV-#1	0.959136
R3HCC1	0.00171129	0.152266	HBV-#1	0.0915189
PPP4R3A	0.00171433	0.196827	HBV-#1	0.433424
SCRN2	0.00172061	0.146761	HBV-#1	0.0776428
ZMAT2	0.00173876	-0.0677483	HBV-#1	0.328
CHCHD1	0.00174766	-0.0332659	HBV-#1	0.568854
SNX1	0.00175187	0.381821	HBV-#1	0.371578
DNAJC2	0.00175187	0.156226	HBV-#1	0.384396
SBDS	0.00175374	-0.0254403	HBV-#1	0.338291
NSA2	0.00175837	0.359218	HBV-#1	0.928929
MED6	0.00177545	0.144279	HBV-#1	0.0764022
GPATCH8	0.00178993	0.0375228	HBV-#1	0.492578
UPF2	0.00180271	-0.046537	HBV-#1	0.474604
TM9SF3	0.00187052	-0.332719	HBV-#1	0.679896
CD53	0.00188429	0.124797	HBV-#1	0.687741
DCTN2	0.00188562	0.240661	HBV-#1	0.41973
CORO1B	0.00189783	-0.0552055	HBV-#1	0.239497
PPDPF	0.00191669	0.137285	HBV-#1	0.538572
BUD31	0.00193758	0.657142	HBV-#1	0.727523
SPATS2	0.00193758	0.121836	HBV-#1	0.52961
DYRK1A	0.00195031	0.174266	HBV-#1	0.0959752
FKBP2	0.00195983	0.197072	HBV-#1	0.119409
CBX3	0.00196004	0.33416	HBV-#1	0.607871
RBBP6	0.00196004	0.111887	HBV-#1	0.641713
OGT	0.00197508	0.0593711	HBV-#1	0.541956
TMED4	0.00197631	0.118574	HBV-#1	0.315928
SPAG7	0.00197882	0.0938949	HBV-#1	0.281424
RBM47	0.00200161	-0.0155796	HBV-#1	0.302937
RAF1	0.00201222	0.401336	HBV-#1	0.210808
PDCL3	0.00201358	0.587915	HBV-#1	0.313954
SRSF4	0.00205751	0.440613	HBV-#1	0.408338
PIK3C2A	0.00205751	0.308375	HBV-#1	0.227943
CCNG1	0.00207603	0.689189	HBV-#1	0.447534
PNRC1	0.00207831	0.198019	HBV-#1	0.790354
COQ4	0.00211087	-0.00494335	HBV-#1	0.247
GLO1	0.00212703	-0.0651897	HBV-#1	0.476211
TMEM156	0.00212881	0.313949	HBV-#1	0.657752
RSRP1	0.0021413	-0.159503	HBV-#1	0.81124
STAT2	0.00214179	0.228387	HBV-#1	0.140646
MTRR	0.00214179	0.182379	HBV-#1	0.173001
CARS	0.00214369	0.462477	HBV-#1	0.239046
CREBBP	0.00214453	0.15636	HBV-#1	0.096335
ASCC2	0.00215886	0.774025	HBV-#1	0.387012
NUP153	0.00215886	0.558918	HBV-#1	0.279459
DDIT3	0.00215886	0.299863	HBV-#1	0.149931
FOXJ3	0.00215886	0.169668	HBV-#1	0.0848338
NUP98	0.00215886	0.137552	HBV-#1	0.068776
WDR26	0.00215886	0.134648	HBV-#1	0.0673242
TMEM165	0.00216335	-0.163457	HBV-#1	0.509008
SPPL2A	0.00216765	-0.155665	HBV-#1	0.242012
BCKDHA	0.00218141	-0.0951927	HBV-#1	0.307675
TTC1	0.0021914	-0.0496065	HBV-#1	0.703299
CIAO1	0.00220957	0.124696	HBV-#1	0.101691
NFKBIB	0.00220957	0.107944	HBV-#1	0.0933152
CYFIP2	0.00220957	0.0941391	HBV-#1	0.106873
CEBPZ	0.00221774	0.175946	HBV-#1	0.447943
UBE2N	0.00226388	0.160478	HBV-#1	0.435906
CUX1	0.00226782	0.116791	HBV-#1	0.133799
CMPK1	0.00227379	0.0981312	HBV-#1	0.214671
SP100	0.00228008	0.0385475	HBV-#1	0.635158
ABHD17A	0.00228827	0.576437	HBV-#1	0.347233
IDE	0.00234345	0.310884	HBV-#1	0.163249
PDS5A	0.00239794	0.338325	HBV-#1	0.272549
PDCD6IP	0.00241395	0.192777	HBV-#1	0.104444
MEI1	0.00241666	0.192177	HBV-#1	0.572374
KMT2E	0.0024235	0.29358	HBV-#1	0.715906
EIF4EBP2	0.00243178	0.307877	HBV-#1	0.170598
HNRNPC	0.00245404	0.153631	HBV-#1	1.20682
DYNLRB1	0.00245891	0.0891606	HBV-#1	0.753541
RNF4	0.00246569	0.225259	HBV-#1	0.293833
CPNE1	0.00246754	0.0272343	HBV-#1	0.283146
N4BP2L2	0.00247416	-0.246477	HBV-#1	0.802931
ZBTB7A	0.00255009	0.250534	HBV-#1	0.305051
ATP5MPL	0.00255568	0.61351	HBV-#1	1.49312
SRP54	0.00256019	-0.0306402	HBV-#1	0.775518
TCF4	0.00256435	0.178494	HBV-#1	0.947394
ITCH	0.00256595	0.498359	HBV-#1	0.279318
MPC1	0.00257671	0.23076	HBV-#1	0.321106
ATXN7L3B	0.00258777	0.363642	HBV-#1	0.322612
PSMA2	0.0026295	0.521488	HBV-#1	1.17389
CMC2	0.00263569	0.765545	HBV-#1	0.448151
GGNBP2	0.0026552	0.0119241	HBV-#1	0.256598
SH3GLB2	0.00267822	0.05869	HBV-#1	0.192869
HIGD2A	0.00267959	0.302471	HBV-#1	0.684934
NUB1	0.00270631	0.0346478	HBV-#1	0.333104
EAPP	0.0027083	0.145658	HBV-#1	0.486473
BAZ2A	0.00272341	-0.103621	HBV-#1	0.353517
LARS	0.00275567	0.348134	HBV-#1	0.30363
CCDC32	0.00275982	0.279148	HBV-#1	0.715859
VBP1	0.0027745	0.258862	HBV-#1	0.378038
RTN4	0.0027745	0.197138	HBV-#1	0.336652
AC020916.1	0.00279838	0.390526	HBV-#1	0.212582
PCNX1	0.00279838	0.213053	HBV-#1	0.114166
PITPNA	0.00283316	0.145822	HBV-#1	0.191445
SECISBP2L	0.00283316	0.125584	HBV-#1	0.106258
WDR45B	0.00283316	0.0557028	HBV-#1	0.336413
OCIAD2	0.00284535	-0.00927708	HBV-#1	0.289922
STK4	0.00285735	0.590204	HBV-#1	1.05374
BTG3	0.00288208	0.252577	HBV-#1	0.134343
ARF1	0.00289111	0.448567	HBV-#1	1.18322
ANKRD12	0.00289707	0.267797	HBV-#1	1.36716
CALU	0.00291231	0.188343	HBV-#1	0.394679
GIGYF2	0.00291276	0.071947	HBV-#1	0.143717
GPSM3	0.00293471	-0.00173467	HBV-#1	0.587058
MFF	0.0029427	0.642479	HBV-#1	0.857633
RPN2	0.00296884	0.581338	HBV-#1	1.59526
ABCE1	0.00299452	0.114254	HBV-#1	0.30243
TCF25	0.00301184	0.375957	HBV-#1	0.9948
PARL	0.00301284	0.32162	HBV-#1	0.291617
PWP1	0.00301284	0.0638129	HBV-#1	0.204013
TUT4	0.00302937	0.0963299	HBV-#1	0.520013
ROCK1	0.0030553	0.156745	HBV-#1	0.661072
ATP2B1-AS1	0.00311774	0.34563	HBV-#1	0.685238
DDOST	0.00313318	0.251172	HBV-#1	0.927406
ATG13	0.00316476	0.00208605	HBV-#1	0.177631
DLG1	0.003189	0.314477	HBV-#1	0.169273
SP140	0.00325815	-0.160767	HBV-#1	0.573161
SMC3	0.00333807	-0.0938569	HBV-#1	0.348592
MAGEH1	0.00333822	0.317569	HBV-#1	0.279687
RAB11FIP1	0.00333822	0.0629957	HBV-#1	0.184499
ZBTB8OS	0.00341524	0.159437	HBV-#1	0.50866
RBM39	0.00341868	0.306749	HBV-#1	1.32694
PRDX6	0.0034199	0.508536	HBV-#1	1.0341
PAPOLA	0.0034199	0.12142	HBV-#1	0.838718
TCF3	0.00342553	-0.0703518	HBV-#1	0.362884
MSL1	0.00343748	0.385041	HBV-#1	0.206249
TENT4A	0.00343748	0.146073	HBV-#1	0.108968
WIPI1	0.00343778	0.0730942	HBV-#1	0.142563
DNAJC1	0.00345391	0.166789	HBV-#1	1.09732
NUFIP2	0.00351893	0.304937	HBV-#1	0.261348
UBE2Q1	0.00355001	0.0839556	HBV-#1	0.428587
AZIN1	0.00359402	-0.0531551	HBV-#1	0.48344
RAD23B	0.00361049	0.128224	HBV-#1	0.17439
TMF1	0.00363941	-0.0314079	HBV-#1	0.296262
HEXD	0.00364462	0.315669	HBV-#1	0.171563
PIK3CG	0.00364462	0.147054	HBV-#1	0.120605
BCKDK	0.00372717	0.467394	HBV-#1	0.410673
SNHG32	0.00375267	0.210708	HBV-#1	0.119553
NUDT21	0.00380058	0.125918	HBV-#1	0.413242
SERINC3	0.00382722	0.187499	HBV-#1	0.338693
MSN	0.00384855	0.134305	HBV-#1	0.787747
IFNAR1	0.00384855	0.0854132	HBV-#1	0.583766
CCDC6	0.00386381	0.343739	HBV-#1	0.185598
NUDT5	0.00387456	0.481846	HBV-#1	0.412892
RSRC2	0.00387642	0.0868447	HBV-#1	0.771681
SNX6	0.00388532	0.227306	HBV-#1	0.563547
SNRNP200	0.00392986	0.396339	HBV-#1	0.255916
FKBP8	0.00396522	0.0455054	HBV-#1	0.411134
SUPT4H1	0.00396672	0.530952	HBV-#1	0.398241
AKR7A2	0.00397812	0.369208	HBV-#1	0.198802
MYL12A	0.00397903	0.336813	HBV-#1	1.13979
PSMB8-AS1	0.00400032	-0.04688	HBV-#1	0.267208
NOL8	0.00405375	0.0215206	HBV-#1	0.202731
HADH	0.00406094	0.263253	HBV-#1	0.135018
VAMP5	0.00406425	0.067929	HBV-#1	0.458084
GNG7	0.00406506	0.159338	HBV-#1	0.904135
VTI1B	0.00411401	0.381578	HBV-#1	0.823322
SMIM26	0.00411932	0.29015	HBV-#1	0.373858
GADD45GIP1	0.00414891	0.119587	HBV-#1	0.701268
RNF213	0.00416205	0.202979	HBV-#1	0.992974
TUBA1C	0.00419003	0.285639	HBV-#1	0.484278
PNN	0.00420408	0.0723974	HBV-#1	0.700621
NIPBL	0.00421019	0.0914511	HBV-#1	0.22762
SH3BP5	0.00422521	0.146029	HBV-#1	0.436685
GRB2	0.00424679	0.217982	HBV-#1	1.02439
DDX6	0.00429475	-0.0657157	HBV-#1	0.528716
NSMCE3	0.00429675	-0.335514	HBV-#1	0.391212
TMEM256	0.00433418	0.295679	HBV-#1	0.811251
ATP6AP2	0.0043694	0.0142877	HBV-#1	0.338161
CFAP298	0.00442692	0.093618	HBV-#1	0.475807
USO1	0.00443659	0.335205	HBV-#1	0.637429
FAM177A1	0.00444632	-0.0107385	HBV-#1	0.30359
CNOT6L	0.00446896	0.723545	HBV-#1	0.380586
IDS	0.00447928	-0.066648	HBV-#1	0.46528
RPS19BP1	0.00449017	0.187975	HBV-#1	0.770437
CCDC59	0.00452274	0.244699	HBV-#1	0.517718
SELENOK	0.00453278	0.337294	HBV-#1	1.28381
RHOH	0.00453625	-0.178549	HBV-#1	0.31437
TMBIM4	0.00454869	0.0634479	HBV-#1	0.805515
RSBN1L	0.00454974	-0.0914297	HBV-#1	0.535612
MGAT2	0.00458693	-0.0560244	HBV-#1	0.315977
LUC7L	0.00460053	0.435215	HBV-#1	0.294704
COPS3	0.00460053	0.0674295	HBV-#1	0.189254
SEPTIN1	0.00464817	0.132663	HBV-#1	0.327822
SLIRP	0.00473306	-0.272626	HBV-#1	0.56085
RAB4A	0.00474741	0.272909	HBV-#1	0.140885
POLD4	0.00475384	0.161529	HBV-#1	0.765226
HMGN1	0.00476184	0.423534	HBV-#1	1.18135
ADAR	0.00483559	0.0696624	HBV-#1	0.594548
SYNGR2	0.00484047	0.0998905	HBV-#1	0.444687
TMX4	0.00485251	0.194991	HBV-#1	0.208789
ASH1L	0.0049251	-0.00346042	HBV-#1	0.461743
ANKIB1	0.00495925	0.324732	HBV-#1	0.645604
CCNL1	0.00496895	-0.0728623	HBV-#1	0.887902
CASP8	0.00498161	0.0628761	HBV-#1	0.349964
EIF2AK2	0.00498688	0.706057	HBV-#1	0.460543
MEF2C	0.00499448	0.34426	HBV-#1	1.52994
DYNC1H1	0.0050002	0.14696	HBV-#1	0.327036
EMC10	0.0050002	-0.025104	HBV-#1	0.241454
DEDD2	0.00501808	0.692037	HBV-#1	0.43699
GRK2	0.00504309	0.407582	HBV-#1	0.393247
IRF7	0.00504309	0.0975789	HBV-#1	0.374348
SSPN	0.00504309	0.027778	HBV-#1	0.455804
MYL12B	0.0050695	0.785957	HBV-#1	0.94864
RBCK1	0.00511402	0.0443323	HBV-#1	0.174446
ARHGAP15	0.00512706	0.372191	HBV-#1	0.200454
EDEM3	0.00516119	0.125672	HBV-#1	0.280574
PSMD11	0.00516523	0.184136	HBV-#1	0.299116
CEP128	0.00516523	0.115756	HBV-#1	0.206625
PIK3R5	0.00521176	0.139732	HBV-#1	0.0745463
CYTIP	0.00522545	-0.107988	HBV-#1	0.855022
FAM50A	0.00524982	0.525377	HBV-#1	0.549608
RUNX3	0.00524982	-0.145125	HBV-#1	0.328029
VCP	0.00525767	0.181764	HBV-#1	0.866695
ANKHD1	0.00526916	0.215191	HBV-#1	0.820996
MAPKAPK5-AS1	0.00527105	0.151587	HBV-#1	0.0933341
GABPB1-AS1	0.00531654	0.131047	HBV-#1	0.158586
C2orf49	0.00531654	0.0155964	HBV-#1	0.172148
UBC	0.00533103	0.614379	HBV-#1	2.09839
SSR1	0.00533371	0.26828	HBV-#1	0.979662
UBE2G1	0.00549005	0.0915108	HBV-#1	0.702837
KLF4	0.00554537	0.189437	HBV-#1	0.104057
BRD4	0.00555316	0.0805866	HBV-#1	0.284833
CYTOR	0.00557748	-0.312642	HBV-#1	0.551633
MAP1LC3B	0.00566123	-0.0719492	HBV-#1	0.436502
PSMD12	0.00567517	-0.204309	HBV-#1	0.364288
ACSS1	0.00567847	0.00586091	HBV-#1	0.246419
OXA1L	0.00568457	-0.0362968	HBV-#1	0.522247
MBTPS1	0.00572681	0.235733	HBV-#1	0.220857
TTC19	0.00572681	0.195016	HBV-#1	0.342426
GOSR1	0.00572681	0.156276	HBV-#1	0.0977431
ATF4	0.00573387	0.323705	HBV-#1	1.27336
ATRAID	0.00581236	-0.0696409	HBV-#1	0.358769
SEC24D	0.00585921	0.29502	HBV-#1	0.695626
RBBP7	0.00594886	0.165745	HBV-#1	0.388868
TRABD	0.00603784	0.573993	HBV-#1	0.864315
IRF1	0.00603784	0.032977	HBV-#1	0.722057
DANCR	0.00604102	0.2059	HBV-#1	1.04433
MRPS18C	0.00605148	0.290078	HBV-#1	0.571783
ATXN2L	0.00608476	0.155732	HBV-#1	0.0874285
PSMB6	0.00613329	0.0959288	HBV-#1	0.897674
NSMCE4A	0.00614082	0.227983	HBV-#1	0.19808
RHOQ	0.00617959	0.499212	HBV-#1	0.857102
IL1B	0.00618099	0.470836	HBV-#1	0.235418
TWF1	0.00618099	0.333713	HBV-#1	0.166856
ARMC8	0.00618099	0.237794	HBV-#1	0.118897
ELMO1	0.00618099	0.168741	HBV-#1	0.0843706
BSDC1	0.00618099	0.152905	HBV-#1	0.0764523
HECA	0.00618099	0.149886	HBV-#1	0.0749429
RNF125	0.00618099	0.137196	HBV-#1	0.0685979
RARA	0.00618099	0.126323	HBV-#1	0.0631617
B3GNT2	0.00618099	0.126189	HBV-#1	0.0630946
RABGEF1	0.00618099	0.111274	HBV-#1	0.0556371
ERAP1	0.00620601	-0.0554789	HBV-#1	0.228249
CFAP97	0.00622052	0.387856	HBV-#1	0.399505
GNL2	0.00622052	0.245531	HBV-#1	0.207422
CHURC1	0.00625502	-0.0889794	HBV-#1	0.586552
AC024560.5	0.00627556	0.0629838	HBV-#1	0.0962394
AL499604.1	0.00627556	0.0240366	HBV-#1	0.114111
LAMTOR5	0.00631293	0.043552	HBV-#1	0.455775
COQ10B	0.0063598	0.191012	HBV-#1	0.103313
UAP1	0.00638616	-0.0242987	HBV-#1	0.592929
NAMPT	0.00639404	0.348807	HBV-#1	0.220225
XIST	0.00640628	-0.107034	HBV-#1	1.36607
SRPRB	0.00643779	0.0338509	HBV-#1	0.530361
OSBPL9	0.00647926	-0.0530333	HBV-#1	0.243061
RBM15B	0.00654908	0.138471	HBV-#1	0.0760053
C11orf58	0.00655578	0.208939	HBV-#1	1.14428
NOL7	0.00656567	0.342386	HBV-#1	0.901932
JMY	0.00657223	0.371291	HBV-#1	0.206109
BCL10	0.00663942	-0.216089	HBV-#1	0.295089
KPNB1	0.00663944	-0.324722	HBV-#1	0.504159
LENG8	0.00666174	0.543841	HBV-#1	0.447923
IQGAP1	0.00667546	0.379457	HBV-#1	0.894889
MED8	0.00668383	0.0456055	HBV-#1	0.442848
RPN1	0.00669509	0.145096	HBV-#1	0.832389
KTN1	0.00674227	0.332221	HBV-#1	0.751363
CAP1	0.0067879	0.434547	HBV-#1	0.676901
BFAR	0.00681421	0.0809898	HBV-#1	0.183686
DOCK10	0.0069431	0.0275196	HBV-#1	0.302881
CSGALNACT2	0.0069441	0.906465	HBV-#1	0.461288
PAOX	0.0069441	0.235772	HBV-#1	0.124656
PAXX	0.0069933	-0.236027	HBV-#1	0.339447
CDC42SE1	0.0070908	-0.0403205	HBV-#1	0.38149
CHMP2B	0.00713603	0.159721	HBV-#1	0.242106
HEIH	0.00713603	0.0511672	HBV-#1	0.116728
TXNDC12	0.00716438	0.218839	HBV-#1	0.373773
DAPP1	0.00716438	-0.0832822	HBV-#1	0.254689
MRPS14	0.00716716	0.346064	HBV-#1	0.420918
TSTD1	0.00718528	-0.17641	HBV-#1	0.471439
UBE2D2	0.00726062	-0.0797237	HBV-#1	0.880234
SUN2	0.00733413	0.230475	HBV-#1	0.239023
HNRNPA0	0.00741001	-0.0805925	HBV-#1	0.437149
ZNF593	0.00741444	-0.203216	HBV-#1	0.480123
CREB3L2	0.00746692	0.214873	HBV-#1	0.344026
PDXK	0.0074935	-0.260947	HBV-#1	0.538169
ORMDL1	0.00754092	0.00305692	HBV-#1	0.675147
EXOSC1	0.00755847	-0.0913411	HBV-#1	0.224416
BNIP3L	0.00766611	0.287083	HBV-#1	0.204359
VPS37B	0.00770949	-0.183031	HBV-#1	0.32876
CDK6	0.00772358	-0.0446151	HBV-#1	0.277011
RNH1	0.00773071	-0.0863894	HBV-#1	0.555793
SLC12A6	0.00773994	0.298333	HBV-#1	0.206745
KARS	0.00774637	0.0924229	HBV-#1	0.185488
ZFC3H1	0.00774637	0.0314746	HBV-#1	0.249441
CALCOCO2	0.00775647	-0.24751	HBV-#1	0.312413
CD55	0.0079259	-0.163505	HBV-#1	0.647472
REST	0.00792939	0.359897	HBV-#1	0.569924
MAX	0.00796079	0.639282	HBV-#1	0.468404
RAC1	0.00799602	-0.0268593	HBV-#1	0.881607
PIN1	0.00800817	0.0638713	HBV-#1	0.514498
WASHC3	0.00806464	0.104718	HBV-#1	0.426222
N4BP2	0.00807999	0.322154	HBV-#1	0.289976
TBL1XR1	0.00809281	0.139097	HBV-#1	0.138769
KLC1	0.00818094	0.161052	HBV-#1	0.131275
HMCES	0.00818094	0.0903514	HBV-#1	0.304043
CYB561D2	0.00818094	0.0786739	HBV-#1	0.131075
ATP13A1	0.00818094	0.0719658	HBV-#1	0.153078
TSSC4	0.00827205	0.274879	HBV-#1	0.150138
ATP2B1	0.00827639	-0.149314	HBV-#1	0.398712
CISD2	0.00836033	-0.0190323	HBV-#1	0.631125
S100A9	0.00840695	0.747305	HBV-#1	0.722169
H1FX	0.00850689	0.389249	HBV-#1	0.903009
COPB2	0.00864824	0.328045	HBV-#1	0.699564
NORAD	0.00870249	0.617696	HBV-#1	0.586035
FUT8	0.00872742	-0.26594	HBV-#1	0.665003
SSBP3	0.00876682	0.131786	HBV-#1	0.0749836
SNRPG	0.00887911	0.456464	HBV-#1	1.23339
CHST12	0.00889292	-0.211338	HBV-#1	0.420404
PURA	0.00896943	0.315362	HBV-#1	0.168852
ZSCAN16-AS1	0.00897337	0.446026	HBV-#1	0.274986
IFI27L2	0.00900727	0.260173	HBV-#1	0.733054
TOMM5	0.00925561	0.138176	HBV-#1	0.624214
HIVEP2	0.00929009	0.0885851	HBV-#1	0.132091
GPR155	0.00937272	0.262362	HBV-#1	0.388638
ABRACL	0.00940427	0.124618	HBV-#1	0.526172
OTUB1	0.00942844	-0.0567709	HBV-#1	0.238233
MKNK2	0.00945507	-0.0320651	HBV-#1	0.234425
MBD2	0.00946287	-0.0463655	HBV-#1	0.379185
GLTP	0.00956289	0.142045	HBV-#1	0.100778
WBP1	0.0096304	0.14011	HBV-#1	0.153203
POLE3	0.00973455	0.34062	HBV-#1	0.671226
ZCCHC7	0.00979814	0.333782	HBV-#1	0.462283
MAGT1	0.00981834	0.202295	HBV-#1	0.235193
PIM1	0.00984341	0.213502	HBV-#1	0.127951
TBC1D14	0.00984341	0.0767403	HBV-#1	0.126168
HNRNPUL2	0.00995666	0.23774	HBV-#1	0.374912
BRWD1	0.00996167	0.128468	HBV-#1	0.139054
SP140L	0.00996167	0.105034	HBV-#1	0.223936
BAG1	0.0100575	0.13645	HBV-#1	0.237838
RTN3	0.0100575	0.0592718	HBV-#1	0.247907
FAM49B	0.0101664	0.119173	HBV-#1	0.123206
SARS	0.0101837	-0.227876	HBV-#1	0.451594
TARDBP	0.0102231	0.377609	HBV-#1	0.245772
COG3	0.0102247	0.281197	HBV-#1	0.192847
AL627171.2	0.0102247	0.177571	HBV-#1	0.252501
SNF8	0.010248	0.444424	HBV-#1	0.536858
SEC11A	0.0102869	0.488911	HBV-#1	1.05158
RBIS	0.0103806	0.172882	HBV-#1	0.608419
SURF1	0.0104068	0.0503287	HBV-#1	0.379812
CNPPD1	0.0104285	0.675259	HBV-#1	0.348632
MCEE	0.0104944	0.805746	HBV-#1	0.480841
MAN2A1	0.0105106	0.266781	HBV-#1	0.413539
HDLBP	0.0106669	0.36593	HBV-#1	1.26354
PIM3	0.0107311	-0.367187	HBV-#1	0.334315
SAMHD1	0.0107334	0.204156	HBV-#1	0.291718
LMNA	0.0107334	0.182347	HBV-#1	0.104958
ACIN1	0.0107504	0.151339	HBV-#1	0.128908
ANKRD44	0.0107589	0.152012	HBV-#1	0.230726
TOMM22	0.010767	0.0554902	HBV-#1	0.675951
2022-03-06	0.010771	0.161778	HBV-#1	0.171907
COPB1	0.0108004	0.0498936	HBV-#1	0.544728
TXLNA	0.0108092	0.276724	HBV-#1	0.336995
SUDS3	0.0108978	-0.422324	HBV-#1	0.457128
CAPRIN1	0.0109397	0.147424	HBV-#1	0.324501
NFKB1	0.011047	0.257075	HBV-#1	0.143311
PABPN1	0.0110663	0.419376	HBV-#1	0.429602
PSMC5	0.0111337	0.169647	HBV-#1	0.658813
PRR13	0.0112538	0.101483	HBV-#1	0.838834
WASF2	0.0112854	-0.280636	HBV-#1	0.655645
HMGN3	0.0113664	0.131519	HBV-#1	0.456743
KAT6B	0.0114112	-0.131839	HBV-#1	0.374707
MRPL20	0.0114728	-0.0602804	HBV-#1	0.642819
HNRNPDL	0.0115357	0.432932	HBV-#1	0.976712
PYURF	0.0115357	-0.0197354	HBV-#1	0.440835
SYK	0.0115357	-0.0907681	HBV-#1	0.43054
SUPT5H	0.0115385	0.00257523	HBV-#1	0.332718
EFHD2	0.0115385	-0.140358	HBV-#1	0.42392
BLNK	0.0115476	0.213855	HBV-#1	0.216586
ATRX	0.0116127	0.255198	HBV-#1	1.0637
LAP3	0.0116165	0.228011	HBV-#1	0.566452
ZNF330	0.0116435	0.497226	HBV-#1	0.389964
SRSF10	0.0117025	0.0639765	HBV-#1	0.943247
MSL3	0.0118204	0.223108	HBV-#1	0.132738
PPP6R2	0.0118257	0.534783	HBV-#1	0.270781
POU2F1	0.0118257	0.133841	HBV-#1	0.0703106
UBR5	0.0118526	0.382305	HBV-#1	0.548749
PHIP	0.0118526	0.191012	HBV-#1	0.488351
ERVK3-1	0.0118961	0.022775	HBV-#1	0.179092
HDDC3	0.0119491	0.069831	HBV-#1	0.171581
IREB2	0.0119491	0.0593307	HBV-#1	0.155212
FDPS	0.0119548	0.0801132	HBV-#1	0.599802
NCOA4	0.0121838	-0.0763193	HBV-#1	0.338985
BMI1	0.012198	0.363359	HBV-#1	0.185071
FARP2	0.012198	0.0993542	HBV-#1	0.053067
EXOSC6	0.0122626	-0.0124401	HBV-#1	0.179303
DNAJB14	0.0123752	-0.107533	HBV-#1	0.235161
EIF3M	0.0124507	0.0595577	HBV-#1	0.793515
KRR1	0.0124783	-0.128565	HBV-#1	0.341688
GAB1	0.0124946	0.00699843	HBV-#1	0.192798
S100A11	0.0125229	-0.128576	HBV-#1	0.682666
CCDC85B	0.0125593	0.55165	HBV-#1	0.920271
M6PR	0.0127237	0.174794	HBV-#1	0.184365
ERO1A	0.0127237	0.143519	HBV-#1	0.192921
RRP36	0.012834	0.121788	HBV-#1	0.139521
IL10RB	0.012834	0.112025	HBV-#1	0.130877
SOD1	0.0128918	0.0173817	HBV-#1	1.22863
APOBEC3G	0.0129102	-0.0160452	HBV-#1	0.933104
ELOF1	0.0129133	-0.0533484	HBV-#1	0.188104
COX16	0.0130051	-0.34447	HBV-#1	0.738279
ILKAP	0.013122	0.398747	HBV-#1	0.363737
ZNF92	0.013122	0.189326	HBV-#1	0.320351
PFDN2	0.0131917	-0.182909	HBV-#1	0.363462
COMTD1	0.0132511	0.038163	HBV-#1	0.399581
MRPL43	0.0132642	0.200669	HBV-#1	0.335833
CEP350	0.0133281	-0.206545	HBV-#1	0.749632
MICU1	0.0133841	0.153593	HBV-#1	0.0812272
NDUFAF3	0.0135462	0.0697786	HBV-#1	0.622461
KLHL5	0.0135557	0.299541	HBV-#1	0.168337
GALNT2	0.0135973	0.246569	HBV-#1	0.255985
CEP57	0.0135973	-0.0263233	HBV-#1	0.272488
RBM4	0.0137397	0.106928	HBV-#1	0.537546
BCL2	0.0138036	0.237784	HBV-#1	0.12566
P2RY8	0.0138036	0.13585	HBV-#1	0.0721874
STAT3	0.0138057	-0.40434	HBV-#1	0.445566
MAPRE1	0.0138929	-0.113512	HBV-#1	0.258745
CHST11	0.0138937	0.349883	HBV-#1	0.255888
CBWD5	0.0139311	0.64894	HBV-#1	0.42267
CREB1	0.0139311	0.233738	HBV-#1	0.234679
NAP1L4	0.014064	0.253121	HBV-#1	0.432579
KLHL24	0.0141536	0.433884	HBV-#1	0.32935
SMG1	0.0141536	0.0210634	HBV-#1	0.233405
S100A10	0.0141823	0.569837	HBV-#1	1.46917
PLAAT4	0.0142269	0.275889	HBV-#1	0.964737
DUSP11	0.0142358	0.457631	HBV-#1	0.233078
LCOR	0.0142358	0.186064	HBV-#1	0.0977123
DSTN	0.0142577	0.102993	HBV-#1	0.702908
NSMCE1	0.0142957	0.0419993	HBV-#1	0.113581
HNRNPK	0.0143082	0.0309589	HBV-#1	1.21453
TUBA1A	0.0143162	0.323238	HBV-#1	0.510711
DPM1	0.0143165	0.191243	HBV-#1	0.202859
SELENOS	0.0143313	0.529244	HBV-#1	1.51157
SCFD1	0.0143669	0.0745779	HBV-#1	0.721614
PSIP1	0.0145502	0.0873598	HBV-#1	0.277021
HIBCH	0.0145707	0.0685074	HBV-#1	0.464988
GLS	0.0146084	-0.0848051	HBV-#1	0.700589
EPB41L4A-AS1	0.0146892	0.263118	HBV-#1	0.332481
SFSWAP	0.014709	0.065454	HBV-#1	0.135046
SNRK	0.014709	-0.0818646	HBV-#1	0.220991
ATP11B	0.014709	-0.0905463	HBV-#1	0.205615
CD47	0.0149955	0.0453235	HBV-#1	0.521561
UQCRC1	0.015094	0.00858246	HBV-#1	0.456337
PCSK7	0.015094	-0.407746	HBV-#1	0.513805
VPS36	0.0151867	0.142088	HBV-#1	0.350557
ARID1A	0.0154319	0.237793	HBV-#1	0.265157
SUCLG2	0.0154319	-0.0453115	HBV-#1	0.243506
CSNK1E	0.0154635	0.167889	HBV-#1	0.12557
C8orf82	0.0156119	0.129491	HBV-#1	0.0715139
CNN2	0.0156789	0.159713	HBV-#1	0.758645
ARPC5	0.0158337	0.249209	HBV-#1	0.817723
NR3C1	0.0158653	0.159171	HBV-#1	0.432436
CCNDBP1	0.0159558	-0.00885073	HBV-#1	0.236721
COPG1	0.0160238	0.446745	HBV-#1	0.504881
TPRKB	0.0160238	0.26739	HBV-#1	0.224657
GTF2E2	0.0160238	0.0235684	HBV-#1	0.203334
ZNHIT1	0.0162897	0.0464588	HBV-#1	0.61593
OCIAD1	0.0163207	0.484344	HBV-#1	0.641332
BACH1	0.0164027	0.0664844	HBV-#1	0.18948
CCDC18-AS1	0.0164027	0.0204958	HBV-#1	0.222852
FAAP20	0.0164254	-0.140642	HBV-#1	0.302366
EIF5A	0.0165726	-0.0918655	HBV-#1	0.993215
BRMS1	0.0165842	0.463674	HBV-#1	0.680526
NFATC2IP	0.0165842	0.422327	HBV-#1	0.490179
RNF13	0.0165927	0.0147454	HBV-#1	0.400149
RGCC	0.0165996	0.196463	HBV-#1	0.107794
PRR14L	0.0165996	0.13293	HBV-#1	0.0758038
UBE3C	0.0165996	0.123173	HBV-#1	0.0700935
EMD	0.0165996	0.118003	HBV-#1	0.0685642
ATP5IF1	0.0166092	0.27755	HBV-#1	1.18037
NKTR	0.0166703	0.107022	HBV-#1	0.539789
PLEK	0.0168262	0.305134	HBV-#1	0.397365
RPS6KA5	0.0168537	0.297244	HBV-#1	0.186895
SRPK1	0.0168537	0.258263	HBV-#1	0.174075
COMMD8	0.0168537	0.00704555	HBV-#1	0.160809
MRPL22	0.0170949	0.143352	HBV-#1	0.196611
USP3	0.0170949	-0.00076	HBV-#1	0.491235
TCHP	0.0171157	0.29808	HBV-#1	0.224462
IDH3B	0.0172224	0.214307	HBV-#1	0.283285
RNMT	0.0172579	0.138393	HBV-#1	0.145698
EPSTI1	0.0172579	0.0768688	HBV-#1	0.314107
SNHG1	0.0173166	0.618323	HBV-#1	0.408249
SNX20	0.0175391	0.33894	HBV-#1	0.16947
IP6K1	0.0175391	0.327619	HBV-#1	0.163809
TMEM175	0.0175391	0.283542	HBV-#1	0.141771
ZNF688	0.0175391	0.18748	HBV-#1	0.09374
HPCAL1	0.0175391	0.164023	HBV-#1	0.0820115
2022-03-08	0.0175391	0.154182	HBV-#1	0.0770908
CAT	0.0175391	0.139985	HBV-#1	0.0699925
PCED1A	0.0175391	0.134791	HBV-#1	0.0673956
BLCAP	0.0175391	0.131912	HBV-#1	0.0659561
SDE2	0.0175391	0.129859	HBV-#1	0.0649293
LRRC47	0.0175391	0.115272	HBV-#1	0.0576359
PTCH2	0.0175391	0.110059	HBV-#1	0.0550295
NUDT2	0.0175752	0.184996	HBV-#1	0.390673
SH2B2	0.0175752	0.0585624	HBV-#1	0.237947
MIF4GD	0.0176472	0.15951	HBV-#1	0.188221
PPP6R3	0.0176472	-0.00737621	HBV-#1	0.144853
PRPF40A	0.0176824	0.381229	HBV-#1	0.754426
CYTH4	0.0177918	0.58935	HBV-#1	0.395731
LEPROT	0.0177918	0.279061	HBV-#1	0.242522
MTERF4	0.0178096	-0.213914	HBV-#1	0.297149
ARL6IP1	0.0178934	0.427613	HBV-#1	0.99134
METTL26	0.0178974	-0.0192895	HBV-#1	0.246437
KMT2C	0.0178974	-0.181609	HBV-#1	0.504194
YAF2	0.018131	0.166401	HBV-#1	0.204839
NDUFS3	0.018168	0.69327	HBV-#1	0.660105
FKBP3	0.018168	0.287894	HBV-#1	0.541948
EVL	0.0184656	-0.097259	HBV-#1	0.412692
LAMTOR2	0.0185292	0.348525	HBV-#1	0.590635
MAPKAPK2	0.0186357	0.93879	HBV-#1	0.477449
SLTM	0.018639	0.140528	HBV-#1	0.8566
EIF1B	0.0188988	-0.00478412	HBV-#1	0.481133
XRN2	0.0189243	0.107884	HBV-#1	0.752553
HECTD1	0.0190464	0.052901	HBV-#1	0.368546
PITPNB	0.0191695	-0.100134	HBV-#1	0.556769
GFPT1	0.0193419	-0.123456	HBV-#1	0.331953
ANAPC5	0.0193578	-0.0761033	HBV-#1	0.72179
TTC7A	0.0198211	0.0121337	HBV-#1	0.163068
CSNK1G2	0.0198211	-0.00145462	HBV-#1	0.300958
HIF1A	0.0198211	-0.362975	HBV-#1	0.370263
SLCO3A1	0.0203623	0.373416	HBV-#1	0.236177
HNRNPF	0.0205869	0.478145	HBV-#1	0.704807
EPRS	0.0206691	-0.105658	HBV-#1	0.722453
ZNF655	0.02084	0.171709	HBV-#1	0.247387
DDX18	0.0209212	0.519374	HBV-#1	0.827465
NAA38	0.0210741	-0.155046	HBV-#1	0.87863
EID1	0.0215464	0.0872428	HBV-#1	0.644151
PPP4C	0.0216752	0.0431456	HBV-#1	0.225578
VSIR	0.0217087	-0.303729	HBV-#1	0.453298
RBM5	0.0217113	0.0750764	HBV-#1	0.424146
SRP68	0.0220724	0.0864401	HBV-#1	0.107226
ACSF3	0.0220724	0.060177	HBV-#1	0.161809
SDF4	0.0220818	-0.172489	HBV-#1	0.517758
RTF1	0.0222107	0.0232142	HBV-#1	0.76515
SEC24A	0.0222176	0.475545	HBV-#1	0.375002
METAP2	0.0223019	0.271718	HBV-#1	0.593216
ERH	0.0223353	-0.101791	HBV-#1	0.730987
HMOX2	0.0224854	-0.0198979	HBV-#1	0.249455
OSBPL10	0.022608	0.0641225	HBV-#1	0.242821
HEBP2	0.0226592	0.149104	HBV-#1	0.650418
TIA1	0.0226725	0.130497	HBV-#1	0.230412
RSF1	0.0226927	-0.0739741	HBV-#1	0.429104
FNDC3B	0.0226927	-0.175703	HBV-#1	0.434069
CD81	0.0227716	-0.134599	HBV-#1	0.640217
AAK1	0.0227809	0.244667	HBV-#1	0.204323
SCPEP1	0.0228007	0.116849	HBV-#1	0.0664802
ICAM3	0.0229035	-0.0350023	HBV-#1	0.5819
LSM7	0.0229561	0.0141282	HBV-#1	0.983259
ACAT1	0.0231056	0.228138	HBV-#1	0.323773
PA2G4	0.023267	0.226965	HBV-#1	0.737993
FNBP1	0.0235193	0.19356	HBV-#1	0.925549
CHCHD5	0.0235299	0.223702	HBV-#1	0.318203
NXPE3	0.0236968	0.0677002	HBV-#1	0.392152
HLA-E	0.0238435	0.431058	HBV-#1	1.77504
ETF1	0.0239202	-0.0539231	HBV-#1	0.175088
RBM25	0.0242279	-0.0982239	HBV-#1	1.01823
ZMYND8	0.0242714	0.053305	HBV-#1	0.224323
API5	0.0243255	0.833344	HBV-#1	0.533433
RICTOR	0.0243328	-0.0341911	HBV-#1	0.225331
TNRC6B	0.0247617	-0.216342	HBV-#1	0.611049
CDC40	0.0252339	0.187445	HBV-#1	0.44681
MRPL23	0.0254451	0.234462	HBV-#1	0.684379
BET1	0.0254451	0.0720403	HBV-#1	0.268754
EIF2S2	0.0254765	0.286514	HBV-#1	1.43626
MECP2	0.0255688	0.356069	HBV-#1	0.190733
MITD1	0.0255688	0.278393	HBV-#1	0.150369
MLLT6	0.0255688	0.140263	HBV-#1	0.0830534
SAR1A	0.0258057	0.144399	HBV-#1	0.426546
ARL6IP5	0.0259845	0.129488	HBV-#1	1.00465
PSMA6	0.0259845	0.005301	HBV-#1	0.681373
IQSEC1	0.0263098	0.305583	HBV-#1	0.209581
SRSF5	0.0263448	0.194348	HBV-#1	1.49994
SYNE2	0.0263496	-0.238603	HBV-#1	0.574345
CDK12	0.0269724	0.306637	HBV-#1	0.546275
WBP11	0.0270946	0.25027	HBV-#1	0.27795
TLE3	0.0270946	0.195368	HBV-#1	0.17854
CCNI	0.027228	0.145345	HBV-#1	0.925401
HSPA13	0.0275638	0.251434	HBV-#1	0.58135
KCTD20	0.0276523	0.172773	HBV-#1	0.227342
SPG21	0.0278542	0.755395	HBV-#1	0.407451
CLPTM1	0.0278542	0.418873	HBV-#1	0.329389
SUGP2	0.0278542	0.0668687	HBV-#1	0.173875
TAP1	0.0278993	-0.0735704	HBV-#1	0.580691
ARID4B	0.0279585	-0.268329	HBV-#1	0.482526
HSPE1	0.0279809	-0.167272	HBV-#1	1.03573
AP1S2	0.0286231	0.283193	HBV-#1	0.400326
TNPO3	0.0286587	0.0840714	HBV-#1	0.115099
YRDC	0.0286587	0.0804016	HBV-#1	0.149982
MYSM1	0.0288286	0.0544788	HBV-#1	0.167511
PCM1	0.0288341	0.338537	HBV-#1	0.551443
NDUFS6	0.0289435	0.5729	HBV-#1	1.31572
NGLY1	0.0290171	-0.0732601	HBV-#1	0.518737
TTC37	0.0291021	0.23281	HBV-#1	0.273318
MRFAP1	0.0291021	0.175449	HBV-#1	0.24894
PTBP3	0.0291747	0.131957	HBV-#1	0.158265
TFRC	0.0291747	0.131843	HBV-#1	0.243604
FAR1	0.0294856	0.257949	HBV-#1	0.229273
TASOR2	0.0294856	0.134542	HBV-#1	0.0786879
PRPF18	0.0294856	0.117881	HBV-#1	0.0701101
UQCC3	0.0296044	-0.0143859	HBV-#1	0.154219
BRD9	0.0298541	0.331105	HBV-#1	0.415908
TERF2IP	0.0302554	0.00949576	HBV-#1	0.611587
FCRL5	0.0302835	-0.123067	HBV-#1	0.724966
MT-ND6	0.0303825	0.474944	HBV-#1	1.07195
NDUFA9	0.030527	0.393263	HBV-#1	0.599661
NUS1	0.0306247	0.218299	HBV-#1	0.284477
SRP72	0.0306623	-0.0738269	HBV-#1	0.799115
PCMTD1	0.0306675	0.727488	HBV-#1	0.785716
SSU72	0.030775	-0.255956	HBV-#1	0.529883
GNL1	0.0309581	0.619565	HBV-#1	0.323097
MRPS7	0.0310512	0.188345	HBV-#1	0.518754
DPM3	0.0310512	0.0230989	HBV-#1	0.424242
NOB1	0.0312086	0.328033	HBV-#1	0.182362
PLEKHA3	0.0312086	0.11892	HBV-#1	0.0731882
CSTB	0.0312413	0.210118	HBV-#1	0.488723
ENSA	0.0313219	0.0095536	HBV-#1	0.422959
EPS15	0.0314145	0.775393	HBV-#1	0.577054
MIA2	0.0314145	-0.296352	HBV-#1	0.407128
RNF149	0.0314371	0.22788	HBV-#1	0.284534
ALKBH7	0.0315672	-0.156321	HBV-#1	0.598819
COPZ1	0.0315672	-0.22402	HBV-#1	0.8006
UBXN1	0.03178	0.246366	HBV-#1	1.09929
CCPG1	0.0321798	-0.207732	HBV-#1	0.783715
PSMG2	0.0321882	0.130746	HBV-#1	0.0996928
OS9	0.032635	0.0732415	HBV-#1	0.92462
NUCKS1	0.032635	-0.0519497	HBV-#1	0.575436
ITM2B	0.0327035	0.0240984	HBV-#1	0.991635
ME2	0.0327766	0.138465	HBV-#1	0.362136
WDR74	0.032924	0.341065	HBV-#1	0.304484
JOSD1	0.0330532	-0.21654	HBV-#1	0.421712
ENOPH1	0.0330588	0.111455	HBV-#1	0.0591173
TLE5	0.0332279	0.574733	HBV-#1	1.27906
EHBP1L1	0.0339759	0.556424	HBV-#1	0.362505
MEF2D	0.0339759	0.133254	HBV-#1	0.198147
TLK2	0.0339759	0.0347245	HBV-#1	0.128453
PSME3	0.0340902	0.240966	HBV-#1	0.123873
CDC27	0.0340902	0.143038	HBV-#1	0.074909
MAP2K1	0.0340902	0.135935	HBV-#1	0.0713574
CCNK	0.0341566	-0.069932	HBV-#1	0.227077
HBP1	0.034491	0.635376	HBV-#1	0.329724
CERK	0.0347739	-0.0937945	HBV-#1	0.231959
MBP	0.0349882	-0.129642	HBV-#1	0.305269
MED10	0.0350418	0.397751	HBV-#1	0.678472
KDELR1	0.0350607	0.103886	HBV-#1	0.73894
AL360012.1	0.0351525	0.140796	HBV-#1	0.0737895
NDUFS4	0.0351902	0.227569	HBV-#1	0.437637
RDX	0.0351902	-0.0421946	HBV-#1	0.39141
TXNL4A	0.0353238	-0.108089	HBV-#1	0.451646
THOC7	0.0354998	-0.115321	HBV-#1	0.439029
PSMF1	0.0356038	0.46423	HBV-#1	0.631936
SRSF3	0.0358354	0.509786	HBV-#1	1.2117
RNF6	0.0359501	0.708323	HBV-#1	0.510329
AASDHPPT	0.0359501	0.121945	HBV-#1	0.0957106
LINC00476	0.0359501	-0.0646947	HBV-#1	0.142357
CAMLG	0.0359821	-0.0866809	HBV-#1	0.291255
PSMB7	0.0361906	-0.209285	HBV-#1	0.798294
KAT7	0.0362465	0.19907	HBV-#1	0.103798
LY75	0.0362465	0.177434	HBV-#1	0.0931479
SDR39U1	0.0362465	0.0949823	HBV-#1	0.0508825
ZNF394	0.0365805	0.123868	HBV-#1	0.317808
REX1BD	0.036821	-0.343891	HBV-#1	0.595516
CWC25	0.0369782	0.293002	HBV-#1	0.191007
PLD3	0.0369782	0.0541488	HBV-#1	0.152792
BORCS5	0.0370594	0.116917	HBV-#1	0.316011
BTK	0.037149	0.0494919	HBV-#1	0.547625
GOLGA8B	0.0373733	0.230095	HBV-#1	0.11931
CNTRL	0.0375173	-0.237309	HBV-#1	0.539792
PPP1R14B	0.0375704	-0.191225	HBV-#1	0.586794
WSB1	0.0375934	-0.123133	HBV-#1	0.530496
APMAP	0.0380344	0.265936	HBV-#1	0.243293
LASP1	0.0380344	0.193843	HBV-#1	0.234731
TRIM33	0.0380344	0.0533	HBV-#1	0.135777
ADH5	0.0381024	0.174264	HBV-#1	0.394812
AC012368.1	0.0381959	0.543732	HBV-#1	0.462778
ITM2A	0.0384032	-0.20078	HBV-#1	0.547744
BAK1	0.038429	0.011738	HBV-#1	0.300333
NEMF	0.0384771	0.275697	HBV-#1	0.277837
NFXL1	0.0385336	0.338674	HBV-#1	0.1736
GDE1	0.0391196	-0.0749491	HBV-#1	0.173388
MRPS11	0.0391375	0.381646	HBV-#1	0.285854
INPP4A	0.0394605	0.0441171	HBV-#1	0.230356
BZW1	0.0396588	0.031227	HBV-#1	0.423031
LHPP	0.0397285	0.340799	HBV-#1	0.174662
CYCS	0.0401391	0.103536	HBV-#1	1.17592
VPS13C	0.0401742	0.131721	HBV-#1	0.288302
YIPF5	0.0401742	-0.219008	HBV-#1	0.380849
MDP1	0.0402345	0.0344428	HBV-#1	0.131409
GTPBP6	0.0402345	0.0340384	HBV-#1	0.132576
PPID	0.0402345	-0.0435071	HBV-#1	0.159049
PAG1	0.0402345	-0.0484203	HBV-#1	0.145171
TGS1	0.0402345	-0.0676623	HBV-#1	0.152682
TRPC4AP	0.0402345	-0.264513	HBV-#1	0.249093
UBE2F	0.040468	0.419216	HBV-#1	0.455878
ZFAND1	0.040468	-0.00897011	HBV-#1	0.20113
UHMK1	0.040468	-0.100708	HBV-#1	0.237695
SDF2	0.0405261	0.319842	HBV-#1	0.21548
TMED10	0.0405713	0.331759	HBV-#1	1.1277
POLR2K	0.0407226	-0.0425313	HBV-#1	0.294659
NABP1	0.040959	0.164261	HBV-#1	0.086811
AUP1	0.0411128	0.165582	HBV-#1	0.821598
XRCC6	0.0411513	0.131132	HBV-#1	0.623687
ATP1B3	0.0412989	-0.0749554	HBV-#1	0.302853
FIS1	0.0414993	-0.250568	HBV-#1	0.819084
MAP4K4	0.0415002	-0.0552916	HBV-#1	0.2325
SLMAP	0.0415002	-0.0682998	HBV-#1	0.207071
TRAPPC6A	0.0419531	0.237868	HBV-#1	0.563444
MT-ND3	0.0420037	0.561809	HBV-#1	3.7966
PMPCA	0.042226	0.236506	HBV-#1	0.122933
MRPL1	0.0427542	0.49726	HBV-#1	0.320399
POLR2J3	0.0430806	-0.10948	HBV-#1	0.554051
COX18	0.0435306	0.107416	HBV-#1	0.0583884
MYADM	0.0436958	0.886357	HBV-#1	0.586682
ARHGAP4	0.043912	0.149858	HBV-#1	0.0930839
ELF2	0.043912	0.119607	HBV-#1	0.0768757
BAZ1B	0.0439545	0.0640875	HBV-#1	0.251859
BCAP31	0.0443632	-0.0956283	HBV-#1	0.55628
AKR1B1	0.0445501	0.0868375	HBV-#1	0.453572
HMGN2	0.0447923	0.472996	HBV-#1	1.32922
BAZ1A	0.0447979	0.0779305	HBV-#1	0.449783
MXD1	0.0448739	0.6412	HBV-#1	0.334576
VAV1	0.0450998	0.37277	HBV-#1	0.288548
C15orf61	0.0450998	0.28772	HBV-#1	0.351992
SLC25A4	0.045209	-0.0188533	HBV-#1	0.528938
ERGIC2	0.0456939	0.0833043	HBV-#1	0.504667
DGKD	0.0458875	0.158024	HBV-#1	0.310973
CHRAC1	0.0462569	0.459659	HBV-#1	0.298625
PYROXD1	0.0462569	0.118743	HBV-#1	0.0661397
FAM126A	0.0463816	0.0751776	HBV-#1	0.138836
BAX	0.0470116	0.0669896	HBV-#1	0.304915
ARSA	0.0475162	-0.0838662	HBV-#1	0.261092
ARHGAP5	0.0475687	0.109423	HBV-#1	0.134903
CDKN2D	0.0476808	0.202855	HBV-#1	0.137165
DIDO1	0.0476808	0.175585	HBV-#1	0.171576
ENDOG	0.0476808	0.149584	HBV-#1	0.146305
TAF7	0.048189	-0.330362	HBV-#1	0.492972
TXNDC17	0.0482211	0.0848761	HBV-#1	0.533964
MGAT4A	0.0482449	0.0742338	HBV-#1	0.155703
TRAPPC3	0.048542	-0.127994	HBV-#1	0.48725
WTAP	0.0486774	0.0559515	HBV-#1	0.188906
SEPTIN2	0.0488347	-0.106492	HBV-#1	0.508858
WBP2	0.0488513	0.0518746	HBV-#1	0.096508
ZC3H15	0.0488551	0.0123311	HBV-#1	0.746242
CERS2	0.0491468	0.182274	HBV-#1	0.294781
GSK3B	0.0491468	0.104454	HBV-#1	0.131429
MALT1	0.0491468	0.0880396	HBV-#1	0.0630544
SMG7	0.0491468	0.0761606	HBV-#1	0.0774237
GTF2H5	0.0491468	0.0217465	HBV-#1	0.0823859
PDE4DIP	0.0491468	0.0171861	HBV-#1	0.104383
TMEM106B	0.0491468	0.0146262	HBV-#1	0.363838
PUM2	0.0491468	-0.00685667	HBV-#1	0.127426
DMTF1	0.0491468	-0.0403797	HBV-#1	0.151581
USF3	0.0491468	-0.307982	HBV-#1	0.293673
RAB6A	0.0491619	0.00457685	HBV-#1	0.204951
ZFAT	0.0493479	0.775875	HBV-#1	0.387937
GLDC	0.0493479	0.769518	HBV-#1	0.384759
MBIP	0.0493479	0.413171	HBV-#1	0.206585
PLSCR3	0.0493479	0.271725	HBV-#1	0.135863
MFSD1	0.0493479	0.249118	HBV-#1	0.124559
SUGP1	0.0493479	0.235928	HBV-#1	0.117964
HUS1	0.0493479	0.213821	HBV-#1	0.10691
SLFN5	0.0493479	0.148826	HBV-#1	0.0744128
PIK3CA	0.0493479	0.139299	HBV-#1	0.0696495
TSHR	0.0493479	0.124987	HBV-#1	0.0624933
KIAA2026	0.0493479	0.118053	HBV-#1	0.0590267
ZNF821	0.0493479	0.117668	HBV-#1	0.0588339
SENP7	0.0493479	0.108287	HBV-#1	0.0541436
BNIP3	0.0493479	0.101053	HBV-#1	0.0505265
ARFGEF2	0.0493479	0.0896519	HBV-#1	0.0448259
NIPA2	0.0498658	-0.0307883	HBV-#1	0.323134
ATP5PD	0.0501129	0.195369	HBV-#1	0.973992
NUTM2A-AS1	0.050167	0.141168	HBV-#1	0.0965709
MAN2B1	0.0502795	0.223197	HBV-#1	0.495028
ZBTB1	0.0502796	0.0302386	HBV-#1	0.218686
TENT5C	0.0504441	0.0639111	HBV-#1	1.2315
UBE2E1	0.0504515	0.265434	HBV-#1	0.176421
CKLF	0.0507302	-0.0541884	HBV-#1	0.489992
CYBC1	0.0507647	-0.0883799	HBV-#1	0.497229
UBE2R2	0.051082	0.196015	HBV-#1	0.240356
C6orf89	0.051082	-0.062127	HBV-#1	0.196919
RAB11B	0.051082	-0.0678	HBV-#1	0.258373
PSMC1	0.0513279	0.126313	HBV-#1	0.398633
RAB14	0.0514065	-0.0438167	HBV-#1	0.289846
MOGS	0.0515168	0.276289	HBV-#1	0.181608
HNRNPH3	0.0520984	0.130455	HBV-#1	0.302782
INTS6	0.0523267	0.507678	HBV-#1	0.405401
LSM1	0.0524021	0.197014	HBV-#1	0.332265
TCF7	0.052418	0.240252	HBV-#1	0.126896
CDC73	0.0529013	0.183046	HBV-#1	0.116493
HIST1H3D	0.0529013	0.123624	HBV-#1	0.151183
EHMT1	0.0529013	0.0752257	HBV-#1	0.133511
CFDP1	0.053085	0.376785	HBV-#1	0.210123
B4GALT1	0.0533133	-0.104138	HBV-#1	0.302251
SERTAD1	0.0533133	-0.40795	HBV-#1	0.376603
XRCC5	0.0535115	-0.361561	HBV-#1	0.798748
NUMB	0.0536004	-0.0336302	HBV-#1	0.192731
PSMB8	0.0536413	0.233887	HBV-#1	0.857429
EIF4G2	0.0536837	-0.0992181	HBV-#1	1.26358
ZFAS1	0.0539106	0.126737	HBV-#1	0.974239
MPLKIP	0.0539188	0.274507	HBV-#1	0.258007
RBM23	0.0539188	-0.0723534	HBV-#1	0.254962
SEC31A	0.0543808	-0.73587	HBV-#1	0.912501
SPN	0.0547579	0.0208149	HBV-#1	0.595307
SF3B4	0.0549039	0.0688331	HBV-#1	0.348149
COTL1	0.0554562	0.142804	HBV-#1	0.667652
PHF3	0.0555457	0.245546	HBV-#1	0.347333
ING3	0.0557783	0.24091	HBV-#1	0.161905
TMEM70	0.0558502	0.22476	HBV-#1	0.185075
DDX24	0.0565182	-0.0636671	HBV-#1	0.728175
PSENEN	0.0568981	0.0688975	HBV-#1	0.354738
ALYREF	0.0572726	0.232458	HBV-#1	0.298246
TMEM141	0.0572726	0.0509703	HBV-#1	0.102349
MED29	0.0572726	0.0201467	HBV-#1	0.119334
FLOT1	0.0572841	0.338601	HBV-#1	0.212514
PBDC1	0.0576027	0.0350397	HBV-#1	0.300721
SNHG7	0.05781	0.0774877	HBV-#1	0.226436
PHB	0.0583034	-0.0805858	HBV-#1	0.459583
SPG7	0.0587533	0.493076	HBV-#1	0.379655
GABARAPL2	0.0588919	-0.101147	HBV-#1	0.635773
COMMD7	0.0589994	-0.0742365	HBV-#1	0.250255
DNAJC3	0.0591595	-0.221042	HBV-#1	1.0288
SNRPN	0.0595455	-0.0358692	HBV-#1	0.42768
SRRM2	0.05978	0.0107641	HBV-#1	1.33639
TUBB4B	0.0600078	-0.0116551	HBV-#1	0.824218
NAA20	0.0603771	0.185043	HBV-#1	0.365989
ATF5	0.0604261	0.27653	HBV-#1	0.150134
PPTC7	0.0604261	0.127307	HBV-#1	0.0714606
PARP4	0.0604261	0.116348	HBV-#1	0.0658118
CHD9	0.0609999	-0.0990294	HBV-#1	0.325925
GDI2	0.0616453	-0.0444599	HBV-#1	0.758515
RAB11FIP2	0.0618009	0.240141	HBV-#1	0.214888
P2RY10	0.0618009	0.01499	HBV-#1	0.214092
PREB	0.0621062	-0.243511	HBV-#1	0.544702
SEC61G	0.0621177	0.495994	HBV-#1	1.74415
MAPK6	0.0621628	0.370057	HBV-#1	0.193083
SIDT1	0.0621628	0.120813	HBV-#1	0.0684623
TMEM259	0.0627827	-0.166906	HBV-#1	0.363802
USP15	0.0633824	-0.317069	HBV-#1	0.488585
TWF2	0.0634193	0.132255	HBV-#1	0.378179
SPTAN1	0.0634193	-0.0345183	HBV-#1	0.234799
RPS11	0.0635143	0.63935	HBV-#1	2.78856
NCOR2	0.0636426	0.0429535	HBV-#1	0.190302
GNPTAB	0.0636426	-0.099897	HBV-#1	0.231073
G3BP1	0.0637981	-0.171311	HBV-#1	0.51542
GPRIN3	0.0639474	0.288234	HBV-#1	0.151923
SET	0.0645706	0.0118653	HBV-#1	1.31169
CSNK1A1	0.0647397	0.0876941	HBV-#1	0.449053
VPS29	0.0647397	0.0216948	HBV-#1	0.598091
ODC1	0.0656209	-0.00173501	HBV-#1	0.40195
ARF5	0.0666583	0.257738	HBV-#1	0.216787
MRPS23	0.0666583	0.239346	HBV-#1	0.232283
BORCS7	0.0666583	-0.0031636	HBV-#1	0.15846
GRHPR	0.0667235	0.518323	HBV-#1	0.543352
TBCC	0.0670773	-0.0337568	HBV-#1	0.156497
SEPTIN9	0.0675482	0.229476	HBV-#1	0.462264
TASOR	0.0676651	0.383574	HBV-#1	0.20071
AQP3	0.0678894	0.179555	HBV-#1	0.990716
KANSL1	0.067965	0.156573	HBV-#1	0.250224
UPF3A	0.0686396	0.179171	HBV-#1	0.706694
CDK2AP2	0.0688215	-0.084645	HBV-#1	0.731389
RPL22L1	0.0688806	0.379561	HBV-#1	1.37084
MRPL32	0.0690413	0.286788	HBV-#1	0.186476
EIF3H	0.0696038	-0.213464	HBV-#1	1.11765
DNAJA2	0.069775	0.562579	HBV-#1	0.5909
NFX1	0.0700977	0.204094	HBV-#1	0.230625
RPA3	0.0701087	-0.0757484	HBV-#1	0.520814
ANXA5	0.0702947	-0.320877	HBV-#1	0.872117
TERF1	0.0707326	0.116779	HBV-#1	0.149349
CHCHD10	0.071503	-0.0142217	HBV-#1	0.630594
CDC42	0.0718663	0.460862	HBV-#1	1.2666
CSKMT	0.0718806	0.471901	HBV-#1	0.408406
EPN1	0.0718806	-0.170093	HBV-#1	0.279359
TMEM179B	0.0719267	-0.214643	HBV-#1	0.530571
LDHA	0.0720413	-0.143797	HBV-#1	0.943178
LSM14A	0.0721012	0.398915	HBV-#1	0.57755
HMGN4	0.0728224	-0.282781	HBV-#1	0.32759
FAM133B	0.0728486	-0.0299791	HBV-#1	0.854536
C5orf56	0.0729601	0.156587	HBV-#1	0.356664
JPX	0.0729601	-0.00945773	HBV-#1	0.287336
MRPS15	0.0734123	0.148691	HBV-#1	0.391247
PSMD4	0.0734458	0.243507	HBV-#1	0.494477
OGDH	0.0736327	0.285451	HBV-#1	0.153898
GMDS	0.0737069	0.0180845	HBV-#1	0.168845
SPSB3	0.073991	0.202697	HBV-#1	0.112519
HIST1H4C	0.0744697	0.503012	HBV-#1	2.2502
UBE2J2	0.0749956	-0.213401	HBV-#1	0.362949
PJA2	0.0753878	0.011947	HBV-#1	0.325706
SASH3	0.0755777	0.293705	HBV-#1	0.172066
OTUD5	0.0755777	0.223041	HBV-#1	0.313387
PNPLA2	0.0757317	0.132567	HBV-#1	0.0792051
TRIM27	0.0757317	0.130627	HBV-#1	0.0744041
DEXI	0.0757317	0.037154	HBV-#1	0.0969479
RAP2C	0.0757317	-0.00499182	HBV-#1	0.12978
SHISA5	0.0762844	0.0337032	HBV-#1	0.41621
APH1A	0.0766713	0.152015	HBV-#1	0.239051
MCPH1	0.0766713	-0.00846189	HBV-#1	0.477915
FAM204A	0.0774182	-0.114859	HBV-#1	0.469014
CD164	0.0778517	-0.0516457	HBV-#1	0.771859
STAU1	0.0781897	-0.288173	HBV-#1	0.368798
RNF220	0.0784807	-0.153008	HBV-#1	0.21501
NPC2	0.0786346	-0.121455	HBV-#1	0.601453
VAMP2	0.0786346	-0.259973	HBV-#1	0.418277
YBX3	0.0794567	0.324601	HBV-#1	0.436804
DBF4	0.0794567	0.258505	HBV-#1	0.374468
SS18L2	0.0797536	-0.14301	HBV-#1	0.285401
NUBP2	0.0798187	0.0918181	HBV-#1	0.425055
APRT	0.0801156	-0.249064	HBV-#1	1.05398
TBC1D10C	0.0803123	0.0474257	HBV-#1	0.456554
RBM38	0.0803877	-0.0249487	HBV-#1	0.203906
RAB8A	0.0806358	-0.124403	HBV-#1	0.490852
SFPQ	0.0813532	-0.00277133	HBV-#1	0.568874
ESCO1	0.081467	-0.179356	HBV-#1	0.259563
RAB2A	0.081519	0.021547	HBV-#1	0.853583
SNRNP70	0.0817375	-0.342591	HBV-#1	0.535506
STK38	0.0817454	0.41905	HBV-#1	0.348628
FCGR2B	0.0817454	0.00575581	HBV-#1	0.211585
STK40	0.0823784	-0.128427	HBV-#1	0.234388
PTPN7	0.0835261	-0.12111	HBV-#1	0.417526
TRMT112	0.0840598	-0.0694874	HBV-#1	1.0408
PCED1B	0.0847156	0.239828	HBV-#1	0.169232
FBXL5	0.0847156	0.108897	HBV-#1	0.068233
BAG6	0.0847156	0.0708326	HBV-#1	0.130533
YKT6	0.0847156	0.0564297	HBV-#1	0.113955
MMADHC	0.0847531	-0.295367	HBV-#1	0.42847
U2AF2	0.085635	-0.0137823	HBV-#1	0.177623
FOXO3	0.0871163	0.236281	HBV-#1	0.192796
STAT1	0.0871509	-0.306654	HBV-#1	0.454112
XPO1	0.0874567	0.0421908	HBV-#1	0.187048
NDUFB9	0.0875526	0.137679	HBV-#1	0.91044
MYO1G	0.0877948	0.137173	HBV-#1	0.130939
ANAPC16	0.0882404	0.0286385	HBV-#1	0.766231
CD59	0.0882989	0.00298931	HBV-#1	0.58281
FDX1	0.0882989	-0.0405317	HBV-#1	0.593608
ATOX1	0.0887169	-0.0381781	HBV-#1	0.722758
KLF3	0.0891005	-0.190079	HBV-#1	0.485358
WDR41	0.0891629	0.39386	HBV-#1	0.209213
TSPO	0.0892914	-0.275479	HBV-#1	0.917185
DCAF16	0.0895821	0.0637279	HBV-#1	0.111201
LRPAP1	0.0899004	-0.0686204	HBV-#1	0.444391
DAZAP1	0.0899809	-0.08187	HBV-#1	0.254844
HYI	0.0900068	-4.22e-05	HBV-#1	0.25517
OAS1	0.0913809	-0.151936	HBV-#1	0.560919
EEA1	0.0915671	0.294516	HBV-#1	0.150649
LAMTOR1	0.0916817	-0.114122	HBV-#1	0.426423
UBA6	0.0921147	0.0995594	HBV-#1	0.0936232
Z93930.2	0.0921607	0.26749	HBV-#1	0.240707
KCMF1	0.0922721	-0.0346918	HBV-#1	0.211753
ACP1	0.0923194	-0.119208	HBV-#1	0.411527
EAF2	0.0928853	0.0109774	HBV-#1	1.23547
MTIF3	0.0929368	0.0713571	HBV-#1	0.396933
CYP20A1	0.093898	0.170135	HBV-#1	0.100867
NFKB2	0.0940185	0.121216	HBV-#1	0.0726431
MAPRE2	0.0943964	0.116813	HBV-#1	0.0617978
RPL23A	0.0946178	0.512659	HBV-#1	2.71763
MRPL34	0.0948345	-0.252241	HBV-#1	0.677047
PDIA6	0.0954787	0.536862	HBV-#1	1.31475
MRPL21	0.0962167	0.0682938	HBV-#1	0.499239
IFI27L1	0.0966731	0.246365	HBV-#1	0.282065
UFC1	0.0968584	-0.140544	HBV-#1	0.704466
SNX18	0.0973093	0.289286	HBV-#1	0.148034
COQ9	0.0973093	0.273926	HBV-#1	0.140354
NPIPB5	0.0973093	0.132384	HBV-#1	0.0695832
MKRN2	0.0973093	0.109477	HBV-#1	0.05813
CHMP1B	0.0973093	0.0995896	HBV-#1	0.0531862
LYPLA2	0.0973093	0.0983566	HBV-#1	0.0525697
C8orf76	0.0973093	0.0881573	HBV-#1	0.0474686
TARSL2	0.0973872	0.132686	HBV-#1	0.0937249
TRANK1	0.0973872	-0.0114044	HBV-#1	0.161298
TXN	0.0988488	0.44262	HBV-#1	1.4899
VDAC1	0.0990781	-0.133498	HBV-#1	0.733994
HNRNPD	0.0992612	-0.124024	HBV-#1	0.951764
PRELID3B	0.0994005	0.204369	HBV-#1	0.550882
ZNF622	0.0994919	-0.114337	HBV-#1	0.310937
ING1	0.100131	0.27493	HBV-#1	0.195531
METTL8	0.100308	0.139123	HBV-#1	0.0729515
SPTSSA	0.100308	0.130308	HBV-#1	0.0685452
CLCN3	0.100308	0.0901973	HBV-#1	0.0484886
ZNF148	0.100905	0.455735	HBV-#1	0.344905
WIPI2	0.102538	-0.0455015	HBV-#1	0.213532
MPC2	0.102803	-0.275074	HBV-#1	0.378624
RBM8A	0.103199	-0.427358	HBV-#1	0.727439
FYN	0.103395	0.146222	HBV-#1	0.0777912
AP2A1	0.103395	0.109432	HBV-#1	0.0581062
ARHGEF7	0.103395	0.0811601	HBV-#1	0.04397
SRA1	0.103841	0.0648425	HBV-#1	0.215496
ASCC3	0.104081	-0.0333407	HBV-#1	0.338195
NOP58	0.104628	-0.223629	HBV-#1	0.60138
SNHG5	0.104862	-0.123081	HBV-#1	0.980453
GNB2	0.105446	0.0119731	HBV-#1	0.256585
PSMD14	0.105479	0.403726	HBV-#1	0.436604
LY9	0.105841	0.0703737	HBV-#1	0.253183
CHTOP	0.106341	0.156678	HBV-#1	0.209974
TMEM248	0.10729	0.12005	HBV-#1	0.0762935
NDUFAF4	0.108812	0.0128737	HBV-#1	0.118396
RALY	0.108985	0.016453	HBV-#1	0.737802
ARHGAP9	0.109845	0.47619	HBV-#1	0.242358
NISCH	0.109845	0.226388	HBV-#1	0.117456
NKAPD1	0.109845	0.10625	HBV-#1	0.0575558
FNIP1	0.109845	0.104966	HBV-#1	0.0571632
CDYL	0.110152	0.406704	HBV-#1	0.318109
CWF19L2	0.110152	0.215238	HBV-#1	0.194036
MICOS10	0.110563	0.114205	HBV-#1	0.599196
ARFGAP3	0.111685	-0.164767	HBV-#1	0.749574
OSTF1	0.112235	0.103522	HBV-#1	0.259247
UBE2J1	0.112466	0.520855	HBV-#1	1.63681
NDUFB10	0.113055	0.0594161	HBV-#1	0.976654
ADAM17	0.113086	0.0842063	HBV-#1	0.116968
LCORL	0.113086	0.068285	HBV-#1	0.147744
DDX27	0.113188	0.149115	HBV-#1	0.392682
BCL9L	0.113213	0.363408	HBV-#1	0.186384
PDE7A	0.113213	0.127744	HBV-#1	0.0685523
SPINT2	0.113213	0.109096	HBV-#1	0.0592283
CRCP	0.113213	0.0889728	HBV-#1	0.0487489
GTF2A2	0.113441	-0.0381802	HBV-#1	0.440747
TMEM160	0.113668	-0.234838	HBV-#1	0.410323
RAB30	0.114897	0.286302	HBV-#1	0.165205
PDIA3	0.115145	0.247094	HBV-#1	1.22239
RPS20	0.115579	0.497976	HBV-#1	2.27108
COX20	0.115792	0.0233862	HBV-#1	0.301013
ST8SIA4	0.115811	-0.00119294	HBV-#1	0.325368
BRI3	0.116007	0.477643	HBV-#1	0.612076
PRKAR2A	0.116679	0.752316	HBV-#1	0.382926
PKN1	0.116679	0.567987	HBV-#1	0.293332
FAM102A	0.116679	0.12009	HBV-#1	0.0644757
FAM107B	0.116898	0.207868	HBV-#1	0.727563
PLP2	0.117691	-0.208618	HBV-#1	0.500842
MRPL55	0.118141	-0.0519139	HBV-#1	0.206519
RABGAP1L	0.118492	0.0642454	HBV-#1	0.212727
C12orf65	0.119181	0.612836	HBV-#1	0.321805
DICER1	0.119181	0.282237	HBV-#1	0.191669
PNISR	0.119276	-0.124004	HBV-#1	1.17532
RAP1A	0.119953	-0.257473	HBV-#1	0.474072
HNRNPA1	0.120214	0.105675	HBV-#1	1.31494
NXF1	0.120247	0.108832	HBV-#1	0.0590964
ADI1	0.120821	0.0298231	HBV-#1	0.272818
MAGED2	0.121232	0.122037	HBV-#1	0.272933
RBX1	0.122123	-0.108571	HBV-#1	0.821722
INO80D	0.122346	0.357623	HBV-#1	0.301004
DAP3	0.122596	0.075019	HBV-#1	0.166923
SEL1L	0.123143	-0.0873697	HBV-#1	0.420384
EMP3	0.123457	0.11073	HBV-#1	1.33047
CHMP6	0.123919	0.321201	HBV-#1	0.167372
POM121C	0.123919	0.13684	HBV-#1	0.0772621
CIB1	0.124012	-0.19608	HBV-#1	0.450044
DDX1	0.124488	0.0969276	HBV-#1	0.412153
SMARCA2	0.125527	0.721787	HBV-#1	0.785612
MAT2A	0.125613	-0.177645	HBV-#1	0.492637
POU2F2	0.125627	-0.35921	HBV-#1	0.56998
YWHAE	0.126335	0.00977822	HBV-#1	1.02916
CHCHD7	0.127169	-0.0316671	HBV-#1	0.224576
MGST3	0.127169	-0.0734668	HBV-#1	0.332611
TBC1D1	0.127169	-0.0949787	HBV-#1	0.412498
PSMA3	0.127196	-0.0665584	HBV-#1	0.926887
YIF1A	0.128757	0.173371	HBV-#1	0.30778
MPRIP	0.128917	0.493731	HBV-#1	0.330244
SMURF2	0.131587	0.499082	HBV-#1	0.333325
MRPL49	0.131587	0.278146	HBV-#1	0.20382
TM2D3	0.131587	0.235534	HBV-#1	0.235654
MED19	0.131587	0.222262	HBV-#1	0.179014
ATAD3C	0.131587	0.203546	HBV-#1	0.192844
SCYL2	0.131587	0.201752	HBV-#1	0.23836
MRFAP1L1	0.131587	0.169263	HBV-#1	0.0934734
LRPPRC	0.131587	0.115744	HBV-#1	0.0680077
LARP4	0.132328	0.301743	HBV-#1	0.265068
SNAP29	0.132328	0.277802	HBV-#1	0.183411
CCDC112	0.132328	0.22411	HBV-#1	0.191696
AC092683.1	0.132328	0.180618	HBV-#1	0.319363
SREK1	0.132543	0.0572353	HBV-#1	0.75484
PHKB	0.132812	0.258186	HBV-#1	0.287964
ABCB9	0.132812	0.000215	HBV-#1	0.366896
GIT2	0.133523	0.065639	HBV-#1	0.121449
LRRC58	0.134727	0.0203169	HBV-#1	0.327695
EHD1	0.134727	-0.0817824	HBV-#1	0.246473
PABPC1	0.134985	0.335199	HBV-#1	1.43702
PSMC4	0.135238	-0.0860979	HBV-#1	0.305448
ATXN2	0.13559	0.125982	HBV-#1	0.200476
PRKD3	0.13559	0.0981559	HBV-#1	0.0817286
AP1S1	0.13559	0.0497946	HBV-#1	0.0738559
POM121	0.13559	0.0477926	HBV-#1	0.0914622
CBFA2T3	0.13559	0.0457852	HBV-#1	0.0876401
PRKACB	0.13559	0.0419534	HBV-#1	0.175056
TBL2	0.13559	0.00112555	HBV-#1	0.103747
RAB3GAP2	0.13559	-0.0646477	HBV-#1	0.141862
ABT1	0.135825	0.0977207	HBV-#1	0.100629
MLX	0.136855	-0.00764041	HBV-#1	0.171919
CAND1	0.136896	0.51883	HBV-#1	0.312063
POGZ	0.136896	0.328408	HBV-#1	0.223802
CDC25B	0.137192	0.549637	HBV-#1	0.694827
ANKRD11	0.137608	0.360798	HBV-#1	0.951263
GMDS-DT	0.137745	0.503554	HBV-#1	0.251777
PELP1	0.137745	0.47245	HBV-#1	0.236225
SLFN11	0.137745	0.442098	HBV-#1	0.221049
MEGF9	0.137745	0.376119	HBV-#1	0.188059
PRKCH	0.137745	0.326602	HBV-#1	0.163301
CCL3L1	0.137745	0.319622	HBV-#1	0.159811
MIXL1	0.137745	0.298911	HBV-#1	0.149456
MTMR1	0.137745	0.276562	HBV-#1	0.138281
MBD1	0.137745	0.253524	HBV-#1	0.126762
CIAPIN1	0.137745	0.243467	HBV-#1	0.121734
TMEM184B	0.137745	0.224077	HBV-#1	0.112039
RCAN3	0.137745	0.149755	HBV-#1	0.0748776
WRN	0.137745	0.11545	HBV-#1	0.0577248
USP6NL	0.137745	0.114444	HBV-#1	0.0572221
POLR2C	0.137745	0.110565	HBV-#1	0.0552827
ICK	0.137745	0.107005	HBV-#1	0.0535024
MED21	0.137745	0.106104	HBV-#1	0.0530518
RBM7	0.137745	0.0997303	HBV-#1	0.0498651
AC099343.3	0.137745	0.0979056	HBV-#1	0.0489528
NPHP3	0.137745	0.094838	HBV-#1	0.047419
GMFB	0.137745	0.0920636	HBV-#1	0.0460318
RIN3	0.137745	0.0914163	HBV-#1	0.0457081
METTL2A	0.137745	0.0904853	HBV-#1	0.0452426
PEF1	0.137745	0.089393	HBV-#1	0.0446965
MED27	0.137745	0.0880852	HBV-#1	0.0440426
WFS1	0.137745	0.0873392	HBV-#1	0.0436696
CCDC97	0.137745	0.0869692	HBV-#1	0.0434846
PROSER1	0.137745	0.0853477	HBV-#1	0.0426739
GPN2	0.137745	0.0779972	HBV-#1	0.0389986
HDGFL2	0.137745	0.0683931	HBV-#1	0.0341965
CCNH	0.139411	0.143023	HBV-#1	0.171561
RWDD4	0.139411	-0.00748715	HBV-#1	0.166867
EIF4H	0.140154	-0.0749727	HBV-#1	0.540715
TMEM14B	0.140885	-0.083215	HBV-#1	0.489174
NIN	0.142183	0.207605	HBV-#1	0.320039
CCT2	0.142683	0.460114	HBV-#1	1.1124
STX10	0.143086	0.254691	HBV-#1	0.22535
USP28	0.143086	0.232391	HBV-#1	0.228946
SMIM19	0.143086	0.0994497	HBV-#1	0.0713756
NAPA	0.143105	0.0243312	HBV-#1	0.347398
NASP	0.143643	0.0271671	HBV-#1	0.364213
TIFA	0.143811	-0.148508	HBV-#1	0.383611
STX5	0.143888	0.325991	HBV-#1	0.25332
NDUFA10	0.146153	-0.360282	HBV-#1	0.597775
SFT2D1	0.146322	0.394885	HBV-#1	0.727825
ERCC1	0.146855	0.168903	HBV-#1	0.247691
NDUFS2	0.147302	-0.162159	HBV-#1	0.483352
PRDX3	0.147371	-0.0124577	HBV-#1	0.219344
USP9X	0.148001	-0.128231	HBV-#1	0.242744
SEM1	0.148589	-0.151189	HBV-#1	0.651497
VPS4B	0.149703	0.110814	HBV-#1	0.308577
TMEM101	0.149891	0.365633	HBV-#1	0.189586
LINC00342	0.150594	-0.344457	HBV-#1	0.686261
PHF14	0.150718	0.103324	HBV-#1	0.108489
MOB2	0.150718	-0.0714853	HBV-#1	0.157564
PDCD2	0.152435	0.0414795	HBV-#1	0.236232
SMARCC1	0.152943	-0.103521	HBV-#1	0.319592
FBL	0.15351	-0.384263	HBV-#1	0.950569
PFKL	0.154679	0.09314	HBV-#1	0.188458
UGCG	0.154679	0.0778359	HBV-#1	0.112832
MRPS10	0.155018	0.38366	HBV-#1	0.211826
LUC7L2	0.155098	0.159392	HBV-#1	0.310775
CTSZ	0.155283	-0.122507	HBV-#1	0.712468
IGBP1	0.156108	0.141295	HBV-#1	0.569921
ENY2	0.156233	0.0499551	HBV-#1	0.661115
CCT4	0.156267	-0.232376	HBV-#1	0.412223
UBE2I	0.156991	-0.0989395	HBV-#1	0.672389
RFC1	0.158119	-0.114875	HBV-#1	0.448199
CTDSP1	0.158738	0.860548	HBV-#1	0.584393
RECQL	0.158767	0.102678	HBV-#1	0.263356
PMVK	0.160458	0.048389	HBV-#1	0.270202
VDAC3	0.161208	-0.0202235	HBV-#1	0.601518
LAPTM4A	0.162345	-0.190672	HBV-#1	0.358741
PSMD9	0.162369	-0.0256416	HBV-#1	0.491158
COX6C	0.162647	0.380756	HBV-#1	1.4974
ALDH9A1	0.1629	0.0617759	HBV-#1	0.119484
CASC3	0.163024	0.333205	HBV-#1	0.175693
IDH2	0.165206	-0.0969952	HBV-#1	0.853102
CSK	0.165984	0.292802	HBV-#1	0.560615
C1GALT1	0.166357	-0.130924	HBV-#1	0.288489
MIER1	0.166571	0.100741	HBV-#1	0.259848
MARS	0.166571	0.0860844	HBV-#1	0.313356
TSR3	0.166571	0.00991129	HBV-#1	0.346692
NAIP	0.167166	0.079638	HBV-#1	0.310033
SHKBP1	0.167166	-0.11181	HBV-#1	0.212079
RHEB	0.167629	0.457783	HBV-#1	0.398981
SNRPE	0.17042	-0.0407548	HBV-#1	0.479295
EIF2B1	0.171146	0.252871	HBV-#1	0.209419
KCNK6	0.171328	0.0803666	HBV-#1	0.43097
RBL2	0.171538	0.284164	HBV-#1	0.607625
ACBD6	0.171538	0.0057733	HBV-#1	0.179548
ALDH3A2	0.172382	0.139248	HBV-#1	0.0776799
RNASE6	0.173721	-0.0570481	HBV-#1	0.52747
CCL5	0.175105	-0.101426	HBV-#1	0.624376
TIMP2	0.175421	0.0589946	HBV-#1	0.184174
IFI35	0.175512	-0.535014	HBV-#1	0.67008
IRAK1	0.17602	0.143237	HBV-#1	0.272806
SUN1	0.177252	0.143815	HBV-#1	0.0808304
RWDD3	0.177252	0.115991	HBV-#1	0.0670861
GGA2	0.177252	0.114436	HBV-#1	0.0648577
POP7	0.178205	0.303168	HBV-#1	0.39698
GSDMD	0.182253	0.170599	HBV-#1	0.34562
ARL1	0.182899	-0.0330841	HBV-#1	0.404967
CCDC167	0.183558	-0.104379	HBV-#1	0.745585
PHAX	0.184281	0.0982245	HBV-#1	0.176235
CDK13	0.186167	0.020409	HBV-#1	0.218789
TIMM13	0.186191	0.00609111	HBV-#1	0.418065
IQCB1	0.186388	-0.15751	HBV-#1	0.232117
DIAPH1	0.186878	0.0602116	HBV-#1	0.173687
TPM3	0.187056	0.0997584	HBV-#1	1.11217
FBXO3	0.187388	0.133567	HBV-#1	0.0748393
OSBPL11	0.187388	0.10188	HBV-#1	0.0589943
ITGA4	0.188124	0.332639	HBV-#1	1.23036
EEF1E1	0.188869	0.205728	HBV-#1	0.166044
ARHGAP25	0.188869	0.0854513	HBV-#1	0.192595
SPAG9	0.188869	-0.0960548	HBV-#1	0.197558
UBE2M	0.189347	0.0641614	HBV-#1	0.332241
DPP7	0.189804	-0.171881	HBV-#1	0.490751
CPSF6	0.190145	-0.0153487	HBV-#1	0.177175
BCAS2	0.190613	-0.0645056	HBV-#1	0.190487
ELOVL5	0.192662	0.112073	HBV-#1	0.0640924
SLC25A42	0.193566	0.0764622	HBV-#1	0.134583
EIF4A3	0.194929	0.11643	HBV-#1	0.294016
JARID2	0.19509	0.0341173	HBV-#1	0.154697
EXOC4	0.19509	-0.102561	HBV-#1	0.184876
DYNC1LI1	0.195214	-0.0594782	HBV-#1	0.242491
RNF19A	0.195324	-0.210665	HBV-#1	0.369912
DHRS7	0.195324	-0.235429	HBV-#1	0.381836
RASGRP2	0.197611	-0.15793	HBV-#1	0.722665
NFE2L1	0.198077	0.472683	HBV-#1	0.248211
FAM192A	0.198375	0.394538	HBV-#1	0.359469
DDX49	0.198375	0.244662	HBV-#1	0.255336
TMEM205	0.199322	-0.0187362	HBV-#1	0.571521
SZRD1	0.199493	-0.0828959	HBV-#1	0.219413
CTNNB1	0.199826	0.102406	HBV-#1	0.138968
PRRC1	0.199893	0.140671	HBV-#1	0.0813391
SELENOT	0.200702	-0.103823	HBV-#1	0.605619
RBM17	0.203059	-0.149113	HBV-#1	0.586493
UBE2A	0.203398	-0.16889	HBV-#1	0.324152
NAAA	0.203638	0.124901	HBV-#1	0.0753722
ALG14	0.203638	-0.0879211	HBV-#1	0.184699
CLNS1A	0.20386	0.199166	HBV-#1	0.429377
LRMP	0.20386	-0.0889359	HBV-#1	0.25476
SPTBN1	0.204215	-0.272979	HBV-#1	0.438351
RPS17	0.204415	0.721977	HBV-#1	2.24929
EIF3F	0.205752	0.128195	HBV-#1	1.19269
IFI6	0.208838	-0.278754	HBV-#1	0.558036
TADA2B	0.209347	0.128574	HBV-#1	0.0782383
TNIP2	0.209347	0.0289492	HBV-#1	0.110487
NFU1	0.209347	-0.00974289	HBV-#1	0.117158
NENF	0.209803	-0.124125	HBV-#1	0.30465
BSG	0.210043	-0.676867	HBV-#1	0.761326
SNRPD2	0.212798	0.124466	HBV-#1	1.21108
PPP3CC	0.212872	-0.143574	HBV-#1	0.303705
ISG15	0.213416	-0.240372	HBV-#1	1.19977
PLEKHF2	0.213497	0.127018	HBV-#1	0.383976
NEDD9	0.213497	0.0127899	HBV-#1	0.157859
WDR82	0.214439	0.118057	HBV-#1	0.349358
RSRC1	0.2147	-0.208516	HBV-#1	0.26129
POP4	0.2147	-0.237692	HBV-#1	0.264449
UBE2Z	0.215209	0.276209	HBV-#1	0.278546
BTAF1	0.215209	0.11007	HBV-#1	0.0918115
IL6R	0.215209	0.0999137	HBV-#1	0.106746
NLRP1	0.215209	-0.111313	HBV-#1	0.232548
UFD1	0.215507	0.0161698	HBV-#1	0.656342
RAD21	0.21766	0.364356	HBV-#1	0.841304
JTB	0.218506	-0.00815008	HBV-#1	0.788759
LTN1	0.219049	0.210252	HBV-#1	0.251292
RPL7L1	0.219294	0.0489044	HBV-#1	0.488738
S1PR4	0.221052	0.554255	HBV-#1	0.646493
MPND	0.221228	0.0671847	HBV-#1	0.107279
TMEM208	0.221734	-0.238108	HBV-#1	0.81074
ZNF638	0.222853	-0.167256	HBV-#1	0.292924
PLPP5	0.222938	0.0935672	HBV-#1	0.85597
ZFR	0.224182	0.0431793	HBV-#1	0.147519
MBD4	0.224759	-0.313641	HBV-#1	0.666295
GPBP1L1	0.227407	0.0247593	HBV-#1	0.0947141
SMARCB1	0.228639	0.03544	HBV-#1	0.843438
RPF1	0.230124	0.131047	HBV-#1	0.161889
DBNL	0.23325	0.00164503	HBV-#1	0.219177
ADSS	0.23375	0.225641	HBV-#1	0.136447
MTMR4	0.23375	0.204487	HBV-#1	0.169486
MRNIP	0.23375	-0.120077	HBV-#1	0.144482
[truncated: 35,062 more rows]
